# Supplementary material for: Identification of Interactions between Sindbis Virus Capsid Protein and Cytoplasmic vRNA as Novel Virulence Determinants
Source: PLoS Pathog. 2017 Jun 29;13(6):e1006473. doi: 10.1371/journal.ppat.1006473 (PMC5507600; doi:10.1371/journal.ppat.1006473)
Supplement: S1 Dataset — Statistical summary of sequencing data. SINV-specific sequence reads. Read size analysis across the identified capsid interaction sites and a control region in the nsP4 coding sequence. QC was performed using Trimmomatic. Quality scores were averaged over a sliding window of 4 nucleotides and nucleotides with values less than 20 were removed. (XLSX) [file ppat.1006473.s002.xlsx]

## Sheet: Library Analysis
			Input			Nonspecific			Capsid			Capsid			Capsid
			Control			Control			Virion			Cytoplasmic Set A			Cytoplasmic Set B
			# of Reads	% of total		# of Reads	% of total		# of Reads	% of total		# of Reads	% of total		# of Reads	% of total
	Total Reads		510901			702265			2919234			1047572			1690166
	Reads after QC		136521	0.267216		153262	0.21824		1393112	0.477218		272479	0.260105		863143	0.510685
	(QC trim <20)
	Unique Reads		44997	0.329598		42407	0.276696		452761	0.325		97357	0.357301		256094	0.296699
	SINV Reads (+ and -)		21978	0.160986		2791	0.0182106		677364	0.486224		29421	0.107975		66545	0.0770961
	SINV Reads (+)		21969	0.16092		2759	0.0180019		677294	0.486173		29311	0.107572		66383	0.0769085
	Average Length											51.27			47.18
	SINV Reads (-)		9	6.59239e-05		32	0.000208793		70	5.02472e-05		110	0.000403701		162	0.000187686
	Host Reads (Hg38)		104110	0.762593		50713	0.330891		556324	0.399339		170591	0.62607		659162	0.763676
	Unmapped Reads		10433	0.0764205		99758	0.650898		159424	0.114437		72467	0.265954		137436	0.159227
			The majority of host reads map to rRNAs (as determined by the Hg38 / UCSC Analysis)
			The vast majority of Unmapped Reads are noted as Adaptor-Dimer / Primer Dimer sequences

## Sheet: Cytoplasmic Capsid Set A
**LastZ Output in SAM format for SINV Cytoplasmic Input Anti-Capsid IP (Capsid Set A)
		QNAME	FLAG	RNAME	POS	MAPQ	CIGAR	MRNM	MPOS	ISIZE	Seq	QUAL	OPT
		M01529	0	Sindbis	541	255	57M	*	0	0	GAACTATCTATCATCAGGCTATGAAAGGCGTGCGGACCCTGTACTGGATTGGCCTCG	*
		M01529	0	Sindbis	7975	255	40M	*	0	0	TGGAGGCCGACAGATTGTTCGACGTCAAGAACGAAGACGG	*
		M01529	0	Sindbis	9237	255	35M	*	0	0	TGCGGCGACTACAAGACCGGAACCGTTTCGACCCG	*
		M01529	0	Sindbis	8600	255	40M	*	0	0	GCGGTGCGGATCGTCTGGCAGAAGCAAAAGAAGCGTCATT	*
		M01529	0	Sindbis	8538	255	83M	*	0	0	CTCGACATCCTTGAAGAGAACGTGAACCATGAGGCCTACGATACCCTGCTCAATGCCATATTGCGGTGCGGATCGTCTGGCAG	*
		M01529	0	Sindbis	2693	255	66M1H	*	0	0	GTGCAAGAAGAACATTGAAATCGATATTACAGGGGCCACAAAGCCGAAGCCAGGGGATATCATCCT	*
		M01529	0	Sindbis	441	255	36M	*	0	0	CCGGATGCTGAAACACCATCGCTCTGCTTTCACAAC	*
		M01529	0	Sindbis	7931	255	86M	*	0	0	TGCAAAACCCAAACCCGGAAAGAGACAGCGCATGGCACTTAAGTTGGAGGCCGACAGATTGTTCGACGTCAAGAACGAAGACGGAG	*
		M01529	0	Sindbis	8652	255	51M	*	0	0	CTGACCAGCCCCTACTTGGGCACATGCTCGTACTGCCACCATACTGAACCG	*
		M01529	0	Sindbis	10221	255	47M	*	0	0	ACTGTGGTCCCCTCCCCAAAAATCAAATGCTGCGGCTCCTTGGAATG	*
		M01529	0	Sindbis	5997	255	44M	*	0	0	ACTGAGCGACTACTGTCAGGACTACGACTGTATAACTCTGCCAC	*
		M01529	0	Sindbis	8956	255	36M	*	0	0	ACGGCGTGACGGTTAGCATAGTGAGTAGCAACTCAG	*
		M01529	0	Sindbis	5872	255	49M	*	0	0	TTCATGCCCCGGTGCTCGACACGTCGAAAGAGGAACAACTCAAACTCAG	*
		M01529	0	Sindbis	215	255	66M1H	*	0	0	AATCGAGCTGGAGGTTCCTACCACAGCGACGATCTTGGACATAGGCAGCGCACTGGCTCGTAGAAT	*
		M01529	0	Sindbis	7988	255	47M	*	0	0	ATTGTTCGACGTCAAGAACGAAGACGGAGATGTCATCGGGCACGCAC	*
		M01529	0	Sindbis	6079	255	36M	*	0	0	CATTGTACTCCAGTAGCGTACCGGCGAACTACTCCG	*
		M01529	0	Sindbis	140	255	35M	*	0	0	TGAGGTAGTAGCACAGCAGGTCACTCCAAATGACC	*
		M01529	0	Sindbis	3018	255	1H44M	*	0	0	CAGGCTACTATAGAGGACTGGGAAGCTGAACACAAGGGAATAAT	*
		M01529	0	Sindbis	4549	255	75M	*	0	0	AAAGAATCGACGCGGCACTCCAACTTAAGGAGTCTGTAACAGAGCTGAAGGATGAAGATATGGAGATCGACGATG	*
		M01529	0	Sindbis	9753	255	39M	*	0	0	ACCGTGGCGATGATGATTGGCGTAACTGTTGCAGTGTTA	*
		M01529	0	Sindbis	5991	255	50M	*	0	0	ATAACCACTGAGCGACTACTGTCAGGACTACGACTGTATAACTCTGCCAC	*
		M01529	0	Sindbis	11475	255	40M	*	0	0	CGCTTACCGCGGGCAATATAGCAACACTAAAAACTCGATG	*
		M01529	0	Sindbis	7995	255	76M	*	0	0	GACGTCAAGAACGAAGACGGAGATGTCATCGGGCACGCACTGGCCATGGAAGGAAAGGTAATGAAACCTCTGCACG	*
		M01529	0	Sindbis	8647	255	2H40M	*	0	0	TTACCCTGACCAGCCCCTACTTGGGCACATGCTCGTACTG	*
		M01529	0	Sindbis	328	255	1H42M	*	0	0	AAGACCCGGACCGCATGATGAAATATGCCAGTAAACTGGCGG	*
		M01529	0	Sindbis	9776	255	38M	*	0	0	AACTGTTGCAGTGTTATGTGCCTGTAAAGCGCGCCGTG	*
		M01529	0	Sindbis	3724	255	38M	*	0	0	CGCCGCAGGCACGGTACGACCTGGTGTTCATCAACATT	*
		M01529	0	Sindbis	3025	255	42M	*	0	0	CTATAGAGGACTGGGAAGCTGAACACAAGGGAATAATTGCTG	*
		M01529	0	Sindbis	10297	255	72M	*	0	0	GCAAGGTCTTCGGAGGGGTCTACCCCTTTATGTGGGGAGGAGCGCAATGTTTTTGCGACAGTGAGAACAGCC	*
		M01529	0	Sindbis	41	255	50M	*	0	0	CAATTGCACTACCATCACAATGGAGAAGCCAGTAGTAAACGTAGACGTAG	*
		M01529	0	Sindbis	5210	255	57M	*	0	0	CAGTAGCGAAGGCTCACTTTTTTCGAGCTTTAGCGGATCGGACAACTCTATTACTAG	*
		M01529	0	Sindbis	5964	255	92M4D16M9D13M178H	*	0	0	TCTCGTAAAGTAGAAAATCAGAAAGCCATAACCACTGAGCGACTACTGTCAGGACTACGACTGTATAACTCTGCCACAGATCAGCTAGATCGGAAAGCACACGTCTGAACTCCAGTCACGT	*
		M01529	0	Sindbis	9876	255	64M1H	*	0	0	TGCTGCGTTAGGTCGGCCAATGCTGAAACGTTCACCGAGACCATGAGTTACTTGTGGTCGAACA	*
		M01529	0	Sindbis	42	255	57M	*	0	0	AATTGCTCTACCATCACAATGGAGAAGCCAGTAGTAAACGTAGACGTAGACCCCCGG	*
		M01529	0	Sindbis	6936	255	39M	*	0	0	TTGGAGGACCTGGGTGTGGATCAACCACTACTCGACTTG	*
		M01529	0	Sindbis	3270	255	47M	*	0	0	ATGGACTTGACAAGCGGACTGTTTTCTAAACAGAGCATCCCACTGAC	*
		M01529	0	Sindbis	6847	255	59M	*	0	0	TCAAGCAAGGCGACCCGGTACTGGAGACGGATACCGCATCATTCGACAAAAGCCAAGAC	*
		M01529	0	Sindbis	6096	255	74M	*	0	0	GTACCGGCGAACTACTCCGATCCACAGTTCGCTGTAGCTGTCTGTAACAACTATCTGCATGAGAACTATCCGAC	*
		M01529	0	Sindbis	8244	255	63M	*	0	0	GGAGGTAGATTTACCATCCCTCGCGGAGTAGGAGGCAGAGGAGACAGCGGTCGTCCGATCATG	*
		M01529	0	Sindbis	1	255	96M	*	0	0	ATTGACGGCGTAGTACACACTATTGAATCAAACAGCCGACCAATTGCACTACCATCACAATGGAGAAGCCAGTAGTAAACGTAGACGTAGACCCCC	*
		M01529	0	Sindbis	5979	255	1H62M	*	0	0	AATCAGAAAGCCATAACCACTGAGCGACTACTGTCAGGACTACGACTGTATAACTCTGCCAC	*
		M01529	0	Sindbis	8786	255	74M	*	0	0	ATACGACCAAAGCGGAGCAGCAAGCGCAAACAAGTACCGCTACATGTCGCTTAAGCAGGATCACACCGTTAAAG	*
		M01529	0	Sindbis	3336	255	103M1H	*	0	0	GCGAGGCCGGTAGCTCATTGGGACAACAGCCCAGGAACCCGCAAGTATGGGTACGATCACGCCATTGCCGCCGAACTCTCCCGTAGATTTCCGGTGTTCCAGC	*
		M01529	0	Sindbis	10431	255	58M1H	*	0	0	AAGGTGCACACTGCCGCGATGAAAGTAGGACCGCGTATTGTGTACGGGAACACTACCA	*
		M01529	0	Sindbis	8314	255	39M	*	0	0	CCGGTCGGGTTGTCGCGATAATCCTCGGTGGCGCTGATG	*
		M01529	0	Sindbis	4109	255	36M	*	0	0	ATACCGCACCAAAAGGGAGAATATTGCTGACTGTCA	*
		M01529	0	Sindbis	7960	255	44M	*	0	0	GCATGGCACTTAAGTTGGAGGCCGACAGATTGTTCGACGTCAAG	*
		M01529	0	Sindbis	10443	255	35M	*	0	0	GCCGCGATGAAAGTAGGACTGCGTATTGTGTACGG	*
		M01529	0	Sindbis	8014	255	63M	*	0	0	GAGATGTCATCGGGCACGCACTGGCCATGGAAGGAAAGGTAATGAAACCTCTGCACGTGAAAG	*
		M01529	0	Sindbis	5291	255	47M	*	0	0	TAGTTCACTAGAGATAGTAGACCGAAGGCAGGTGGTGGTGGCTGACG	*
		M01529	0	Sindbis	1485	255	38M	*	0	0	AAGAAGGAGGAAAAACTGCTGCAGGTCTCGGAGGAATT	*
		M01529	0	Sindbis	8626	255	38M1H	*	0	0	AAAGAAGCGTCATTGACGACTTTACCCTGACCAGCCCC	*
		M01529	0	Sindbis	11387	255	44M	*	0	0	GCTACGCCCCAATGATCCGACCAGCAAAACTCGATGTACTTCCG	*
		M01529	0	Sindbis	4589	255	35M	*	0	0	AGAGCTGAAGGATGAAGATATGGAGATCGACGATG	*
		M01529	0	Sindbis	6526	255	78M	*	0	0	CCGCATATGTAGCTAGACTGAAAGGCCCTAAGGCCGCCGCACTATTTGCAAAGACGTATAATTTGGTCCCATTGCAAG	*
		M01529	0	Sindbis	5582	255	48M	*	0	0	CGACGGAGAGATTGATGAGCTGAGCCGCAGAGTAACTGAGTCCGAACC	*
		M01529	0	Sindbis	5736	255	88M	*	0	0	AGGACTGAATACTGACTAACCGGGGTAGGTGGGTACATATTTTCGACGGACACAGGCCCTGGGCACTTGCAAAAGAAGTCCGTTCTGC	*
		M01529	0	Sindbis	4541	255	63M	*	0	0	GTGGAAGGAAAGAATCGACGCGGCACTCCAACTTAAGGAGCCTGTAACAGAGCTGAAGGATGA	*
		M01529	0	Sindbis	9328	255	36M	*	0	0	AAACGAAGTGGGTCTTCAACTCACCGGACTTGATCA	*
		M01529	0	Sindbis	3899	255	46M	*	0	0	CAACAGTGAGGACGTAGTCACCGCTCTTGCCAGAAAGTTTGTCAGG	*
		M01529	0	Sindbis	9185	255	110M	*	0	0	GAAAGTTTACGCAAAGCCGCCATCTGGGAAGAACATTACGTATGAGTGCAAGTGCGGCGACTACAAGACCGGAACCGTTTCGACCCGCACCGAAATCACTGGTTGCACCG	*
		M01529	0	Sindbis	8880	255	65M	*	0	0	AAGATTAGCACCTCAGGACCGTGTAGAAGGCTTAGCTACAAAGGATACTTTCTCCTCGCAAAATG	*
		M01529	0	Sindbis	5885	255	35M1H	*	0	0	GCTCGACAAGTCGAAAGAGGAACAACTCAAACTCA	*
		M01529	0	Sindbis	10424	255	89M	*	0	0	GGCGATTAAGGCGCACACTGCCGCGATGAAAGTAGGACTGCGTATTGTGTACGGGAACACTACCAGTTTCCTAGATGTGTACGTGAACG	*
		M01529	0	Sindbis	4119	255	71M1H	*	0	0	AAAAGGGAGAATATTGCTGACTGTCAAGAGGAAGCAGTTGTCAACGCAGCCAATCCGCTGGGTAGACCAGG	*
		M01529	0	Sindbis	8023	255	47M	*	0	0	TCAGGCACGCACTGGCCATGGAAGGAAAGGTAATGAAACCTCTGCAC	*
		M01529	0	Sindbis	5987	255	19H54M	*	0	0	AGCCATAACCACTGAGCGACTACTGTCAGGACTACGACTGTATAACTCTGCCAC	*
		M01529	0	Sindbis	1121	255	49M2D43M	*	0	0	CGATGCACAAAAACTTCTGGTTGGGCTCAACCAGCGAATTGTCATTAACTAGGACTAACAGGAACACCAACACCATGCAAAATTACCTTCTG	*
		M01529	0	Sindbis	3385	255	54M1H	*	0	0	GGTACGATCACGCCATTGCCGCCGAACTCTCCCGTAGATTTCCGGTGTTCCAGC	*
		M01529	0	Sindbis	3728	255	35M1H	*	0	0	GCAGGCACGGTACGACCTGGTGTTCATCAACATTG	*
		M01529	0	Sindbis	4576	255	54M	*	0	0	AGGAGTCTGTAACAGAGCTGAAGGATGAAGATATGGAGATCGACGATGAGTTAG	*
		M01529	0	Sindbis	8311	255	42M	*	0	0	ACTCCGGTCGGGTTGTCGCGATAGTCCTCGGTGGCGCTGATG	*
		M01529	0	Sindbis	9497	255	71M1H	*	0	0	AGACCACTTGACATTGCTCACCACCAGGAGACTAGGGGCAAACCCGGAACCAACCACTGAATGGATCGTCG	*
		M01529	0	Sindbis	9515	255	38M	*	0	0	CACCACCAGGAGACTAGGGGCAAACCCGGAACCAACCA	*
		M01529	0	Sindbis	9856	255	51M	*	0	0	CAACTTCGCTGGCACTCTTGTGCTGCGTTAGGTCGGCCAATGCTGAAACGT	*
		M01529	0	Sindbis	9981	255	69M	*	0	0	GCTTTCATCGTTCTAATGCGCTGCTGCTCCTGCTGCCTGCCTTTTTTAGTGGTTGCCGGCGCCTACCTG	*
		M01529	0	Sindbis	10432	255	38M2H	*	0	0	AGGTGCACACTGCCGCGATGAAAGTAGGACTGCGTATT	*
		M01529	0	Sindbis	9712	255	45M	*	0	0	ATCGCCATCCTGTGTACACCATCTTAGCCGTCGCATCAGCTACCG	*
		M01529	0	Sindbis	5870	255	51M	*	0	0	AATTCATGCCCCGGTGCTCGACACGTCGAAAGAGGAACAACTCAAACTCAG	*
		M01529	0	Sindbis	558	255	40M	*	0	0	GCTATGAAAGGCGTGCGGACCCTGTACTGGATTGGCTTCG	*
		M01529	0	Sindbis	10136	255	37M	*	0	0	TGCCCCGCTCAATTTGGAGATCACTGTCATGTCCTCG	*
		M01529	0	Sindbis	5873	255	53M	*	0	0	TCATGCCCCGGTGCTCGACACGTCGAAAGAGGAACAACTCAAACTCAGGTACC	*
		M01529	0	Sindbis	5885	255	36M	*	0	0	GCTCGACACGTCGAAAGAGGAACAACTCAAACTCAG	*
		M01529	0	Sindbis	8879	255	44M	*	0	0	CAAGATTAGCACCTCAGGACCGTGTAGAAGGCTTAGCTACAAAG	*
		M01529	0	Sindbis	42	255	56M1H	*	0	0	AATTGCACTACCACCACAATGGAGAAGCCAGTAGTAAACGTAGACGTAGACCCCCA	*
		M01529	0	Sindbis	4572	255	42M	*	0	0	CTTAAGGAGTCTGTAACAGAGCTGAAGGATGAAGATATGGAG	*
		M01529	0	Sindbis	8036	255	34M1H	*	0	0	GGCCATGGAAGGAAAGGTAATGAAACCTCTGCAC	*
		M01529	0	Sindbis	3559	255	38M	*	0	0	AGAAGCAACCCGGCCCGGTCGAAAAATTCCTGAACCAG	*
		M01529	0	Sindbis	2316	255	35M1H	*	0	0	AATTGTCGCGAAATTGAGGCCGACGTGCTAAGACT	*
		M01529	0	Sindbis	5994	255	47M	*	0	0	ACCACTGAGCGACTACTGTCAGGACTACGACTGTATAACTCTGCCAC	*
		M01529	0	Sindbis	30	255	57M1H	*	0	0	AAACAGCCGACCAATTGCACTACCATCACAATGGAGAAGCCAGTAGTAAACGTAGAC	*
		M01529	0	Sindbis	8311	255	57M242H	*	0	0	ACTCCGGTCGGGTTGTCGCGATAGTCCTCGGTGGCGCTGATGAAGGAACACGAGATG	*
		M01529	0	Sindbis	4516	255	62M	*	0	0	TAACCATCTATTGCCTGGATAAGAAGTGGAAGGAAAGAATCGACGCGGCACTCCAACTTAAG	*
		M01529	0	Sindbis	5015	255	58M	*	0	0	GTGCACGAAAGTAGTCCTGTTTAATCCGCACACTCCCGCATTCGTTCCCGCCCGTAAG	*
		M01529	0	Sindbis	7180	255	53M	*	0	0	GAGTAGTATCTGACAAAGAAATGGCTGAGAGGTGCGCCACCTGGCTCAACATG	*
		M01529	0	Sindbis	8005	255	66M	*	0	0	ACGAAGACGGAGATGTCATCGGGCACGCACTGGCCATGGAAGGAAAGGTAATGAAACCTCTGCACG	*
		M01529	0	Sindbis	5760	255	44M1H	*	0	0	GTAGGTGGGTACATATTTTCGACGGACACAGGCCCTGGGCACTT	*
		M01529	0	Sindbis	9067	255	42M	*	0	0	ACGGTAAAAAAATTCCTTGCACAGTGTACGACCGTCTGAAAG	*
		M01529	0	Sindbis	37	255	53M	*	0	0	CGACCAATTGCACTACCATCACAATGGAGAAGCCAGTAGTAAACGTAGACGTA	*
		M01529	0	Sindbis	9354	255	36M	*	0	0	GACTTGATCAGACATGACGACCACACGGTCCAAGGG	*
		M01529	0	Sindbis	8734	255	35M	*	0	0	GGGACGAAGCGGACGATAACACCATACGCATACAG	*
		M01529	0	Sindbis	9329	255	36M	*	0	0	AACGAAGTGGGTCTTCAACTCACCGGACTTGATCAG	*
		M01529	0	Sindbis	8239	255	36M	*	0	0	ATAGTGGAGGTAGATTTACCATCCCTCGCGGAGTAG	*
		M01529	0	Sindbis	11560	255	49M	*	0	0	ATAACCACTATATCAACCATTTATCTAGCGGACGCCAAAAACTCAATGT	*
		M01529	0	Sindbis	5299	255	1H39M	*	0	0	TAGAGATAGTAGACCGAAGGCAGGTGGTGGTGGCTGACG	*
		M01529	0	Sindbis	3391	255	48M1H	*	0	0	ATCACGCCATTGCCGCCGAACTCTCCCGTAGATTTCCGGTGCTCCAGC	*
		M01529	0	Sindbis	8008	255	63M	*	0	0	AAGACGGAGATGTCATCGGGCACGCACTGGCCATGGAAGGAAAGGTAATGAGACCTCTGCACG	*
		M01529	0	Sindbis	4587	255	37M	*	0	0	ACAGAGCTGAAGGATGAAGATATGGAGATCGACGATG	*
		M01529	0	Sindbis	7923	255	147M	*	0	0	AAGCAACCTGCAAAACCCAAACCCGGAAAGAGACAGCGCACGGCACTTAAGTTGGAGGCCGACAGATTGTTCGACGTCAAGAACGAAGACGGAGATGTCATCGGGCACGCACTGGCCATGGAAGGAAAGGTAATGAAACCTCTGCAC	*
		M01529	0	Sindbis	9191	255	35M	*	0	0	TTACGCAAAGCCGCCATCTGGGAAGAACATTACGT	*
		M01529	0	Sindbis	1427	255	47M253H	*	0	0	ATGGACGACCTCTTTGCCCATGTCGCTGAGGCAGAAATTGAGATCGG	*
		M01529	0	Sindbis	6926	255	68M	*	0	0	TCTGATGATCTTGGAGGACCTGGGTGTGGATCAACCACTACTCGACTTGATCGAGTGCGCCTTTGGAG	*
		M01529	0	Sindbis	2360	255	35M	*	0	0	GCAGATTACGTCGAAGACAGTAGATTCGGTTATGC	*
		M01529	0	Sindbis	9857	255	49M	*	0	0	AACTTCGCTGGCACTCTTGTGCTGCGTTAGGTCGGCCAATGCTGAAACG	*
		M01529	0	Sindbis	11306	255	37M	*	0	0	CGGCGGCGCCTCGTCGCTATTAATTATAGGACTTATG	*
		M01529	0	Sindbis	3334	255	36M	*	0	0	CAGCGAGGCCGGTAGCTCATTGGGACAACAGCCCAG	*
		M01529	0	Sindbis	4035	255	37M	*	0	0	ACCCCGCACCATCTGAATTGCGTGATTTCGTCCGTGT	*
		M01529	0	Sindbis	10147	255	35M	*	0	0	ATTTGGAGATCACTGTCATGTCCTCGGAGGTTTTG	*
		M01529	0	Sindbis	10923	255	37M	*	0	0	TTTATCAGGACATCAGATGCACCACTGGTCTCAACAG	*
		M01529	0	Sindbis	9299	255	92M	*	0	0	CAATCAGTGCGCCGCCTATAAGAGCGACCAAACGAAGTGGGTCTTCAACTCACCGGACTTGATCAGACATGACGACCACACGGTCCAAGGGA	*
		M01529	0	Sindbis	9107	255	50M	*	0	0	AGAAACAACTGCAGGCTACATCACTATGCACAGGCCGGGACCGCACGCTT	*
		M01529	0	Sindbis	5875	255	36M	*	0	0	ATGCCCCGGTGCTCGACACGTCGAAAGAGGAACAAC	*
		M01529	0	Sindbis	8033	255	40M	*	0	0	ACTGGCCATGGAAGGAAAGGTAATGAAACCTCTGCACGTG	*
		M01529	0	Sindbis	4111	255	36M	*	0	0	ACCGCACCAAAAGGGAGAATACTGCTGACTGTCAAG	*
		M01529	0	Sindbis	4882	255	52M	*	0	0	TGCCGTGCCTTTGCATGTATGCCATGACGCCAGAAAGGGTCCACAGACTTAG	*
		M01529	0	Sindbis	2652	255	108M	*	0	0	TCGACACTGCATTACGATGGAAAGATGAAAACCACGAACCCGTGCAAGAAGAACATTGAAATCGATATTACAGGGGCCACAAAGCCGAAGCCAGGGGATATCATCCTG	*
		M01529	0	Sindbis	8868	255	38M	*	0	0	ATGGATGACATCAAGATTAGCACCTCAGGACCGTGTAG	*
		M01529	0	Sindbis	8885	255	1H52M	*	0	0	TAGCACCTCAGGACCGTGTAGAAGGCTTAGCTACAAAGGATACTTTCTCCTC	*
		M01529	0	Sindbis	9720	255	108M	*	0	0	CCTGTGTACACCATCTTAGCCGTCGCATCAGCTACCGTGGCGATGATGATTGGCGTAACTGTTGCAGTGTTATGTGCCTGTAAAGCGCGCCGTGAGTGCCTGACGCCA	*
		M01529	0	Sindbis	1014	255	64M1H	*	0	0	ACTGACACAGTAAAAGGAGAACGGGTATCGTTCCCTGTGTGCACGTACATCCCGGCCACCATAT	*
		M01529	0	Sindbis	8296	255	56M1H	*	0	0	GTCCGATCATGGATAACTCCGGTCGGGTTGTCGCGATAGTCCTCGGCGGCGCTGAT	*
		M01529	0	Sindbis	6238	255	40M2D15M244H	*	0	0	GCCTGGATACTGCAACCTTCTGCCCCGCTAAGCTTAGAAGATCGGAGAGCACACG	*
		M01529	0	Sindbis	8526	255	38M2H	*	0	0	CCTTCCAGAGCCCTCGACATCCTTGAAGAGAACGTGAA	*
		M01529	0	Sindbis	1732	255	56M	*	0	0	ACCGTATGATCGGACAGTATATCGTTTTCTCTCCCCCCTCTGTGCTGAAGAATGCC	*
		M01529	0	Sindbis	5441	255	1H47M	*	0	0	CCCTGAGTCCCTCCACCTCTCTTTTGGTGGGGTATCCATGTCCCTCG	*
		M01529	0	Sindbis	1240	255	55M	*	0	0	AATGGGCTAAGGAGCGCAAGGATGATCTTGATAACGAGAAAATGCTGGGTACTAG	*
		M01529	0	Sindbis	6522	255	80M	*	0	0	GTCACCGCATATGTAGCTAGACTGAAAGGCCCTAAGGCCGCCGCACTATTTGCAAAGACGTATAATTTGGTCCCATTGCA	*
		M01529	0	Sindbis	8315	255	38M	*	0	0	CGGTCGGGTTGTCGCGATAGTCCTCGGTGGCGCTGATG	*
		M01529	0	Sindbis	9111	255	79M	*	0	0	ACAACTGCAGGCTACATCACTATGCACAGGCCGGGACCGCACGCTTATACATCCTACCTGGAAGAATCATCAGGGAAAG	*
		M01529	0	Sindbis	8053	255	42M	*	0	0	TAATGAAACCTCTGCACGTGAAAGGAACCATCGACCACCCTG	*
		M01529	0	Sindbis	2370	255	43M	*	0	0	TCGAAGACAGTAGATTCGGTTATGCTCAACGGATGCCACAAAG	*
		M01529	0	Sindbis	9328	255	41M1H	*	0	0	AAACGAAGTGGGTCTTCAACTCACCGGACTCGATCAGACAT	*
		M01529	0	Sindbis	10603	255	45M	*	0	0	ATCGCGGCCTGGTGTACAACTATGACTTCCCGGAATATGGAGCGA	*
		M01529	0	Sindbis	8311	255	42M	*	0	0	ACCCCGGTCGGGTTGTCGCGATAGTCCTCGGTGGCGCTGATG	*
		M01529	0	Sindbis	7983	255	64M1H	*	0	0	GACAGATTGTTCGACGTCAAGAACGAAGACGGAGATGTCATCGGGCACGCACTGGCCATGGAAG	*
		M01529	0	Sindbis	7173	255	79M	*	0	0	ATACATGGAGTAGTATCTGACAAAGAAATGGCTGAGAGGTGCGCCACCTGGCTCAACATGGAGGTTAAGATCATCGACG	*
		M01529	0	Sindbis	9059	255	59M	*	0	0	TCCCGTTCACGGTAAAAAAATTCCTTGCACAGTGTACGACCGTCTGAAAGAAACAACTG	*
		M01529	0	Sindbis	3399	255	41M	*	0	0	ATTGCCGCCGAACTCTCCCGTAGATTTCCGGTGTTCCAGCT	*
		M01529	0	Sindbis	3394	255	46M	*	0	0	ACGCCATTGCCGCCGAACTCTCCCGTAGATTTCCGGTGTTCCAGCT	*
		M01529	0	Sindbis	4574	255	38M	*	0	0	TAAGGAGTCTGTAACAGAGCTGAAGGATGAAGATATGG	*
		M01529	0	Sindbis	10400	255	90M	*	0	0	AGATTGCGCGTCTGACCACGCGCAGGCGATTAAGGTGCACACTGCCGCGATGAAAGTAGGACTGCGTATTGTGTACGGGAACACTCCCAG	*
		M01529	0	Sindbis	9711	255	40M	*	0	0	CATCGCCATCCTGTGTACACCATCTTAGCCGTCGCATCAG	*
		M01529	0	Sindbis	8673	255	42M	*	0	0	ACATGCTCGTACTGCCACCATACTGAACCGTGCTTCAGCCCT	*
		M01529	0	Sindbis	8880	255	42M	*	0	0	AAGATTAGCACCTCAGGACCGTGTAGAAGGCTTAGCTACAAA	*
		M01529	0	Sindbis	8289	255	64M	*	0	0	AGCGGTCGTCCGATCATGGATAACTCCGGTCGGGTTGTCGCGATAGTCCTCGGTGGCGCTGATG	*
		M01529	0	Sindbis	9355	255	41M	*	0	0	ACTTGATCAGACATGACGACCACACGGTCCAAGGGAAATTG	*
		M01529	0	Sindbis	2651	255	43M	*	0	0	ATCGACACTGCATTACGATGGAAAGATGAAAACCACGAACCCG	*
		M01529	0	Sindbis	11024	255	62M	*	0	0	TGTATCCGACCGCGAAGGTCAATGCCCCGTACATTCGCATTCGAGCACAGCAACTCTCCAAG	*
		M01529	0	Sindbis	1807	255	38M	*	0	0	CGCTAGCAGATCAGGTTAAGATCATAACACACTCCGGA	*
		M01529	0	Sindbis	8877	255	38M	*	0	0	ATCAAGATTAGCACCTCAGGACCGTGTAGAAGGCTTAG	*
		M01529	0	Sindbis	3364	255	58M	*	0	0	GCCCAGGAACCCGCAAGTATGGGTACGATCACGCCATTGCCGCCGAACTCTCCCGTAG	*
		M01529	0	Sindbis	5946	255	39M	*	0	0	AACAAAAGTAGGTACCAGTCTCGTAAAGTAGAAAATCAG	*
		M01529	0	Sindbis	6848	255	35M	*	0	0	CAAGCAAGGCGACCCGGTACTGGAGACGGATATCG	*
		M01529	0	Sindbis	10588	255	46M1H	*	0	0	ATAAGGTCGTTATCCATCGCGGCCTGGTGTACAACTATGACTTCCC	*
		M01529	0	Sindbis	1479	255	46M	*	0	0	CAACCAAAGAAGGAGGAAAAATTGCTGCAGGTCCCGGAGGAATTAG	*
		M01529	0	Sindbis	8884	255	39M	*	0	0	TTAGCACCTCAGGACCGTGTAGAAGGCTTAGCTACAAAG	*
		M01529	0	Sindbis	9514	255	42M	*	0	0	TCACCACCAGGAGACTAGGGGCAAACCCGGAACCAACCACTG	*
		M01529	0	Sindbis	6935	255	35M	*	0	0	CTTGGAGGACCTGGGCGTGGATCAACCACTACTCG	*
		M01529	0	Sindbis	439	255	86M	*	0	0	CGCCGGACGCTGAAACACCATCGCTCTGCTTTCACAACGATGTTACCTGCAACATGCGTGCCGAATATTCCGTCATGCAGGACGTG	*
		M01529	0	Sindbis	3230	255	61M	*	0	0	CATTTACGCCTTAGACGTAATTTGCATTAAGTTTTTCGGCATGGACTTGACGAGCGGACTG	*
		M01529	0	Sindbis	10597	255	38M	*	0	0	TTATCCATCGCGGCCTGGTGTACAACTATGACTTCCCG	*
		M01529	0	Sindbis	10588	255	47M	*	0	0	ATAAGGTCGTTATCCATCGCGGCCTGGTGTACAACTATGACTTCCCG	*
		M01529	0	Sindbis	10413	255	51M	*	0	0	GACCACGCGCAGGCGATTAAGGTGCACACTGCCGCGATGAAAGTAGGACTG	*
		M01529	0	Sindbis	4574	255	38M	*	0	0	TAAGGAGTCTGTAACAGAGCTGAAGGATGAAGATATGG	*
		M01529	0	Sindbis	51	255	48M	*	0	0	ACCATCACAATGGAGAAGCCAGTAGTAAACGTAGACGTAGACCCCCAG	*
		M01529	0	Sindbis	7168	255	47M1H	*	0	0	ACATCATACATGGAGTAGTATCTGACAAAGAAATGGCTGAGAGGTGC	*
		M01529	0	Sindbis	848	255	11M1D32M	*	0	0	GGTGTTCCACTGAATGGAAAGCAGTCGTACACTTGCCGCTGTG	*
		M01529	0	Sindbis	4517	255	67M1H	*	0	0	AACCATCTATTGCCTGGATAAGAAGTGGAAGGAAAGAATCGACGCGGCACTCCAACTTAAGGAGTCT	*
		M01529	0	Sindbis	5589	255	52M	*	0	0	GAGATTGATGAGCTGAGCCGCAGAGTAACTGAGTCCGAACCCGACCTGTTTG	*
		M01529	0	Sindbis	1180	255	84M	*	0	0	ACAGGAACACCAACACCATGCAAAATTACCTTCTGCCGATCATAGCACAAGGGTTCAGCAAATGGGCTAAGGAGCGCAAGGATG	*
		M01529	0	Sindbis	9852	255	61M	*	0	0	ATCCCAACTTCGCTGGCACTCTTGTGCTGCGTTAGGTCGGCCAATGCTGAAACGTTCACCG	*
		M01529	0	Sindbis	9343	255	84M	*	0	0	TCAACTCACCGGACTTGATCAGACATGACGACCACACGGTCCAAGGGAAATTGCATTTGCCTTTCAAGTTGATCCCGAGTACCT	*
		M01529	0	Sindbis	10417	255	60M	*	0	0	ACGCGCAGGCGATTAAGGTGCACACTGCCGCGATGAAAGTAGGACTGCGTATTGTGTACG	*
		M01529	0	Sindbis	9294	255	94M	*	0	0	GCCATCAAGCAGTGCGTCGCCTATAAGAGCGACCAAACGAAGTGGGTCTTCAACTCACCGGACTTGATCAGACATGACGACCACACGGTCCAAG	*
		M01529	0	Sindbis	10144	255	38M	*	0	0	TCAATTTGGAGATCACTGTCATGTCCTCGGAGGTTCTG	*
		M01529	0	Sindbis	10222	255	39M1H	*	0	0	CTGTGGTCCCCTCCCCAAAAATCAAATGCTGCGGCTCCT	*
		M01529	0	Sindbis	51	255	47M1H	*	0	0	ACCATCACAATGGAGAAGCCAGTAGTAAACGTAGACGTAGACCCCCA	*
		M01529	0	Sindbis	7802	255	85M	*	0	0	AGCCATTGGACAGGCAACTAGACCTCAACCCCCACGTCCACGCCCGCCACCGCGCCAGAAGAAGCAGGCGCCCAAGAGACCACCG	*
		M01529	0	Sindbis	6996	255	78M	*	0	0	ATATCATCCACCCATCTACCTACGGGTACTCGTTTTAAATTTGGGGCGATGATGAAATCCGGAATGTTCCTCACACTT	*
		M01529	0	Sindbis	4543	255	60M	*	0	0	GGAAGGAAAGAATCGACGCGGCACTCCAACTTAAGGAGTCTGTAACAGAGCTGAAGGATG	*
		M01529	0	Sindbis	8641	255	41M	*	0	0	ACGACTTTACCCTGACCAGCCCCTACTTGGGCACATGCTCG	*
		M01529	0	Sindbis	10452	255	38M	*	0	0	AAAGTAGGACTGCGTATTGTGTACGGGAACACTACCAG	*
		M01529	0	Sindbis	4248	255	48M	*	0	0	ACGGAGACAGGCACCGCAAGAATGACTGTGTGCCTAGGAAAGAAAGTG	*
		M01529	0	Sindbis	7360	255	46M	*	0	0	TGGGTAAACCGCTCCCAGCCGACGACGAGCAAGACGAAGACAGAAG	*
		M01529	0	Sindbis	8001	255	92M	*	0	0	AAGAACGAAGACGGAGATGTCATCGGGCACGCACTGGCCATGGAAGGAAAGGTAATGAAACCTCTGCACGTGAAAGGAACCATCGACCACCC	*
		M01529	0	Sindbis	4550	255	62M	*	0	0	AAGAATCGACGCGGCACTCCAACTTAAGGAGTCTGTAACAGAGCTGAAGGATGAAGATATGG	*
		M01529	0	Sindbis	6478	255	39M	*	0	0	GGGAGGAGTTCGCTCGGAAGCCCATTAGGATTACCACTG	*
		M01529	0	Sindbis	8309	255	53M1H	*	0	0	TAACTCCGGTCGGGTTGTCGCGATAGTCCTCGGTGGCGCTGATGAAGGAACAC	*
		M01529	0	Sindbis	8676	255	39M	*	0	0	TGCTCGTACTGCCACCATACTGAACCGTGCTTCAGCCCT	*
		M01529	0	Sindbis	9334	255	36M	*	0	0	AGTGGGTCTTCAACTCACCGGACTTGATCAGACATG	*
		M01529	0	Sindbis	5381	255	91M	*	0	0	AAAGAAGATGGCCCGCCTGGCAGCGGCAAGAAAAGAGCCTACTCCACCGGCAAGCAATAGCTCTGGGTCCTTCCACCTCTCTTTTGGTGGG	*
		M01529	0	Sindbis	9011	255	41M	*	0	0	CCGCAAGATAAAACCAAAATTCGTGGGACGGGAAAAATATG	*
		M01529	0	Sindbis	6820	255	63M	*	0	0	ATTTTGATGCAATCATAGCAGAACACTTCAAGCAAGGCGACCCGGTACTGGAGACGGATATCG	*
		M01529	0	Sindbis	2086	255	53M	*	0	0	TGGACAAGAAGCGTTGCGTTAAGAAGGAAGAAGCCTCAGGTCTGGTCCTCTCG	*
		M01529	0	Sindbis	3457	255	39M	*	0	0	AACTTGATTTGCAGACGGGGAGAACCAGAGTTATCTCTG	*
		M01529	0	Sindbis	10582	255	1H72M	*	0	0	TCGATCATAAGGTCGTTATCCATCGCGGCCTGGTGTACAACTATGACTTCCCGGAATATGGAGCGATGAAAC	*
		M01529	0	Sindbis	6187	255	41M	*	0	0	TTGCTGACGAGTACGATGCTTACTTGGATATGGTAGACGAG	*
		M01529	0	Sindbis	219	255	63M	*	0	0	GAGCTGGAGGTTCCTACCACAGCGACGATCTTGGACATAGGCAGCGCACCGGCTCGTAGAATG	*
		M01529	0	Sindbis	9788	255	38M	*	0	0	GTTATGTGCCTGTAAAGCGCGCCGTGAGTGCCTGACGC	*
		M01529	0	Sindbis	9111	255	69M	*	0	0	ACAACTGCAGGCTACATCACTATGCACAGGCCGGGACCGCACGCTTATACATCCTACCTGGAAGAATCA	*
		M01529	0	Sindbis	9068	255	40M1H	*	0	0	CGGTAAAAAAATTCCTTGCACAGTGTACGACCGTCTGAAA	*
		M01529	0	Sindbis	11417	255	44M	*	0	0	TCGATGTACTTCCGAGGAACTGATGTGCATAATGCATCAGGCTG	*
		M01529	0	Sindbis	8022	255	51M	*	0	0	ATCGGGCACGCACTGGCCATGGAAGGAAAGGTAATGAAACCTCTGCACGTG	*
		M01529	0	Sindbis	8515	255	36M	*	0	0	ATACCCGCGAACCGTCCAGAGCCCTCGACATCCTTG	*
		M01529	0	Sindbis	51	255	48M	*	0	0	ACCATCACAATGGAGAAGCCAGTAGTAAACGTAGACGTAGACCCCCAG	*
		M01529	0	Sindbis	7365	255	57M	*	0	0	AAACCGCTCCCAGCCGACGACGAGCAAGACGAAGACAGAAGACGCGCTCTGCTAGAT	*
		M01529	0	Sindbis	9487	255	69M	*	0	0	AATTAGATACAGACCACTTGACATTGCTCACCACCAGGAGACTAGGGGCAAACCCGGAACCAACCACTG	*
		M01529	0	Sindbis	8865	255	41M	*	0	0	ACCATGGATGACATCAAGATTAGCACCTCAGGACCGTGTAG	*
		M01529	0	Sindbis	8584	255	34M1H	*	0	0	TGCTCAATGCCATATTGCGGTGCGGATCGTCTGG	*
		M01529	0	Sindbis	242	255	40M	*	0	0	GACGACCTTGGACATAGGCAGCGCACCGGCTCGTTGAATG	*
		M01529	0	Sindbis	8012	255	57M	*	0	0	CGGAGATGTCATCGGGCACGCACCGGCCATGGAAGGAAAGGTAATGAAACCTCTGCA	*
		M01529	0	Sindbis	5489	255	56M	*	0	0	ATCAATTTTCGACGGAGAGACGGCCCGCCAGGCAGCGGTACAACCCCTGGCAACAG	*
		M01529	0	Sindbis	9868	255	2H45M	*	0	0	CACTCTTGTGCTGCGTTAGGTCGGCCAATGCTGAAACGTTCACCG	*
		M01529	0	Sindbis	8014	255	80M1H	*	0	0	GAGATGTCATCGGGCACGCACTGGCCATGGAAGGAAAGGTAATGAAACCTCTGCACGTGAAAGGAACCATCGACCACCCT	*
		M01529	0	Sindbis	11244	255	41M	*	0	0	AATGACCAAGAATTTCAAGCCGCCATCTCAAAAACATCACG	*
		M01529	0	Sindbis	10438	255	39M	*	0	0	ACACTGCCGCGATGAAAGTAGGACTGCGTATTGTGTACG	*
		M01529	0	Sindbis	10588	255	47M	*	0	0	ATAAGGTCGTTATCCATCGCGGCCTGGTGTACAACTATGACTTCCCG	*
		M01529	0	Sindbis	10346	255	48M	*	0	0	TTTTTGCGACAGTAAGAACAGCCAGATGAGTGAGGCGTACGTCGAATT	*
		M01529	0	Sindbis	9328	255	42M	*	0	0	AAACGAAGTGGGTCTTCAACCCACCGGACTTGATCAGACATG	*
		M01529	0	Sindbis	9071	255	38M	*	0	0	TAAAAAAACTCCTTGCACAGTGTACGACCGTCTGAAAG	*
		M01529	0	Sindbis	232	255	49M1H	*	0	0	CTACCACAGCGACGATCTTGGACATAGGCAGCGCACCGGCTCGTAGAAT	*
		M01529	0	Sindbis	10154	255	44M	*	0	0	GATCACTGTCATGTCCTCGGAGGTTTTGCCTTCCACCAACCAAG	*
		M01529	0	Sindbis	7950	255	120M1H	*	0	0	AAGAGACAGCGCATGGCACTTAAGTTGGAGGCCGACAGATTGTTCGACGTCAAGAACGAAGACGGAGATGTCATCGGGCACGCACTGGCCATGGAAGGAAAGGTAATGAAACCTCTGCAC	*
		M01529	0	Sindbis	8036	255	35M	*	0	0	GGCCATGGAAGGAAAGGTAACGAAACCTCTGCACG	*
		M01529	0	Sindbis	5557	255	79M1H	*	0	0	TGCCTATGTCTTTCGGATCGTTTTCCGACGGAGAGATTGATGAGCTGAGCCACAGAGTAACTGAGTCCGAACCCGTCCT	*
		M01529	0	Sindbis	1809	255	1H36M	*	0	0	CTAGCAGATCAGGTTAAGATCATAACACACTCCGGA	*
		M01529	0	Sindbis	3382	255	58M	*	0	0	ATGGGTACGATCACGCCATTGCCGCCGAACTCTCCCGTAGGTTTCCGGTGTTCCAGCT	*
		M01529	0	Sindbis	7978	255	93M	*	0	0	AGGCCGACAGATTGTTCGACGTCAAGAACGAAGACGGAGATGTCATCGGGCACGCACTGGCCATGGAAGGAAAGGTAATGAAACCTCTGCACG	*
		M01529	0	Sindbis	2212	255	50M	*	0	0	AGGTCGAAACAATAGGAGTGATAGGCACACCGGGGTCGGGCAAGTCAGCT	*
		M01529	0	Sindbis	3457	255	39M	*	0	0	AACTTGATTTGCAGACGGGGAGAACCAGAGTTATCTCTG	*
		M01529	0	Sindbis	5739	255	66M	*	0	0	ACTGAATACTGACTAACCGGGGTAGGTGGGTACATATTTTCGACGGACACAGGCCCTGGGCACTTG	*
		M01529	0	Sindbis	10443	255	36M	*	0	0	GCCGCGATGAAAGTAGGACTGCGTATTGTGTACGGG	*
		M01529	0	Sindbis	3337	255	102M1H	*	0	0	CGAGGCCGGTAGCTCATTGGGACAACAGCCCAGGAACCCGCAAGTATGGGTACGATCACGCCATTGCCGCCGAACTCTCCCGTAGATTTCCGGTGTTCCAGC	*
		M01529	0	Sindbis	5240	255	35M1H	*	0	0	TAGCGGATCGGACAACTCTATTACTAGTATGGACA	*
		M01529	0	Sindbis	10588	255	47M	*	0	0	ATAAGGTCGTTATCCATCGCGGCCTGGTGTACAACTATGACTTCCCG	*
		M01529	0	Sindbis	2940	255	45M	*	0	0	GAGGACAGGCTAGTGTGGAAAACCTTGCAGGGCGACCCATGGATT	*
		M01529	0	Sindbis	11297	255	46M	*	0	0	TGCCCTTTTCGGCGGCGCCTCGTCGCTATCAATTATAGGACTTATG	*
		M01529	0	Sindbis	8036	255	35M	*	0	0	GGCCATGGAAGGAAAGGTAATGAAACCTCTGCACG	*
		M01529	0	Sindbis	8304	255	57M	*	0	0	ATGGATAACTCCGGTCGGGTTGTCGCGATAGTCCTCGGTGGCGCTGATGAAGGAACA	*
		M01529	0	Sindbis	8311	255	41M1H	*	0	0	ACTCCGGTCGGGTTGTCGCGATAGTCCTCGGTGGCGCTGAT	*
		M01529	0	Sindbis	6474	255	42M	*	0	0	TATTGGGAGGAGTTCGCTCGGAAGCCAATCAGGATTACCACT	*
		M01529	0	Sindbis	9210	255	85M	*	0	0	GGGAAGAACATTACGTATGAGTGCAAGTGCGGCGACTACAAGACCGGAGCCGTTTCGACCCGCACCGGAATCACTGGTTGCACCG	*
		M01529	0	Sindbis	6414	255	46M	*	0	0	ACACTGGACTCAGCGACACTCAATGTCGAATGCTTTCGAAAATATG	*
		M01529	0	Sindbis	57	255	35M264H	*	0	0	ACAATGGAGAAGCCAGTAGTAAACGTAGACGTAGA	*
		M01529	0	Sindbis	243	255	54M	*	0	0	ACGATCTTGGACATAGGCAGCGCACCGGCTCGTAGAATGTTTTCCGAGCACCAG	*
		M01529	0	Sindbis	9700	255	53M	*	0	0	AGCATTACTACCATCGCCATCCTGTGTACACCATCTTAGCCGTCGCATCAGCT	*
		M01529	0	Sindbis	546	255	52M	*	0	0	ATCTATCATCAGGCTATGAAAGGCGTGCGGACCCTGTACTGGATTGGCTTCG	*
		M01529	0	Sindbis	10639	255	39M	*	0	0	ATGGAGCGATGAAACCAGGAGCGTTCGGAGACATTCAAG	*
		M01529	0	Sindbis	8013	255	58M	*	0	0	GGAGATGTCATCGGGCACGCACTGGCCATGGAAGGAAAGGTAATGAAACCTCTGCACG	*
		M01529	0	Sindbis	5300	255	34M1H	*	0	0	AGAGATAGTAGACCGAAGGCAGGTGGTGGTGGCT	*
		M01529	0	Sindbis	8824	255	35M	*	0	0	GCTACATGTCGCTTAAGCAGGATCACACCGTTAAA	*
		M01529	0	Sindbis	6002	255	38M1H	*	0	0	GCGACCACTGTCAGGACTACGACTGTATAACTCTGCCA	*
		M01529	0	Sindbis	9534	255	34M1H	*	0	0	GCAAACCCGGAACCAACCACTGAATGGATCGTCG	*
		M01529	0	Sindbis	10416	255	48M	*	0	0	CACGCGCAGGCGACTAAGGTGCACACTGCCGCGATGAAAGTAGGACTG	*
		M01529	0	Sindbis	7968	255	120M1H	*	0	0	CTTAAGTTGGAGGCCGACAGATTGTTCGACGTCAAGAACGAAGACGGAGATGCCATCGGGCACGCACTGGCCATGGAAGGAAAGGTAATGAAACCTCCGCACGTGAAAGGAACCATCGAC	*
		M01529	0	Sindbis	6017	255	39M	*	0	0	ACTACGACTGTATAACTCTGCCACAGATCAGCCAGAATG	*
		M01529	0	Sindbis	5720	255	41M1H	*	0	0	TAGACGCAGGAGCAGGAGGACTGAATACTGACTAACCGGGG	*
		M01529	0	Sindbis	6199	255	39M	*	0	0	ACGATGCTTACTTGGATATGGTAGACGGGACAGTCGCCT	*
		M01529	0	Sindbis	11461	255	54M	*	0	0	GTACATTAGATCCCCGCTTACCGCGGGCAATATAGCAACACCAAAAACTCGATG	*
		M01529	0	Sindbis	8664	255	39M	*	0	0	TACTTGGGCACATGCCCGTACTGCCACCATACTGAACCG	*
		M01529	0	Sindbis	11453	255	59M	*	0	0	TCAGGCTGGTACATCAGATCCCCGCTTACCGCGGGCAATATAGCAACACTAAAAACTCG	*
		M01529	0	Sindbis	5272	255	66M	*	0	0	ACAGTTGGTCGTCAGGACCTAGTTCACTAGAGATAGTAGACCGAAGGCAGGTGGTGGTGGCTGACG	*
		M01529	0	Sindbis	8551	255	42M	*	0	0	AAGAGAACGTGAACCATGAGGCCTACGATACCCTGCTCAATG	*
		M01529	0	Sindbis	11566	255	42M	*	0	0	ACTATATTAACCATTTATCTAGCGGACGCCAAAAACTCAATG	*
		M01529	0	Sindbis	10199	255	64M	*	0	0	GTACATTACCTGCAAATTCACCACTGTGGTCCCCTCCCCAAAAATCAAATGCTGCGGCTCCTTG	*
		M01529	0	Sindbis	8001	255	70M	*	0	0	AAGAACGAAGACGGAGATGTCATCGGGCACGCACTGGCCATGGAAGGAAAGGTAATGAAACCTCTGCACG	*
		M01529	0	Sindbis	5235	255	36M	*	0	0	AGCTTTAGCGGATCGGACAACTCTATTACTAGTATG	*
		M01529	0	Sindbis	4057	255	84M	*	0	0	TGATTTCGTCCGTGTATGAGGGTACAAGAGATGGAGTTGGAGCCGCGCCGTCATACCGCACCAAAAGGGAGAATATTGCTGACT	*
		M01529	0	Sindbis	7962	255	111M	*	0	0	ACGGCACTTAAGTTGGAGGCTGACAGATTGTTCGACGTCAAGAACGAAGACGGAGATGTCATCGGGCACGCACTGGCCATGGAGGGAAAGGTAATGAAACCTCTGCACGTG	*
		M01529	0	Sindbis	5234	255	42M	*	0	0	GAGCTTTAGCGGATCGGACAACTCTATTACTAGTATGGACAG	*
		M01529	0	Sindbis	5300	255	37M1H	*	0	0	AGAGATAGTAGACCGAAGGCAGGTGGTGGTGGCTGAC	*
		M01529	0	Sindbis	6850	255	54M	*	0	0	AGCAAGGCGACCCGGTACTGGAGACGGATATCGCATCATCCGACAAAAGCCAAG	*
		M01529	0	Sindbis	216	255	66M	*	0	0	ATCGAGCTGGAGGTCCCTACCACAGCGACGATCTTGGACATAGGCGGCGCACCGGCTCGTAGAATG	*
		M01529	0	Sindbis	11283	255	60M	*	0	0	TGGAGTTGGCTGTTTGCCCTTTTCGGCGGCGCCTCGCCGCTATTAATTATAGGACTTATG	*
		M01529	0	Sindbis	9859	255	39M	*	0	0	CTTCGCTGGCACTCTTGTGCTGCGTTAGGTCGGCCAATG	*
		M01529	0	Sindbis	2405	255	59M	*	0	0	CCACAAAGCCGTAGAAGTGCTGTACGTTGACGAAGCGTTCGCGTGCCACGCAGGAGCAC	*
		M01529	0	Sindbis	8788	255	44M	*	0	0	ACGACCAAAGCGGAGCAGCAAGCGCAAACAAGTACCGCTACATG	*
		M01529	0	Sindbis	35	255	64M	*	0	0	GCCGACCAATTGCACTACCATCACAATGGAGAAGCCAGTAGTAAACGTAGACGTAGACCCCCAG	*
		M01529	0	Sindbis	4475	255	137M	*	0	0	TAACTGCTCGACAACCGCGCTAGACAGAACTGACGCGGACGTAACCATCTATTGCCTGGATAAGAAGTGGAAGGAAAGAATCGACGCGGCACTCCAACTCAAGGAGTCTGTAACAGAGCCGAAGGATGAAGATATGG	*
		M01529	0	Sindbis	46	255	1H45M	*	0	0	GCACTACCATCACAATGGAGAAGCCAGTAGTAAACGTAGACGTAG	*
		M01529	0	Sindbis	8012	255	61M	*	0	0	CGGAGATGTCATCGGGCACGCACTGGCCATGGAAGGAAAGGTAATGAAACCTCTGCACGTG	*
		M01529	0	Sindbis	1428	255	39M	*	0	0	TGGACGACCTCTTTGCCCATGTCGCTGAGGCAGAAATTG	*
		M01529	0	Sindbis	680	255	67M	*	0	0	AGCGCGTAACATCGGACTTTGCAGCACAAAGCTGAGTGAAGGTAGGACAGGAAAATTGTCGATAATG	*
		M01529	0	Sindbis	6073	255	39M	*	0	0	CGAAACCATTGTACTCCAGTAGCGTACCGGCGAACTACT	*
		M01529	0	Sindbis	3336	255	35M	*	0	0	GCGAGGCCGGTAGCTCATTGGGACAACAGCCCAGG	*
		M01529	0	Sindbis	4576	255	35M	*	0	0	AGGAGTCTGTAACAGAGCTGAAGGATGAAGATATG	*
		M01529	0	Sindbis	5882	255	36M	*	0	0	GGTGCTCGACACGTCGAAAGAGGAACAACTCAAACT	*
		M01529	0	Sindbis	9858	255	40M	*	0	0	ACTTCGCTGGCACTCTTGTGCTGCGTTAGGTCGGCCAATG	*
		M01529	0	Sindbis	6906	255	121M	*	0	0	GACGCTATGGCGTTAACCGGTCTGATGATCTTGGAGGACCTGGGTGTGGATCAACCACTACTCGACTTGATCGAGTGCGCCTTTGGAGAAATATCATCCACCCATCTACCTACGGGTACTC	*
		M01529	0	Sindbis	9856	255	42M	*	0	0	CAACTTCGCTGGCACTCTTGTGCCGCGTTAGGTCGGCCAATG	*
		M01529	0	Sindbis	10568	255	45M1H	*	0	0	ACCGTTTACGCCATTCGATCATAAGGTCGTTATCCATCGCGGCCT	*
		M01529	0	Sindbis	2212	255	102M	*	0	0	AGGTCGAAACAATAGGAGTGATAGGCACACCGGGGTCGGGCAAGTCAGCTATTATCAAGTCAACTGTCACGGCACGAGATCTTGTTACCGGCGGAAAGAAAG	*
		M01529	0	Sindbis	222	255	60M	*	0	0	CTGGAGGTTCCTACCACAGCGACGATCTTGGACATAGGCAGCGCACCGGCTCGTAGAATG	*
		M01529	0	Sindbis	10209	255	41M	*	0	0	TGCAAATTCACCACTGTGGTCCCCTCCCCAAAAATCAAATG	*
		M01529	0	Sindbis	1105	255	1H41M	*	0	0	CGGATATATCACCTGACGATGCACAAAAACTTCTGGTTGGG	*
		M01529	0	Sindbis	9863	255	49M1H	*	0	0	GCTGGCACTCTTGTGCTGCGTTAGGTCGGCCAATGCTGAAACGTTCACC	*
		M01529	0	Sindbis	10737	255	54M	*	0	0	TCCGCCAAGAACGTGCATGTCCCGTACACGCAGGCCTCATCAGGATTTGAGATG	*
		M01529	0	Sindbis	3904	255	60M	*	0	0	GTGAGGACGTAGTCACCGCTCTTGCCAGAAAGTTTGTCAGGGTGTCTGCAGCGAGACCAG	*
		M01529	0	Sindbis	11366	255	4H57M	*	0	0	GACTAGCACACGAAGATGACCGCTACGCCCCAATGATCCGACCAGCAAAACTCGATG	*
		M01529	0	Sindbis	1728	255	73M	*	0	0	AATGACCGTATGATCGGACAGTATATCGTTGTCTCGCCAAACTCTGTGCTGAAGAATGCCAAACTCGCACCAG	*
		M01529	0	Sindbis	1162	255	98M	*	0	0	TCATTAACGGTAGGACTAACAGGAACACCAACACCATGCAAAATTACCTTCTGCCGATCATAGCACAAGGGTTCAGCAAATGGGCTAAGGAGCGCAAG	*
		M01529	0	Sindbis	5877	255	44M	*	0	0	GCCCCGGTGCTCGACACGTCGAAAGAGGAACAACTCAAACTCAG	*
		M01529	0	Sindbis	33	255	64M1H	*	0	0	CAGCCGACCAATTGCACTACCATCACAATGGAGAAGCCAGTAGTAAACGTAGACGTAGCCCCCC	*
		M01529	0	Sindbis	9080	255	38M	*	0	0	TCCTTGCACAGTGTACGACCGTCTGAAAGAAACAACTG	*
		M01529	0	Sindbis	7162	255	71M	*	0	0	ACGACAACATCACACATGGAGTAGTATCTGACAAAGAAATGGCTGAGAGGTGCGCCACCTGGCTCAACATG	*
		M01529	0	Sindbis	9752	255	35M	*	0	0	TACCGTGGCGATGATGATTGGCGTAACTGTTGCAG	*
		M01529	0	Sindbis	42	255	48M	*	0	0	AATTGCACTACCATCACAATGGAGAAGCCAGTAGTAAACGTAGACGTA	*
		M01529	0	Sindbis	5875	255	46M	*	0	0	ATGCCCCGGTGCTCGACACGTCGAAAGAGGAACAACTCAAACTCAG	*
		M01529	0	Sindbis	8868	255	41M1H	*	0	0	ATGGATGACATCAAGATTAGCACCTCAGGACCGTGTAGAAG	*
		M01529	0	Sindbis	5786	255	46M	*	0	0	CACAGGCCCTGGGCACTTGCAAAAGAAGTCCGTTCTGCAGAACCAG	*
		M01529	0	Sindbis	8555	255	66M	*	0	0	GAACGTGAACCATGAGGCCTACGATACCCTGCTCAATGCCATATTGCGGCGCGGATCGTCTGGCAG	*
		M01529	0	Sindbis	10260	255	44M	*	0	0	TTGGAATGTCAGCCGGCCGCTCATGCAGGCTATACCTGCAAGGT	*
		M01529	0	Sindbis	8018	255	54M	*	0	0	TGTCATCGGGCACGCACTGGCCATGGAAGGAAAGGTAATGAAACCTCTGCACGT	*
		M01529	0	Sindbis	8023	255	47M	*	0	0	TCGGGCACGCACTGGCCATGGAAGGAAAGGTAATGAAACCTCTGCAC	*
		M01529	0	Sindbis	8242	255	136M	*	0	0	GTGGAGGTAGGTTTACCATCCCTCGCGGAGTAGGAGGCAGAGGAGACAGCGGTCGTCCGATCATGGATAACTCCGGTCGGGTTGTCGCGATAGTCCTCGGTGGCGCTGATGAAGGAACACGAACTGCCCTTTCGGT	*
		M01529	0	Sindbis	9328	255	68M	*	0	0	AAACGAAGTGGGTCTTCAACTCACCGGACTTGATCAGACATGACGACCACACGGTCCAAGGGAAATTG	*
		M01529	0	Sindbis	8865	255	38M	*	0	0	ACCACGGATGACATCAAGATTAGCACCTCAGGACCGTG	*
		M01529	0	Sindbis	9190	255	34M1H	*	0	0	TTTACGCAAAGCCGCCATCTGGGAAGAACATTAC	*
		M01529	0	Sindbis	10910	255	50M	*	0	0	CCCGAACGCTGCCTTTATCAGGACATCAGATGCACCACTGGTCTCAACAG	*
		M01529	0	Sindbis	2360	255	40M	*	0	0	GCAGATTACGTCGAAGACAGTAGATTCGGTTATGCTCAAC	*
		M01529	0	Sindbis	6189	255	38M	*	0	0	ACTGACGAGTACGATGCTTACTTGGATACGGTAGACGG	*
		M01529	0	Sindbis	6805	255	66M	*	0	0	ACATGTCGGCGGAGGATTTTGATGCAATCATAGCAGAACACTTCAAGCAAGGCGACCCGGTACTGG	*
		M01529	0	Sindbis	9347	255	49M	*	0	0	CTCACCGGACCTGATCAGACATGGCGACCACACGGTCCAAGGGAAATTG	*
		M01529	0	Sindbis	6812	255	70M1H	*	0	0	GGCGGAGGATTTTGATGCAATCATAGCAGAACACTTCAAGCAAGGCGACCCGGTACTGGAGACGGATATC	*
		M01529	0	Sindbis	1694	255	107M	*	0	0	CCCGCGCGGTCACGTAAGGATAATACCTCAAGCAAATGACCGTATGATCGGACAGTATATCGTTGTCTCGCCAAACTCTGTGCTGAAGAATGCCAAACTCGCACCAG	*
		M01529	0	Sindbis	8265	255	1H88M	*	0	0	CGCGGAGTAGGAGGCAGAGGAGACAGCGGTCGTCCGATCATGGATAACTCCGGTCGGGTTGTCGCGATAGTCCTCGGTGGCGCTGATG	*
		M01529	0	Sindbis	9059	255	50M	*	0	0	TCCCGTTCACGGCAAAAAAATTCCTTGCACAGTGTACGACCGTCTGAAAG	*
		M01529	0	Sindbis	6017	255	35M	*	0	0	ACTACGACTGTATAACTCTGCCACAGATCAGCCAG	*
		M01529	0	Sindbis	8311	255	42M	*	0	0	ACTCCGGTCGGGTCGTCGCGATAGTCCTCGGTGGCGCTGATG	*
		M01529	0	Sindbis	9903	255	55M1H	*	0	0	ACGTTCACCGAGACCATGAGTTACTTGTGGTCGAACAGTCAGCCGTTCTTCTGGG	*
		M01529	0	Sindbis	4535	255	50M1H	*	0	0	TAAGAAGTGGAAGGAAAGAATCGACGCGGCACTCCAACTTAAGGAGTCTG	*
		M01529	0	Sindbis	8581	255	39M1H	*	0	0	CCCTGCTCAATGCCATATTGCGGTGCGGATCGTCTGGCA	*
		M01529	0	Sindbis	3384	255	56M	*	0	0	GGGTACGATCACGCCATTGCCGCCGAACTCTCCCGTAGATTTCCGGTGTTCCAGCT	*
		M01529	0	Sindbis	9587	255	44M	*	0	0	CACCGTCGACCGAGATGGCCTGGAATACATATGGGGAAATCATG	*
		M01529	0	Sindbis	9866	255	35M	*	0	0	GGCACTCTTGTGCTGCGTTAGGTCGGCCAATGCTG	*
		M01529	0	Sindbis	9978	255	35M	*	0	0	GCCGCTTTCATCGTTCTAATGCGCTGCTGCTCCTG	*
		M01529	0	Sindbis	4854	255	1H44M1H	*	0	0	AACCCGTCGTCTAGCCCGCCCAAAACGTTGCCGTGCCTTTGCAT	*
		M01529	0	Sindbis	4558	255	54M	*	0	0	ACGCGGCACTCCAACTTAAGGAGTCTGTAACAGAGCTGAAGGATGAAGATATGG	*
		M01529	0	Sindbis	8865	255	44M	*	0	0	ACCATGGATGACATCAAGATTAGCACCTCAGGACCGTGTAGAAG	*
		M01529	0	Sindbis	6015	255	36M	*	0	0	GGACTACGACTGTATAACTCTGCCACAGATCAGCCA	*
		M01529	0	Sindbis	11572	255	35M	*	0	0	TTAACCATTTATCTAGCGGACGCCAAAAACTCAAT	*
		M01529	0	Sindbis	9012	255	38M	*	0	0	CGCAAGATAAAACCAAAATTCGTGGGACGGGAAAAATA	*
		M01529	0	Sindbis	11375	255	48M	*	0	0	ACGAAGATGACCGCTACGCCCCAATGATCCGACCAGCAAAACTCGATG	*
		M01529	0	Sindbis	5240	255	98M	*	0	0	TAGCGGATCGGACAACTCTATTACTAGTATGGACAGTTGGTCGTCAGGACCTAGTTCACTAGAGATAGTAGACCGAAGGCAGGTGGTGGTGGCTGACG	*
		M01529	0	Sindbis	11573	255	35M	*	0	0	TAACCATTTATCTAGCGGACGCCAAAAACTCAATG	*
		M01529	0	Sindbis	55	255	36M	*	0	0	TCACAATGGGGAAGCCAGTAGTAAACTTAGACGTAG	*
		M01529	0	Sindbis	8013	255	59M1H	*	0	0	GGGGATGTCATCGGGCACGCACTGGCCATGGGAGGAAAGGTAATGAAACCTCTGCACGT	*
		M01529	0	Sindbis	2346	255	42M	*	0	0	AGACCGAGGGGTATGCAGATTACGTCGAAGACAGTAGATTCG	*
		M01529	0	Sindbis	10640	255	54M	*	0	0	TGGAGCGATGAAACCAGGAGCGTTTGGAGACATTCAAGCTACCTCCTTGACTAG	*
		M01529	0	Sindbis	4573	255	39M	*	0	0	TTAAGGAGTCTGTAACAGAGCTGAAGGATGAAGATATGG	*
		M01529	0	Sindbis	40	255	51M	*	0	0	CCAATTGCACTACCATCACAATGGAGAAGCCAGTAGTAAACGTAGACGTAG	*
		M01529	0	Sindbis	5204	255	73M	*	0	0	GGATGACAGTAGCGAAGGCTCACTTTTTTCGAGCTTTAGCGGATCGGACAACTCTATTACTAGTATGGACAGT	*
		M01529	0	Sindbis	10589	255	38M	*	0	0	TAAGGTCGTTATCCATCGCGGCCTGGTGTACAACTATG	*
		M01529	0	Sindbis	7959	255	40M	*	0	0	CGCATGGCACTTAAGTTGGAGGCCGACAGATTGTTCGACG	*
		M01529	0	Sindbis	5591	255	55M	*	0	0	GATTGATGAGCTGAGCCGCAGAGTAACTGAGTCCGAACCCGTCCTGTTTGGATCA	*
		M01529	0	Sindbis	5902	255	38M	*	0	0	AGGAACAACTCAAACTCAGGTACCAGATGATGCCCACC	*
		M01529	0	Sindbis	7994	255	58M	*	0	0	CGACGTCAAGAACGAAGACGGAGATGTCATCGGGCACGCACTGGCCATGGAAGGAAAG	*
		M01529	0	Sindbis	8628	255	37M	*	0	0	AGAAGCGTCATTGACGACTTTACCCTGACCAGCCCCT	*
		M01529	0	Sindbis	11569	255	60M	*	0	0	ATATTAACCATTTATCTAGCGGACGCCAAAAACTCAATGTATTTCTGAGGAAGCGTGGTG	*
		M01529	0	Sindbis	2476	255	108M	*	0	0	TTGCTATCGTCAGGCCCCGCAAGAAGGTAGTACTATGCGGAGACCCCATGCAATGCGGATTCTTCAACATGATGCAACTAAAGGTACATTTCAATCACCCTGAAAAAG	*
		M01529	0	Sindbis	8314	255	39M	*	0	0	CCGGTCGGGTTGTCGCGATAGTCCTCGGTGGCGCTGATG	*
		M01529	0	Sindbis	5999	255	41M1H	*	0	0	TGAGCGACTACTGTCAGGACTACGACTGTATAACTCTGCCA	*
		M01529	0	Sindbis	46	255	53M	*	0	0	GCACTACCATCACAATGGAGAAGCCAGTAGTAAACGTAGACGTAGACCCCCAG	*
		M01529	0	Sindbis	8552	255	49M	*	0	0	AGAGAACGTGAACCATGAGGCCTACGATACCCTGCTCGATGCCATATTG	*
		M01529	0	Sindbis	6864	255	67M1H	*	0	0	GTACTGGAGACGGATATCGCATCATTCGACAAAAGCCAAGACGACGCTATGGCGTTAACCGGTCTGA	*
		M01529	0	Sindbis	4544	255	67M1H	*	0	0	GAAGGAAAGAATCGACGCGGCACTCCAACTTAAGGAGTCTGTAACAGAGCTGAAGGATGAAGATATG	*
		M01529	0	Sindbis	11542	255	66M	*	0	0	GCTGCGCAGTGTTGCCACATAACAGCTATATTAACCATTTATCTAGCGGACGCCAAAAACTCAATG	*
		M01529	0	Sindbis	8289	255	38M	*	0	0	AGCGGTCGTCCGATCATGGATAACTCCGGTCGGGTTGT	*
		M01529	0	Sindbis	6842	255	38M	*	0	0	ACACTTCAAGCAAGGCGACCCGGTACTGGAGACGGATA	*
		M01529	0	Sindbis	1076	255	1H43M	*	0	0	ATGCGATCAGATGACTGGTATAATGGCCACGGATATATCACCT	*
		M01529	0	Sindbis	5984	255	68M	*	0	0	GAAAGCCATAACCACTGAGCGACTACTGTCAGGACTACGACTGTATAACTCTGCCACAGATCAGCCAG	*
		M01529	0	Sindbis	5437	255	108M	*	0	0	ATAGCTCTGAGTCCCTCCACCTCTCTTTTGGTGGGGTATCCATGTCCCTCGGATCAATTTTCGACGGAGAGACGGCCCGCCAGGCAGCGGTACAACCCCTGGCAACAG	*
		M01529	0	Sindbis	8655	255	43M	*	0	0	ACTAGCCCCTACTTGGGCACATGCTCGTACTGCCACCATACTG	*
		M01529	0	Sindbis	5992	255	48M1H	*	0	0	TAACCACTGAGCGACTACTGTCAGGACTACGACTGTATAACTCTGCCA	*
		M01529	0	Sindbis	5877	255	43M	*	0	0	GCCCCGGTGCTCGACACGTCGAAAGAGGAACAACTCAAACTCA	*
		M01529	0	Sindbis	5874	255	1H48M1H	*	0	0	CATGCCCCGGCGCCCGACACGTCGAAAGAGGAACAACTCAAACTCAGG	*
		M01529	0	Sindbis	9860	255	96M	*	0	0	TTCGCTGGCACTCTTGTGCTGCGTTAGGTCGGCCAATGCTGAAACGTTCACCGAGACCATGAGTTACTTGTGGTCGAACAGTCAGCCGTTCTTCTG	*
		M01529	0	Sindbis	2384	255	64M	*	0	0	TTCGGTTATGCTCAACGGATGCCACAAAGCCGTAGAAGTGCTGTACGTTGACGAAGCGTTCGCG	*
		M01529	0	Sindbis	5591	255	50M	*	0	0	GATTGATGAGCTGAGCCGCAGAGTAACTGAGTCCGAACCCGTCCTGTTTG	*
		M01529	0	Sindbis	6292	255	35M	*	0	0	ATGAGTACAGAGCCCCGAATATCCGCAGTGCGGTT	*
		M01529	0	Sindbis	9312	255	48M	*	0	0	GCCTATAAGAGCGACCAAACGAAGTGGGTCTTCAACTCACCGGACTTG	*
		M01529	0	Sindbis	11297	255	46M	*	0	0	TGCCCTTTTCGGCGGCGCCTCGTCGCTATTAATTATAGGACTTATG	*
		M01529	0	Sindbis	5235	255	40M1H	*	0	0	AGCTTTAGCGGATCGGACAACTCTATTACTAGTATGGACA	*
		M01529	0	Sindbis	5763	255	40M	*	0	0	GGTGGGTACATATTTTCGACAGACACAGGCCCTGGGCACT	*
		M01529	0	Sindbis	10328	255	50M21H	*	0	0	GTGGGGAGGAGCGCAATGTTTTTGCGACAGTGAGAACAGCCAGTTGGCTG	*
		M01529	0	Sindbis	10221	255	6M1D40M	*	0	0	ACTGTGCCCCCTCCCCAAAAATCAAATGCTGCGGCTCCTTGGAATG	*
		M01529	0	Sindbis	9835	255	41M	*	0	0	TGGCCCCAAACGCCGTAATCCCAACTTCGCTGGCACTCTTG	*
		M01529	0	Sindbis	10118	255	60M	*	0	0	TGTTGAAAGGGCAGGGTATGCCCCGCTCAATTTGGAGATCACTGTCATGTCCTCGGAGGT	*
		M01529	0	Sindbis	9015	255	37M	*	0	0	AAGATAAAACCAAAATTCGTGGGACGGGAAAAATATG	*
		M01529	0	Sindbis	8602	255	74M	*	0	0	GGTGCGGATCGTCTGGCAGAAGCAAAAGAAGCGTCATTGACGACTTTACCCTGACCAGCCCCTACTTGGGCACA	*
		M01529	0	Sindbis	3402	255	38M	*	0	0	GCCGCCGAACTCTCCCGTAGATTTCCGGTGTTCCAGCT	*
		M01529	0	Sindbis	8021	255	45M	*	0	0	CATCGGGCACGCACTGGCCATGGAAGGAAAGGTAATGAAACCTCT	*
		M01529	0	Sindbis	6800	255	38M	*	0	0	TTTTGACATGTCGGCGGAGGATTTTGATGCAATCATAG	*
		M01529	0	Sindbis	61	255	36H38M	*	0	0	TGGGTAAGCCAGTAGTAAACGTAGACGTAGACCCCCAG	*
		M01529	0	Sindbis	9951	255	53M	*	0	0	TTCTGGGTCCAGTTGTGCATACCTTTGGCCGCTTTCATCGTTCTAATGCGCTG	*
		M01529	0	Sindbis	10910	255	48M	*	0	0	CCCGAACGCTGCCTTTATCAGGACATCAGATGCACCACTGGTCTCAAC	*
		M01529	0	Sindbis	8587	255	98M1H	*	0	0	TCAATGCCATATTGCGGTGCGGATCGTCTAGCAGAAGCAAAAGAAGCGTCATTGACGACTTTACCCTGACCAGCCCCTACCTGGGCACATGCTCGTAC	*
		M01529	0	Sindbis	8029	255	42M	*	0	0	ACGCACTGGCCATGGAAGGAAAGGTAATGAAACCTCTGCACG	*
		M01529	0	Sindbis	4893	255	41M	*	0	0	TGCATGTACGCCATGACGCCAGAAAGGGTCCACAGACTTAG	*
		M01529	0	Sindbis	10366	255	47M1H	*	0	0	GCCAGACGAGTGAGGCGTACGTCGGATTGTCAGCAGATTGCGCGTCT	*
		M01529	0	Sindbis	8471	255	41M	*	0	0	GCTCGGAAATGTGAGCTTCCCATGCGACCGCCCGCCCACAT	*
		M01529	0	Sindbis	8023	255	48M	*	0	0	TCGGGCACGCACTGGCCATGGAAGGAAAGGTAATGAAACCTCTGCACG	*
		M01529	0	Sindbis	5888	255	43M	*	0	0	CGACACGTCGAAAGAGGAACAACTCAAACTCAGGTACCAGATG	*
		M01529	0	Sindbis	8023	255	47M1H	*	0	0	TCGGGCACGCACTGGCCATGGAAGGAAAGGTAATGAAACCTCTGCAC	*
		M01529	0	Sindbis	3051	255	53M	*	0	0	AAGGGAATAATTGCTGCAATAAACAGCCCCACTCCCCGTGCCAATCCGTTCAG	*
		M01529	0	Sindbis	9750	255	8H34M	*	0	0	GCTACCGTGGCGATGATGATTGGCGTAACTGTTG	*
		M01529	0	Sindbis	9747	255	40M	*	0	0	TCAGCTACCGTGGCGACGATGATTGGCGTAACTGTTGCAG	*
		M01529	0	Sindbis	9512	255	44M	*	0	0	GCTCACCACCAGGAGACTAGGGGCAAACCCGGAACCAACCACTG	*
		M01529	0	Sindbis	8637	255	39M	*	0	0	ATTGACGACTTTACCTTGACCAGCCCCTACTTGGGCACA	*
		M01529	0	Sindbis	712	255	35M	*	0	0	TGAGTGAAGGTAGGACAGGAAAATTGTCGATAATG	*
		M01529	0	Sindbis	10452	255	56M1H	*	0	0	AAAGTAGGACTGCGTATTGTGTACGGGAACACTACCAGTTTCCTAGATGTGTACGT	*
		M01529	0	Sindbis	9328	255	33M1D8M	*	0	0	AAACGAAGTGGGTCTTCAACTCACCGGACTTGACAGACATG	*
		M01529	0	Sindbis	3632	255	59M	*	0	0	AAAAATTGAAGCTCCCCGTAAGAGAATCGAATGGATCGCCCCGATTGGCATAGCCGGTG	*
		M01529	0	Sindbis	58	255	40M1H	*	0	0	CAATGGAGAAGCCAGTAGTAAACGTAGACGTAGACCCCCA	*
		M01529	0	Sindbis	8021	255	49M1H	*	0	0	CATCGGGCACGCACTGGCCATGGAAGGAAAGGTAATGAAACCTCTGCAC	*
		M01529	0	Sindbis	10456	255	52M1H	*	0	0	TAGGACTGCGTATTGTGTACGGGAACACTACCAGTTTCCTAGATGTGTACGT	*
		M01529	0	Sindbis	608	255	45M	*	0	0	GTTCATGTTCTCGGCTATGGCAGGTTCGTACCCTGCGTACAACAC	*
		M01529	0	Sindbis	4568	255	56M	*	0	0	CCAATTTAAGGAGTCTGTAACAGAGCTGAAGGATGAAGATATGGAGATCGACGATG	*
		M01529	0	Sindbis	5670	255	36M	*	0	0	ATTATATCGTCCCGATCAGCCGTATCTTTTCCTCTA	*
		M01529	0	Sindbis	5757	255	48M	*	0	0	GGGGTAGGTGGGTACATATTTTCGACGGACACAGGCCCTGGGCACTTG	*
		M01529	0	Sindbis	11194	255	91M	*	0	0	ATGCAGAATGTAAACCACCAGCTGACCATACCGTGAGCACCCCGCACAAAAATGACCAAGAATTTCAAGCCGCCATCTCAAAAACATCATG	*
		M01529	0	Sindbis	6935	255	40M	*	0	0	CTTGGAGGACCTGGGTGTGGATCGACCACTACTCGACTTG	*
		M01529	0	Sindbis	8314	255	39M	*	0	0	CCGGTCGGGTTGTCGCGATAGTCCTCGGTGGCGCTGATG	*
		M01529	0	Sindbis	10436	255	54M	*	0	0	GCACACTGCCGCGATGAAAGTAGGACTGCGTATTGTGTACGGGAACACTACCAG	*
		M01529	0	Sindbis	9521	255	60M	*	0	0	CAGGAGACTAGGGGCAAACACGGAACCAACCACTGAATGGATCGCCGGAAAGACGGTCAG	*
		M01529	0	Sindbis	7157	255	1H41M	*	0	0	TGGCGACGACAACATCATACATGGAGTAGTATCTGACAAAG	*
		M01529	0	Sindbis	9987	255	62M1H	*	0	0	ATCGTTCTAATGCGCTGCTGCTCCTGCTGCCCGCCTTTTTTAGTGGTTGCCGGCGCCTACCT	*
		M01529	0	Sindbis	8895	255	52M	*	0	0	GGACCGTGTAGAAGGCTTAGCCACAAAGGATGCTTTCTCCTCGCAAAACGCC	*
		M01529	0	Sindbis	5300	255	35M	*	0	0	AGAGATAGTAGACCGAAGGCAGGTGGTGGTGGCTG	*
		M01529	0	Sindbis	8035	255	35M1H	*	0	0	TGGCCATGGAAGGAAAGGTAATGAAACCTCTGCAC	*
		M01529	0	Sindbis	10423	255	40M	*	0	0	AGGCGATTAAGGTGCACACTGCCGCGATGAAAGTAGGACT	*
		M01529	0	Sindbis	8538	255	92M	*	0	0	CTCGACATCCTTGAAGAGAACGTGAACCATGAGGCCTACGATACCCTGCTCAATGCCATATTGCGGTGCGGATCGTCTGGCAGAAGCAAAAG	*
		M01529	0	Sindbis	8973	255	37M	*	0	0	ATAGTGAGTAGCAACTCAGCAATGTCATGTACACTGG	*
		M01529	0	Sindbis	11050	255	36M	*	0	0	CCGTACATTCGCATTCGAGCACAGCAACTCTTCAAG	*
		M01529	0	Sindbis	8023	255	47M	*	0	0	TCGGGCACGCACTGGCCATGGAAGGAAAGGTAATGAAACCTCTGCAC	*
		M01529	0	Sindbis	46	255	51M2H	*	0	0	GCACTACCATCACAATGGAGAAGCCAGTAGTAAACGTAGACGTAGACCCCC	*
		M01529	0	Sindbis	8311	255	38M1H	*	0	0	ACTCCGGTCGGGTTGTCGCGATAGTCCTCGGTGGCGCT	*
		M01529	0	Sindbis	5763	255	42M	*	0	0	GGTGGGTACATATTTTCGACGGACACAGGCCCTGGGCACTTG	*
		M01529	0	Sindbis	10217	255	46M	*	0	0	CACCACTGTGGTCCCCTCCCCAAAAATCAAATGCTGCGGCTCCTTG	*
		M01529	0	Sindbis	1746	255	40M	*	0	0	CAGTATATCGTTGTCTCGCCAAACTCTGTGCTGAAGAATG	*
		M01529	0	Sindbis	2054	255	38M	*	0	0	AGAGCTTGCAGAAACAGAGTACGTGTTTGACGTGGACA	*
		M01529	0	Sindbis	2402	255	38M	*	0	0	ATGCCACAAAGCCGTAGAAGTGCTGTACGTTGACGAAG	*
		M01529	0	Sindbis	8242	255	43M	*	0	0	GTGGAGGTAGATTTACCATCCCTCGCGGAGTAGGAGGCAGAGG	*
		M01529	0	Sindbis	8295	255	40M	*	0	0	CGTGCGATCATGGATAACTCCGGTCGGGTTGCCGCGATAG	*
		M01529	0	Sindbis	8012	255	59M	*	0	0	CGGAGATGTCATCGGGCACGCACTGGCCATGGAAGGAAAGGTAATGAAACCTCTGCACG	*
		M01529	0	Sindbis	2076	255	60M1H	*	0	0	GTGTTTGACGTGGACAAGAAGCGTTGCGTTAAGAAGGAAGAAGCCTCAGGTCTGGTCCTC	*
		M01529	0	Sindbis	8036	255	35M	*	0	0	GGCCATGGAAGGAAAGGTAATGAAACCTCTGCACG	*
		M01529	0	Sindbis	1752	255	43M	*	0	0	ATCGTCGTCTCGCCAAACTCTGTGCTGAAGAATGCCAAACTCG	*
		M01529	0	Sindbis	9752	255	39M	*	0	0	TACCGTGGCGATGATGATTGGCGTAACTGTTGCAGTGTT	*
		M01529	0	Sindbis	1226	255	38M	*	0	0	ACAAGGGTTCAGCAAATGGGCTAAGGAGCGCAAGGATG	*
		M01529	0	Sindbis	6000	255	1H41M	*	0	0	GAGCGACTACTGTCAGGACTACGACTGTATAACTCTGCCAC	*
		M01529	0	Sindbis	9328	255	42M	*	0	0	AAACGAAGTGGGTCTTCAACTCACCGGACTTGATCAGACATG	*
		M01529	0	Sindbis	1157	255	43M	*	0	0	AATTGTCATTAACGGTAGGACTAACAGGAACACCAACACCATG	*
		M01529	0	Sindbis	8314	255	48M1H	*	0	0	CCGGTCGGGTTGTCGCGATAGTCCTCGGTGGCGCTGATGAAGGAACAC	*
		M01529	0	Sindbis	7941	255	92M207H	*	0	0	AAACCCGGAAAGAGACAGCGCATGGCACTTAAGTTGGAGGCCGACAGATTGTTCGACGTCAAGAACGAAGACGGAGAGATCGGAGAGCACAC	*
		M01529	0	Sindbis	9855	255	51M	*	0	0	CCAACTTCGCTGGCACTCTTGTGCTGCGTTAGGTCGGCCAATGCTGAAACG	*
		M01529	0	Sindbis	6928	255	47M	*	0	0	TGATGATCTTGGAGGACCTGGGTGTGGATCAACCACTACTCGACTTG	*
		M01529	0	Sindbis	10615	255	51M	*	0	0	TGTACAACTATGACTTCCCGGAATATGGAGCGATGAAACCAGGAGCGTTTG	*
		M01529	0	Sindbis	8311	255	39M	*	0	0	ACTCCGGTCGGGTTGTCGCGATAGTCCTCGGTGGCGCTG	*
		M01529	0	Sindbis	3027	255	56M1H	*	0	0	ATATAGGACTGGGAAGCTGAACACAAGGGAATAATTGCTGCAATAAACAGCCCCAC	*
		M01529	0	Sindbis	9522	255	47M	*	0	0	AGGAGACTAGTGGCAAACCCGGAACCAACCACTGAATGGATCGTCGG	*
		M01529	0	Sindbis	1221	255	43M	*	0	0	ATAGCACAAGGGTTCAGCAAATGGGCTAAGGAGCGCAAGGATG	*
		M01529	0	Sindbis	8313	255	37M	*	0	0	TCCGGTCGGGTTGTCGCGATAGTCCTCGGTGGCGCTG	*
		M01529	0	Sindbis	6304	255	44M	*	0	0	CCCCGAATATCCGCAGTGCGGTTCCATCAGCGATGCAGAACACG	*
		M01529	0	Sindbis	225	255	38M	*	0	0	GAGGTTCCTACCACAGCGACGATCTTGGACATAGGCAG	*
		M01529	0	Sindbis	8970	255	39M	*	0	0	AGCATAGTGAGTAGCAACTCAGCAACGTCATGTACACTG	*
		M01529	0	Sindbis	3402	255	38M	*	0	0	GCCGCCGAACTCTCCCGTAGATTTCCGGTGTTCCAGCT	*
		M01529	0	Sindbis	5885	255	35M1H	*	0	0	GCTCGACACGTCGAAAGAGGAACAACTCAAACTCA	*
		M01529	0	Sindbis	3384	255	56M	*	0	0	GGGTACGATCACGCCATTGCCGCCGAACTCTCCCGTAGATTTCCGGTGTTCCAGCT	*
		M01529	0	Sindbis	8721	255	48M	*	0	0	ATCGAGCAGGTCTGGGACGAAGCGGACGATAACACCATACGCATACAG	*
		M01529	0	Sindbis	234	255	44M	*	0	0	ACCACAGCGACGACCTTGGACATAGGCAGCGCACCGGCTCGTAG	*
		M01529	0	Sindbis	474	255	42M	*	0	0	AACGATGTTACCTGCAACACGCGTGCCGAATATTCCGTCATG	*
		M01529	0	Sindbis	5492	255	53M	*	0	0	AATTTTCGACGGAGAGACGGCCCGCCAGGCAGCGGTACAGCCCCTGGCAACAG	*
		M01529	0	Sindbis	10587	255	47M	*	0	0	CATAAGGTCGTTATCCATCGCGGCCTGGTGTACAACTATGACTTCCC	*
		M01529	0	Sindbis	5885	255	38M	*	0	0	GCTCGACACGTCGAAAGAGGAACAACTCAAACTCAGGT	*
		M01529	0	Sindbis	4034	255	81M	*	0	0	CACCCCGCACCATCTGAATTGCGTGATTTCGTCCGTGTATGAGGGTACAAGAGATGGAGTCGGAGCCGCGCCGTCATACCG	*
		M01529	0	Sindbis	5586	255	51M	*	0	0	GGAGAGATTGATGAGCTGAGCCGCAGAGTAACTGAGTCCGAACCCGTCCTG	*
		M01529	0	Sindbis	10420	255	44M	*	0	0	CGCAGGCGATTAAGGTGCACACTGCCGCGATGAAAGTAGGACTG	*
		M01529	0	Sindbis	5437	255	49M2H	*	0	0	ATAGCTCTGAGTCCCTCCACCTCTCTTTCGGTGGGGTATCCACGTCCCT	*
		M01529	0	Sindbis	11268	255	65M	*	0	0	ATCTCAAAAACATCATGGAGTTGGCTGTTTGCCCTTTTCGGCGGCGCCTCGTCGCTATTAATTAT	*
		M01529	0	Sindbis	11296	255	1H47M	*	0	0	TTGCCCTTTTCGGCGGCGCCTCGCCGCTATTAATTATAGGACTTATG	*
		M01529	0	Sindbis	2105	255	43M	*	0	0	TAAGAAGGAAGAAGCCTCAGGTCTGGTCCTCACGGGAGAACTG	*
		M01529	0	Sindbis	8311	255	42M	*	0	0	ACTCCGGTCGGGTTGTCGCGATAGTCCTCGGTGGCGCTGATG	*
		M01529	0	Sindbis	8015	255	56M	*	0	0	AGATGTCATCGGGCACGCACTGGCCATGGAAGGAAAGGTAATGAAACCTCTGCACG	*
		M01529	0	Sindbis	9332	255	36M	*	0	0	GAAGTGGGTCCTCAACTCACGGGACTTGATCAGACA	*
		M01529	0	Sindbis	10430	255	37M	*	0	0	TAAGGTGCACACTGCCGCGATGAAAGTAGGACTGCGT	*
		M01529	0	Sindbis	9213	255	82M	*	0	0	AAGAACATTACGTATGAGTGCAAGTGCGGCGACTACAAGGCCGGAACCGTTTCGACCCGCACCGAAATCACTGGTTGCACCG	*
		M01529	0	Sindbis	9326	255	39M	*	0	0	CCAAACGAAGTGGGTCTTCAACCCACCGGACTTGATCAG	*
		M01529	0	Sindbis	5595	255	34M1H	*	0	0	GATGAGCTGAGCCGCAGAGTAACTGAGTCCGAAC	*
		M01529	0	Sindbis	10598	255	37M	*	0	0	TATCCATCGCGGCCTGGTGTACAACTATGACTTCCCG	*
		M01529	0	Sindbis	9351	255	45M	*	0	0	CTGGACTTGATCAGACATGACGACCACACGGTCCAAGGGAAATTG	*
		M01529	0	Sindbis	4434	255	35M	*	0	0	GGCATTTACGCAGCCGGAAAAGACCGCCTTGAAGT	*
		M01529	0	Sindbis	9320	255	50M	*	0	0	GAGCGACCAAACGAAGTGGGTCTTCAACTCACCGGACTTGATCAGACATG	*
		M01529	0	Sindbis	8018	255	52M1H	*	0	0	TGTCATCGGGCACGCACTGGCCATGGAAGGAAAGGTAATGAAACCTCTGCAC	*
		M01529	0	Sindbis	10449	255	41M	*	0	0	ATGAAAGTAGGACTGCGTATTGTGTACGGGAACACTACCAG	*
		M01529	0	Sindbis	5206	255	70M	*	0	0	ATGACAGTAGCGAAGGCTCACTTTTTTCGAGCTTTAGCGGATCGGACAACTCTATTACTAGTATGGACAG	*
		M01529	0	Sindbis	10433	255	55M	*	0	0	GGTGCACACTGCCGCGATGAAAGTAGGACTGCGTATTGTGTACGGGAACACTACC	*
		M01529	0	Sindbis	10507	255	35M	*	0	0	TGAACGGAGTCACACCAGGAACGTCTAAAGACTTG	*
		M01529	0	Sindbis	9819	255	45M	*	0	0	CTGACGCCATACGCCCTGGCCCCAAACGCCGTAATCCCAACTTCG	*
		M01529	0	Sindbis	10156	255	42M	*	0	0	TCACTGTCATGTCCTCGGAGGTTTTGCCTTCCACCAACCAAG	*
		M01529	0	Sindbis	10431	255	40M	*	0	0	AAGGTGCACACTGCCGCGATGAAAGTAGGACTGCGTATTG	*
		M01529	0	Sindbis	9351	255	45M	*	0	0	CCGGACTTGATCAGACATGACGACCACACGGTCCAAGGGAAATTG	*
		M01529	0	Sindbis	10422	255	42M	*	0	0	CAGGCGATTAAGGTGCACACTGCCGCGACGAAAGTAGGACTG	*
		M01529	0	Sindbis	8515	255	49M250H	*	0	0	ATACCCGCGAACCCTCCAGAGCCCTCGACATCCTTGAAGAGAATCGGAA	*
		M01529	0	Sindbis	9345	255	51M	*	0	0	AACTCACCGGACTTGATCAGACATGACGACCACACGGTCCAAGGGAAATTG	*
		M01529	0	Sindbis	4085	255	39M	*	0	0	AGATGGAGTTGGAGCCGCGCCGTCATACCGCACCAAAAG	*
		M01529	0	Sindbis	10417	255	47M	*	0	0	ACGCGCAGGCGATTAAGGTGCACACTGCCGCGATGAAAGTAGGACTG	*
		M01529	0	Sindbis	8872	255	39M1H	*	0	0	ACGACATCAAGATTAGCACCTCAGGACCGTGTAGAAGGC	*
		M01529	0	Sindbis	11470	255	42M	*	0	0	ATCCCCGCTCACCGCGGGCAATATAGCAACACTAAAAACTCG	*
		M01529	0	Sindbis	11297	255	46M	*	0	0	TGCCCTTTTCGGCGGCGCCTCGTCGCTATTAATTATAGGACTTATG	*
		M01529	0	Sindbis	6791	255	1H38M	*	0	0	TCACACGCTTTTTGACATGTCGGCGGAGGATTTTGATG	*
		M01529	0	Sindbis	3936	255	41M	*	0	0	TTTGTCAGGGTGTCTGCAGCGCGACCAGATCGTGTCCCAAG	*
		M01529	0	Sindbis	8676	255	45M	*	0	0	TGCTCGTACTGCCACCATACTGAACCGTGCTTCAGCCCTGTTAAG	*
		M01529	0	Sindbis	10114	255	60M	*	0	0	CACTTGTTGAAAGGGCAGGGTATGCCCCGCTCAATTTGGAGATCACTGTCATGTCCTCGG	*
		M01529	0	Sindbis	8550	255	42M	*	0	0	GAAGAGAACGTGAACCATGAGGCCTACGATACCCTGCTCAAT	*
		M01529	0	Sindbis	2337	255	63M1H	*	0	0	GACGTGCTAAGACTGAGGGGTATGCAGATTATGTCGAAGACAGTAGATTCGGTTATGCTCAAC	*
		M01529	0	Sindbis	8192	255	35M	*	0	0	TGAACACCCCGAAGGATTCTATAACTGGCACCACG	*
		M01529	0	Sindbis	8253	255	100M	*	0	0	TTTACCATCCCTCGCGGAGTAGGAGGCAGAGGAGACAGCGGTCGTCCGATCATGGATAACTCCGGTCGGGTTGTCGCGATAGTCCTCGGTGGCGCTGATG	*
		M01529	0	Sindbis	203	255	86M	*	0	0	GGCCAGTAAACTAATCGAGCTGGAGGTTCCTACCACAGCGACGATCTTGGACATAGGCAGCGCACCGGCTCGTAGAATGTTTTCCG	*
		M01529	0	Sindbis	8036	255	43M256H	*	0	0	GGCCATGGAAGGAAAGGTAATGAAACCTCTGCACGAGATCGGA	*
		M01529	0	Sindbis	3385	255	55M	*	0	0	GGTACGATCACGCCATTGCCGCCGAACTCTCCCGTAGATTTCCGGTGTTCCAGCT	*
		M01529	0	Sindbis	9707	255	40M	*	0	0	CTACCATCGCCATCCTGTGTACACCATCTTAGCCGTCGCA	*
		M01529	0	Sindbis	10378	255	1H42M	*	0	0	AGGCGTACGTCGAATTGTCAGCAGATTGCGCGTCTGACCACG	*
		M01529	0	Sindbis	5847	255	65M	*	0	0	TTGGAGCGCAATGTCCTGGAAAGAATTCATGCCCCGGTGCTCGACACGTCGAAAGAGGAACAACT	*
		M01529	0	Sindbis	6114	255	39M	*	0	0	GATCCACAGTTCGCTGTAGCCGTCTGTAACAACTATCTG	*
		M01529	0	Sindbis	3385	255	54M1H	*	0	0	GGTACGATCACGCCATTGCCGCCGAACTCTCCCGTAGATTTCCGGTGTTCCAGC	*
		M01529	0	Sindbis	3079	255	45M1H	*	0	0	CCACTCCCCGTGCCAATCCGTTCAGCTGCAAGACCAACGTTTGCT	*
		M01529	0	Sindbis	8225	255	57M	*	0	0	CGGAGCGGTGCAGTATAGTGGAGGTAGATTTACCATCCCTCGCGGAGTAGGAGACAG	*
		M01529	0	Sindbis	3793	255	50M	*	0	0	AGTGCGAAGACCATGCAGCGACCTTAAAAACCCTTTCGCGTTCGGCCCTG	*
		M01529	0	Sindbis	5162	255	38M26H	*	0	0	TGATAACACCTCGCTTGATGTCACAGACATCGCATTGG	*
		M01529	0	Sindbis	5991	255	36M	*	0	0	ATAACCACTGAGCGACTACTGTCAGGACTACGACTG	*
		M01529	0	Sindbis	1741	255	62M	*	0	0	TCGGACAGTATATCGTTGTCTCGCCAAACTCTGTGCTGAAGAATGCCAAACTCGCACCAGCG	*
		M01529	0	Sindbis	10113	255	69M	*	0	0	GCACTTGTTGAAAGGGCAGGGTATGCCCCGCTCAATTTGGAGATCACTGTCATGTCCTCGGAGGTTTTG	*
		M01529	0	Sindbis	71	255	41M	*	0	0	AGTAGTAAACGTAGACGTAGACCCCCAGAGTCCGTTTGTCG	*
		M01529	0	Sindbis	9855	255	51M	*	0	0	CCAACTTCGCTGGCACTCTTGCGCTGCGTTAGGTCGGCCAATGCTGAAACG	*
		M01529	0	Sindbis	7988	255	49M	*	0	0	ATTGTTCGACGTCAAGAACGAAGACGGAGATGTCATCGGGCACGCACTG	*
		M01529	0	Sindbis	10575	255	1H39M	*	0	0	ACGCCATTCGATCATAAGGTCGTTATCCATCGCGGCCTG	*
		M01529	0	Sindbis	9709	255	36M	*	0	0	ACCATCGCCATCCTGTGTACACCATCTTAGCCGTCG	*
		M01529	0	Sindbis	35	255	56M	*	0	0	GCCGACCAATTGCACTACCATCACAATGGAGAAGCCAGTAGTAAACGTAGACGTAG	*
		M01529	0	Sindbis	8882	255	34M1H	*	0	0	GATTAGCACCTCAGGACCGTGTAGAAGGCTTAGC	*
		M01529	0	Sindbis	8022	255	53M	*	0	0	ATCGGGCACGCACTGGCCATGGAAGGAAAGGTAATGAAACCTCTGCACGTGAA	*
		M01529	0	Sindbis	11246	255	48M1H	*	0	0	TGACCAAGAATTTCAAGCCGCCATCTCAAAAACATCATGGAGTTGGCT	*
		M01529	0	Sindbis	4542	255	43M1H	*	0	0	TGGAAGGAAAGAATCGACGCGGCACTCCAACTTAAGGAGTCTG	*
		M01529	0	Sindbis	6008	255	35M	*	0	0	ACTGTCAGGACTACGACTGTATAACTCTGCCACAG	*
		M01529	0	Sindbis	8311	255	42M	*	0	0	ACTCCGGTCGGGTTGTCGCGATAGTCCTTGGTGGCGCTGATG	*
		M01529	0	Sindbis	7178	255	64M	*	0	0	TGGAGTAGTATCTGACGAAGAAATGGCTGAGAGGTGCGCCACCTGGCTCAACATGGAGGTTAAG	*
		M01529	0	Sindbis	10603	255	39M	*	0	0	ATCGCGGCCTGGTGTACAACTATGACTTCCCGGAATATG	*
		M01529	0	Sindbis	10432	255	82M	*	0	0	AGGTGCACACTGCCGCGATGAAAGTAGGACTGCGTATTGTGTGCGGGAACACTACCAGTTTCCTAGATGTGTACGTGAACGG	*
		M01529	0	Sindbis	5726	255	35M1H	*	0	0	CAGGAGCAGGAGGACTGAATACTGACTAACCGGGG	*
		M01529	0	Sindbis	6851	255	56M	*	0	0	GCAAGGCGACCCGGTACTGGAGACGGATATCGCATCATTCGACAAAAGCCAAGACG	*
		M01529	0	Sindbis	5667	255	41M	*	0	0	TTAATTATATCGTCCCGATCAGCCGTATCTTTTCCTCTACG	*
		M01529	0	Sindbis	5748	255	56M1H	*	0	0	TGACTAACCGGGGTAGGTGGGTACATATTTTCGACGGACACAGGCCCTGGGCACTT	*
		M01529	0	Sindbis	5588	255	48M1H	*	0	0	AGAGATTGATGAGCTGAGCCGCAGAGTAACTGAGCCCGAACCCGTCCT	*
		M01529	0	Sindbis	1748	255	47M	*	0	0	GTATATCGTTGTCTCGCCAAACTCTGTGCTGAAGAATGCCAAACTCG	*
		M01529	0	Sindbis	4554	255	58M	*	0	0	ATCGACGCGGCACTCCAACTTAAGGAGTCTGTAACAGAGCTGAAGGATGAAGATATGG	*
		M01529	0	Sindbis	11397	255	41M	*	0	0	AATGATCCGACCAGCAAAACTCGATGTACTTCCGAGGAACT	*
		M01529	0	Sindbis	5587	255	54M	*	0	0	GAGAGATTGATGAGCTGAGCCGCAGAGTAACTGAGTCCGAACCCGTCCTGTTTG	*
		M01529	0	Sindbis	4001	255	48M	*	0	0	CCGACAACTAGACAACAGCCGTACACGGCAATTCACCCCGCACCATCT	*
		M01529	0	Sindbis	5299	255	36M	*	0	0	TAGAGATAGTAGACCGAAGGCAGGTGGTGGTGGCTG	*
		M01529	0	Sindbis	8216	255	74M1H	*	0	0	CTGGCACCACGGAGCGGTGCAGTATAGTGGAGGTAGATTTACCATCCCTCGCGGAGTAGGAGGCAGAGGAGACA	*
		M01529	0	Sindbis	10621	255	71M	*	0	0	ACTATGACTTCCTGGAATATGGAGCGATGAAACCAGGAGCGTTTGGAGACATTCAAGCTACCTCCTTGACT	*
		M01529	0	Sindbis	5877	255	40M	*	0	0	GCCCCGGTGCTCGACACGTCGAAAGAGGAACAACTCAAAC	*
		M01529	0	Sindbis	5547	255	82M	*	0	0	CCCACGGATGTGCCTATGTCTTTCGGATCGTTTTCCGACGGAGAGATTGATGAGCTGAGCCGCAGAGTAACCGAGTCCGAAC	*
		M01529	0	Sindbis	706	255	41M	*	0	0	CAAAGCTGAGTGAAGGTAGGACAGGAAAATTGTCGATAATG	*
		M01529	0	Sindbis	235	255	47M	*	0	0	CCGCAGCGACGATCTTGGACATAGGCAGCGCACCGGCTCGTAGAATG	*
		M01529	0	Sindbis	6017	255	35M	*	0	0	ACTACGACTGTATAACTCTGCCACAGATCAGCCAG	*
		M01529	0	Sindbis	8875	255	42M	*	0	0	ACATCAAGATTAGCACCTCAGGACCGTGTAGAAGGCTTAGCT	*
		M01529	0	Sindbis	543	255	39M	*	0	0	ACTATCTATCATCAGGCTATGAAGGGCGTGCGGACCCTG	*
		M01529	0	Sindbis	9332	255	63M	*	0	0	GAAGTGGGTCTTCAACTCACCGGACTTGATCAGACATGACGACCACACGGTCCAAGGGAAATT	*
		M01529	0	Sindbis	5212	255	66M	*	0	0	GTAGCGAAGGCTCACTTTTTTCGAGCTTTAGCGGATCGGACAACTCTATTACTAGTATGGACAGTT	*
		M01529	0	Sindbis	8034	255	36M	*	0	0	CTGGCCATGGAAGGAAAGGTAATGAAACCTCTGCAC	*
		M01529	0	Sindbis	8054	255	40M1H	*	0	0	AATGAAACCTCTGCACGTGAAAGGAACCATCGACCACCCT	*
		M01529	0	Sindbis	9410	255	38M	*	0	0	GTTGATCCCGAGTACCTGCATGGTCCCTGTTGCCCACG	*
		M01529	0	Sindbis	4549	255	54M1H	*	0	0	AAAGAATCGACGCGGCACTCCAACTTAAGGAGTCTGTAACAGAGCTGAAGGATG	*
		M01529	0	Sindbis	1	255	98M	*	0	0	ATTGACGGCGTAGTACACACTATTGAATCAAACAGCCGACCAATTGCACCACCATCACAATGGAGAAGCCAGTAGTAAACGTAGACGTAGACCCCCAG	*
		M01529	0	Sindbis	8873	255	50M	*	0	0	TGACATCAAGATTAGCACCTCAGGACCGTGTAGAAGGCTTAGCTACAAAG	*
		M01529	0	Sindbis	5193	255	74M	*	0	0	TCACTGGATATGGATGACAGTAGCGAAGGCTCACTTTTTTCGAGCTTTAGCGGATCGGACAACTCTACTACTAG	*
		M01529	0	Sindbis	3556	255	84M	*	0	0	AGGAGAAGCAACCCGGCCCGGTCGAAAAATTCTTGAACCAGTTCAAACACCACTCAGTACTTGTGGTATCAGAGGAAAAAATTG	*
		M01529	0	Sindbis	8674	255	44M	*	0	0	CATGCTCGTACTGCCACCATACTGAACCGTGCTTCAGCCCTGTT	*
		M01529	0	Sindbis	9856	255	42M	*	0	0	CAACTTCGCTGGCACTCTCGTGCTGCGTTAGGTCGGCCAATG	*
		M01529	0	Sindbis	9075	255	43M	*	0	0	AAAATTCCTTGCACAGTGTACGACCGTCTGAAAGAAACAACCG	*
		M01529	0	Sindbis	38	255	61M	*	0	0	GACCAATTGCACTACTATCACAATGGAGAGGCCAGTAGTAAACGTAGACGTAGACCCCCAG	*
		M01529	0	Sindbis	8641	255	57M243H	*	0	0	ACGACTTTACCCTGACCAGCCCCTACTTGGGCACATGCTCGTACTGCAACCATACTG	*
		M01529	0	Sindbis	1807	255	38M	*	0	0	CGCTAGCAGATCAGGTTAAGATCATAACACACTCCGGA	*
		M01529	0	Sindbis	10298	255	71M	*	0	0	CAAGGTCTTCGGAGGGGTCTACCCCTTTATGTGGGGAGGAGCGCAATGTTTTTGCGACAGTGAGAACAGCC	*
		M01529	0	Sindbis	5235	255	36M	*	0	0	AGCTTTAGCGGATCGGACAACTCTATTACTAGTATG	*
		M01529	0	Sindbis	8587	255	43M	*	0	0	TCAATGCCATATTGCGGTGCGGATCGTCTGGCAGAAGCAAAAG	*
		M01529	0	Sindbis	6504	255	56M1H	*	0	0	AGGATTACCACTGAGTTTGTCACCGCATATGTAGCTAGACTGAAAGGCCCTAAGGC	*
		M01529	0	Sindbis	4554	255	58M	*	0	0	ATCGACGCGGCACTCCAACTTAAGGAGTCTGTAACAGAGCTGAAGGATGAAGATATGG	*
		M01529	0	Sindbis	11307	255	36M	*	0	0	GGCGGCGCCTCGTCGCTATTAATTATAGGACTTATG	*
		M01529	0	Sindbis	237	255	38M	*	0	0	ACAGCGACGATCTTGGACATAGGCAGCGCACCGGCTTG	*
		M01529	0	Sindbis	8023	255	46M	*	0	0	TCGGGCACGCACTGGCCATGGAAGGAAAGGTAATGAAACCTCTGCA	*
		M01529	0	Sindbis	3430	255	39M	*	0	0	TGTTCCAGCTAGCTGGGAAGGGCACACAACTTGATTTGC	*
		M01529	0	Sindbis	8008	255	61M	*	0	0	AAGACGGAGATGTCATCGGGCACGCACTGGCCATGGAAGGAAAGGTAATGAAACCTCTGCA	*
		M01529	0	Sindbis	3241	255	40M	*	0	0	TAGACGTAATTTGCATTAAGTTTTTCAGCATGGACTTGAC	*
		M01529	0	Sindbis	9525	255	119M	*	0	0	AGACTAGGGGCAAACCCGGAACCAACCACTGAATGGATCGTCGGAAAGACGGTCAGAAACTTCACCGTCGACCGAGATGGCCTGGAATACATATGGGGAAATCATGAGCCAGTGAGGGT	*
		M01529	0	Sindbis	11573	255	1H35M	*	0	0	TAACCATTTATCTAGCGGACGCCAAAAACTCAATG	*
		M01529	0	Sindbis	8311	255	42M	*	0	0	ACTCCGGTCGGGTTGTCGCGATAGTCCTCGGTGGCGCTGATG	*
		M01529	0	Sindbis	5994	255	47M	*	0	0	ACCACTGAGCGACTACTGTCAGGACTACGACTGTATAACTCTGCCAC	*
		M01529	0	Sindbis	8871	255	66M1H	*	0	0	GAGGACATCAAGACTAGCACCTCAGGACCGTGTAGAAGGCTTAGCTACAAAGGATACTTTCTCCTC	*
		M01529	0	Sindbis	11387	255	36M	*	0	0	GCTACGCCCCAATGATCCGACCAGCAAAACTCGATG	*
		M01529	0	Sindbis	6167	255	59M	*	0	0	GACAGTAGCATCTTATCAGATTACTGACGAGTACGATGCTTACTTGGATATGGTAGACG	*
		M01529	0	Sindbis	6611	255	37M	*	0	0	TATGGATAGATTCGTCATGGACATGAAAAGAGACGTG	*
		M01529	0	Sindbis	9074	255	35M	*	0	0	AAAAATTCCTTGCACAGTGTACGACCGTCTGAAAG	*
		M01529	0	Sindbis	6824	255	56M	*	0	0	TGATGCAATCATAGCAGAACACTTCAAGCAAGGCGACCCGGTACTGGAGACGGATA	*
		M01529	0	Sindbis	6014	255	35M1H	*	0	0	AGGACTACGACTGTATAACTCTGCCACAGATCAGC	*
		M01529	0	Sindbis	9700	255	53M	*	0	0	AGCATTACTACCATCGCCATCCTGTGTACACCATCTTAGCCGTCGCATCAGCT	*
		M01529	0	Sindbis	6824	255	51M1H	*	0	0	TGATGCAATCATAGCAGAACACTTCAAGCAAGGCGACCCGGTACTGGAGAC	*
		M01529	0	Sindbis	2293	255	2H52M	*	0	0	TTGTTACCAGCGGAAAGAAAGAAAATTGTCGCGAAATTGAGGCCGACGTGCT	*
		M01529	0	Sindbis	10927	255	1H54M	*	0	0	TCAGGACATCAGATGCACCACTGGTCTCAACAGTCAAATGTGAAGTCAGTGAGT	*
		M01529	0	Sindbis	7369	255	54M	*	0	0	CGCTCCCAGCCGACGACGAGCAACACGAAGACAGAAGACGCGCTCTGCCAGATG	*
		M01529	0	Sindbis	8032	255	38M1H	*	0	0	CACTGGCCATGGAAGGAAAGGTAATGAAACCTCTGCAC	*
		M01529	0	Sindbis	4111	255	37M1H	*	0	0	ACCGCACCAAAAGGGAGAATATTGCTGACTGTCAAGA	*
		M01529	0	Sindbis	10221	255	41M1H	*	0	0	ACTGTGGTCCCCTCCCCAAAAATCAAATGCTGCGGCTCCTT	*
		M01529	0	Sindbis	5300	255	38M	*	0	0	AGAGATAGTAGACCGAAGGCAGGTGGTGGTGGCTGACG	*
		M01529	0	Sindbis	787	255	38M1H	*	0	0	CCGTAGGATCGACACTTTATCCAGAACACAGAGCCAGC	*
		M01529	0	Sindbis	7975	255	95M1H	*	0	0	TGGAGGCCGACAGATTGTTCGACGTCAAGAACGAAGACGGAGATGTCATCGGGCACGCACCGGCCATGGAAGGAAAGGTAATGAAACCTCTGCAC	*
		M01529	0	Sindbis	10897	255	40M	*	0	0	TTTCTATTGACATCCCGAACGCTGCCTTTATCAGGACATC	*
		M01529	0	Sindbis	9522	255	41M1H	*	0	0	AGGAGACTAGGGGCAAACCCGGAACCAACCACTGAATGGAT	*
		M01529	0	Sindbis	1425	255	38M	*	0	0	GTATGGACGACCTCTTTGCCCATGTCGCTGAGGCAGAA	*
		M01529	0	Sindbis	2948	255	16H115M	*	0	0	GCTAGTGTGGAAAACCTTGCAGGGCGACCCATGGATTAAGCAGCCCACTAACATACCTAAAGGAAACTTTCAGGCTACTATAGAGGACTGGGAAGCTGAACACAAGGGAATAATT	*
		M01529	0	Sindbis	2346	255	55M	*	0	0	AGACTGAGGGGTATGCAGATTACGTCGAAGACAGTAGATTCGGTTATGCTCAACG	*
		M01529	0	Sindbis	9376	255	35M	*	0	0	ACACGGTCCAAGGGAAATTGCATTCGCCTTTCAAG	*
		M01529	0	Sindbis	10431	255	58M	*	0	0	AGGGTGCACACTGCCGCGATGAAAGTAGGACTGCGTATTGTGTACGGGAACACTACCA	*
		M01529	0	Sindbis	6000	255	40M1H	*	0	0	GAGCGACTACTGTCAGGACTACGACTGTATAACTCTGCCA	*
		M01529	0	Sindbis	11156	255	41M	*	0	0	CTTTATCGTATCGCTGTGTGGGAAGAAGACAACATGCAATG	*
		M01529	0	Sindbis	9754	255	37M	*	0	0	CCGTGGCGATGATGATTGGCGTAACTGTTGCAGTGTT	*
		M01529	0	Sindbis	5493	255	55M1H	*	0	0	ATTTTCGACGGAGAGACGGCCCGCCAGGCAGCGGTACAACCCCTGGCAACAGGCC	*
		M01529	0	Sindbis	6861	255	51M	*	0	0	CCGGTACTGGAGACGGATATCGCATCATTCGACAAAAGCCAAGACGACGCT	*
		M01529	0	Sindbis	6120	255	88M	*	0	0	CAGTTCGCTGTAGCTGTCTGTAACAACTATCTGCATGAGAACTATCCGACAGTAGCATCTTATCAGATTACTGACGTGTACGATGCTT	*
		M01529	0	Sindbis	9698	255	49M	*	0	0	ACAGCATTACTACCATCGCCATCCTGTGTACACCATCTTAGCCGTCGCA	*
		M01529	0	Sindbis	9081	255	37M	*	0	0	CCTTGCACAGTGTACGACCGTCTGAAAGAAACAACTG	*
		M01529	0	Sindbis	6610	255	35M1H	*	0	0	CTATGGATAGATTCGTCATGGACATGAAAAGAGAC	*
		M01529	0	Sindbis	9512	255	39M	*	0	0	GCTCACCACCAGGAGACTAGGGGCAAACCCGGAACCAAC	*
		M01529	0	Sindbis	10427	255	43M	*	0	0	GATTAAGGTGCACGCTGCCGCGATGAAAGTAGGACTGCGTATT	*
		M01529	0	Sindbis	8309	255	53M1H	*	0	0	TAACTCCGGTCGGGTTGTCGCGATAGTCCTCGGTGGCGCTGATGAAGGAACAC	*
		M01529	0	Sindbis	2338	255	66M	*	0	0	ACGTGCTAAGACTGAGGGGTATGCAGATTACGTCGAAGACAGTAGATTCGGTTATGCTCAACGGAT	*
		M01529	0	Sindbis	4538	255	74M	*	0	0	GAAGTGGAAGGAAAGAATCGACGCGGCACTCCAACTTAAGGAGTCTGTAACAGAGCTGAAGGATGAAGATATGG	*
		M01529	0	Sindbis	5768	255	37M	*	0	0	GTACATATTTTCGACGGACACAGGCCCTGGGCACTTG	*
		M01529	0	Sindbis	10592	255	42M1H	*	0	0	GGTCGTTATCCATCGCGGCCTGGTGTACAACTATGACTTCCC	*
		M01529	0	Sindbis	5982	255	75M1H	*	0	0	CAGAAAGCCATAACCACTGAGCGACTACTGTCAGGACTACGACTGTATAACTCTGCCACAGATCAGCCAGAATGC	*
		M01529	0	Sindbis	8008	255	65M	*	0	0	AAGACGGAGATGTCATCGGGCACGCACTGGCCATGGAAGGAAAGGTAATGAAACCTCTGCACGTG	*
		M01529	0	Sindbis	3904	255	36M	*	0	0	GTGAGGACGTAGTCACCGCTCTTGCCAGAAAGTTTG	*
		M01529	0	Sindbis	9852	255	61M	*	0	0	ATCCCAACTTCGCTGGCACTCTTGTGCTGCGTTAGGTCGGCCAATGCTGAAACGTTCACCG	*
		M01529	0	Sindbis	9752	255	35M1H	*	0	0	TACCGTGGCGATGATGATTGGCGTAACTGTTGCAG	*
		M01529	0	Sindbis	44	255	55M	*	0	0	TTGCACTACCATCACAATGGAGAAGCCAGTAGTAAACGTAGACGTAGACCCCCAG	*
		M01529	0	Sindbis	8014	255	39M1H	*	0	0	GAGATGTCATCGGGCACGCACTGGCCATGGAAGGAAAGG	*
		M01529	0	Sindbis	9862	255	38M1H	*	0	0	CGCTGGCACTCTTGTGCTGCGTTAGGTCGGCCAATGCT	*
		M01529	0	Sindbis	4576	255	36M	*	0	0	AGGAGTCTGTAACAGAGCTGAAGGATGGAGATATGG	*
		M01529	0	Sindbis	8673	255	73M	*	0	0	ACATGCTCGTACTGCCACCATACTGAACCGTGCTTCAGCCCTGTTAAGATCGAGCAGGTCTGGGACGAAGCGG	*
		M01529	0	Sindbis	4855	255	52M1H	*	0	0	ACCCGTCGTCTAGCCCGCCCAAAACGTTGCCGTGCCTTTGCATGTATGCCAT	*
		M01529	0	Sindbis	7370	255	46M	*	0	0	GCTCCCAGCCGACGACGAGCAAGACGAAGACAGAAGACGCGCTCTG	*
		M01529	0	Sindbis	8339	255	40M	*	0	0	CGGTGGCGCTGATGAAGGAACACGAACTGCCCTTTCGGTC	*
		M01529	0	Sindbis	4277	255	38M	*	0	0	GTGCCTAGGAAAGAAAGTGATCCACGCGGTCGGCCCTG	*
		M01529	0	Sindbis	7615	255	42M1H	*	0	0	TTTCATCTGACTAATACTACAACACCACCACCATGAATAGAG	*
		M01529	0	Sindbis	2188	255	47M	*	0	0	AGACCCGACCTGCGGTCCCGTACAAGGTCGAAACAATAGGAGTGATA	*
		M01529	0	Sindbis	5541	255	35M1H	*	0	0	ACGGGCCCCACGGATGTGCCTATGTCTTTCGGATC	*
		M01529	0	Sindbis	3334	255	106M	*	0	0	CAGCGAGGCCGGTAGCTCATTGGGACAACAGCCCAGGAACCCGCAAGTATGGGTACGATCACGCCATTGCCGCCGAGCTCTCCCGTAGATTTCCGGTGTTCCAGCT	*
		M01529	0	Sindbis	7993	255	77M	*	0	0	TCGACGTCAAGAACGAAGACGGAGATGTCATCGGGCACGCACTGGCCATGGAAGGAAAGGTAATGAAACCTCTGCAC	*
		M01529	0	Sindbis	5212	255	55M	*	0	0	GTAGCGAAGGCTCACTTTTTTCGAGCTTTAGCGGATCGGACAACTCTATTACTAG	*
		M01529	0	Sindbis	9506	255	45M	*	0	0	GACATTGCTCACCACCAGGAGACTAGGGGCAAACCCGGAACCAAC	*
		M01529	0	Sindbis	9502	255	54M	*	0	0	ACTTGACATTGCTCACCACCAGGAGACTAGGGGCAAACCCGGAACCAACCACTG	*
		M01529	0	Sindbis	8311	255	39M	*	0	0	ACTCCGGTCGGGTTGTCGCGATAGTCCCCGGTGGCGCTG	*
		M01529	0	Sindbis	2352	255	60M	*	0	0	AGGGGCATGCAGATTACGTCGAAGACAGTAGATTCGGTTATGCTCAACGGGTGCCACAAA	*
		M01529	0	Sindbis	8263	255	47M	*	0	0	CTCGCGGAGTAGGAGGCAGAGGAGACAGCGGTCGTCCGATCATGGAT	*
		M01529	0	Sindbis	3653	255	1H58M	*	0	0	GAGAATCGAATGGATCGCCCCGATTGGCATAGCCGGTGCAGATAAGAACTACAACCTG	*
		M01529	0	Sindbis	1761	255	83M	*	0	0	TCGCCAAACTCTGTGCTGAAGAATGCCAAACTCGCACCAGCGCACCCGCTAGCAGATCAGGTTAAGATCATAACACACTCCGG	*
		M01529	0	Sindbis	3120	255	46M	*	0	0	TGCTGGGCGAAAGCATTGGAACCGATACTAGCCACGGCCGGTATCG	*
		M01529	0	Sindbis	10605	255	52M	*	0	0	CGCGGCCTGGTGTACAACTATGACTTCCCGGAATATGGAGCGATGAAACCAG	*
		M01529	0	Sindbis	5491	255	49M	*	0	0	CAATTTTCGACGGAGAGACGGCCCGCCAGGCAGCGGTACAACCCCTGGC	*
		M01529	0	Sindbis	5985	255	57M1H	*	0	0	AAAGCCATAACCACTGAGCGACTACTGTCAGGACTACGACTGTATAACTCTGCCACA	*
		M01529	0	Sindbis	9120	255	37M	*	0	0	GGCTACATCACTGTGCACAGGCCGGGACCGCACGCTT	*
		M01529	0	Sindbis	10310	255	35M1H	*	0	0	AGGGGTCTACCCCTCTACGTGGGGAGGAGCGCAAT	*
		M01529	0	Sindbis	10599	255	37M	*	0	0	ATCCATCGCGGCCTGGTGTACAACTATGACTTCCCGG	*
		M01529	0	Sindbis	11442	255	70M	*	0	0	TGCATAATGCATCAGGCTGGTACATTAGATCCCCGCTCACCGCGGGCAATATAGCAACACTAAAAACTCG	*
		M01529	0	Sindbis	42	255	57M	*	0	0	AATTGCACTACCATCACAATGGAGAAGCCAGTAGTAAACGTAGACGTAGACCCCCAG	*
		M01529	0	Sindbis	6228	255	36M2H	*	0	0	ACAGTCGCCTGCCTGGATACTGCAACCTTCTGCCCC	*
		M01529	0	Sindbis	8857	255	55M	*	0	0	AAGAAGGCACCATGGATGACATCAAGATTAGCACCCCAGGACCGTGTAGAAGGCT	*
		M01529	0	Sindbis	9522	255	37M1H	*	0	0	AGGAGACTAGGGGCAAACCCGGAACCAACCACTGAAT	*
		M01529	0	Sindbis	7133	255	66M	*	0	0	AACGTCCAGATGTGCAGCGTTCATTGGCGACGACAACATCATACATGGAGTAGTATCTGACAAAGA	*
		M01529	0	Sindbis	10450	255	58M1H	*	0	0	TGAAAGTAGGACTGCGTATTGTGTACGGGAACACTACCAGTTTCCTAGATGTGTACGT	*
		M01529	0	Sindbis	9081	255	37M263H	*	0	0	CCTTGCACAGTGTACGACCGTCTGAAAGAAACAACTG	*
		M01529	0	Sindbis	9513	255	43M	*	0	0	CTCACCACCAGGAGACTAGGGGCAAACCCGGAACCAACCACTG	*
		M01529	0	Sindbis	8313	255	38M	*	0	0	TCCGGTCGGGTTGTCGCGATAGTCCTCGGTGGCGCTGA	*
		M01529	0	Sindbis	11468	255	47M	*	0	0	AGACCCCCGCTTACCGCGGGCAGTATAGCAACACTAAAAACTCGATG	*
		M01529	0	Sindbis	8030	255	40M1H	*	0	0	CGCACTGGCCATGGAAGGAAAGGTAATGAAACCTCTGCAC	*
		M01529	0	Sindbis	42	255	57M	*	0	0	AATTGCACTACCATCACAATGGAGAAGCCAGTAGTAAACGTAGACGTAGACCCCCAG	*
		M01529	0	Sindbis	5762	255	39M	*	0	0	AGGTGGGTACATATTTTCGACGGACACAGGCCCTGGGCA	*
		M01529	0	Sindbis	10125	255	37M	*	0	0	AGGGCAGGGTATGCCCCGCTCAATTTGGAGATCACTG	*
		M01529	0	Sindbis	8295	255	61M	*	0	0	CGTCCGATCATGGATAACTCCGGTCGGGTTGTCGCGATAGTCCTCGGTGGCGCTGATGAAG	*
		M01529	0	Sindbis	10706	255	86M1H	*	0	0	CGCCAGCACAGACATTAGGCTACTCAAGCCTTCCGCCAAGAACGTGCATGTCCCGTACGCGCAGGCCTCATCAGGATTTGAGATGT	*
		M01529	0	Sindbis	8014	255	57M	*	0	0	GAGATGTCATCGGGCACGCACTGGCCATGGAAGGAAAGGTAATGAAACCTCTGCACG	*
		M01529	0	Sindbis	11381	255	39M	*	0	0	ATGACCGCTACGCCCCAATGATCCGACCAGCAAAACTCG	*
		M01529	0	Sindbis	6005	255	35M1H	*	0	0	ACTACTGTCAGGACTACGACTGAATAACTCTGCCA	*
		M01529	0	Sindbis	8311	255	36M1H	*	0	0	ACTCCGGTCGGGTTGTCGCGATAGTCCTCGGTGGCG	*
		M01529	0	Sindbis	42	255	56M1H	*	0	0	AATTGCACTACCATCACAATGGAGAAGCCAGTAGTAAACGTAGACGTAGACCCCCA	*
		M01529	0	Sindbis	9328	255	37M	*	0	0	AAACGAAGTGGGTCTTCAACTCACCGGACTTGATCAG	*
		M01529	0	Sindbis	8953	255	47M	*	0	0	GGGACAGCGTAACGGTTAGCATAGTGAGTAGCAACTCAGCAACGTCA	*
		M01529	0	Sindbis	10122	255	45M	*	0	0	GAAAGGGCAGGGTATGCCCCGCTCAATTTGGAGATCACTGTCATG	*
		M01529	0	Sindbis	6165	255	66M	*	0	0	CCGACAGTAGCATCTTGTCAGATTACTGACGAGTACGATGCTTACTTGGATATGGTAGACGGGACA	*
		M01529	0	Sindbis	6195	255	37M	*	0	0	GAGTACGATGCTTACTTGGATATGGTAGACGGGACAG	*
		M01529	0	Sindbis	8263	255	44M	*	0	0	CTCGCGGAGTAGGAGGCAGAGGAGACAGCGGTCGTCCGATCATG	*
		M01529	0	Sindbis	11382	255	41M	*	0	0	TGACCGCTACGCCCCAATGATCCGACCAGCAAAACTCGATG	*
		M01529	0	Sindbis	7369	255	37M	*	0	0	CGCTCCCAGCCGACGACGAGCAAGACGAAGACAGAAG	*
		M01529	0	Sindbis	7960	255	55M	*	0	0	GCATGGCACTTAAGTTGGAGGCCGACAGATTGTTCGACGTCAAGAACGAAGACGG	*
		M01529	0	Sindbis	8972	255	47M	*	0	0	CATAGTGAGTAGCAACTCAGCAACGTCATGTACACTGGCCCGCAAGA	*
		M01529	0	Sindbis	9320	255	49M1H	*	0	0	GAGCGACCAAACGAAGTGGGTCTTCAACTCACCGGACTTGATCTGACAT	*
		M01529	0	Sindbis	10372	255	42M	*	0	0	TGAGTGAGGCGTACGTCGAACTGTCAGCAGATTGCGCGTCTG	*
		M01529	0	Sindbis	10587	255	63M	*	0	0	CATAAGGTCGTTATCCATCGCGGCCTGGTGTACAACTATGACTTCCCGGAATATGGAGCGATG	*
		M01529	0	Sindbis	6405	255	41M	*	0	0	GAACTGCCAACACTGGACTCAGCGACATTCAATGCCGAATG	*
		M01529	0	Sindbis	5991	255	35M1H	*	0	0	ATAACCACTGAGCGACTACTGTCAGGACTACGACT	*
		M01529	0	Sindbis	2173	255	45M	*	0	0	CTCTGGAGGGACTGAAGACCCGACCTGCGGTCCCGTACAAGGTCG	*
		M01529	0	Sindbis	8015	255	35M	*	0	0	AGATGTCATCGGGCACGCACTGGCCATGGAAGGAA	*
		M01529	0	Sindbis	5559	255	61M	*	0	0	CCTATGTCTTTCGGATCGTTTTCCGACGGAGAGATTGATGAGCTGAGCCGCAGAGTAACTG	*
		M01529	0	Sindbis	10146	255	36M	*	0	0	AATTTGGAGATCACTGTCATGTCCTCGGAGGTTTTG	*
		M01529	0	Sindbis	4553	255	50M	*	0	0	AATCGACGCGGCACTCCAACTTAAGGAGTCTGTAACAGAGCTGAAGGATG	*
		M01529	0	Sindbis	220	255	62M	*	0	0	AGCTGGAGGTTCCTACCACAGCGACGATCTTGGACATAGGCAGCGCACCGGCCCGTAGAATG	*
		M01529	0	Sindbis	4524	255	88M	*	0	0	TATTGCCTGGATAAGAAGTGGAAGGAAAGAATCGACGCGGCACTCCAACTTAAGGAGTCTGTAACAGAGCTGAAGGATGAAGATATGG	*
		M01529	0	Sindbis	8246	255	61M	*	0	0	AGGTAGATTTACCATCCCTCGCGGAGTAGGAGGCAGAGGAGACAGCGGTCGTCCGATCATG	*
		M01529	0	Sindbis	5991	255	36M	*	0	0	ACAACCACTGAGCGACTACTGTCAGGACTACGACTG	*
		M01529	0	Sindbis	7420	255	75M	*	0	0	ATGAAACAAAGGCGTGGTTTAGAGTAGGTATAACAGGCACTTTAGCAGTGGCCGTGACGACCCGGTATGAGGTAG	*
		M01529	0	Sindbis	2343	255	39M1H	*	0	0	CTAAGACTGAGGGGTATGTAGATTACGTCGAAGACAGTA	*
		M01529	0	Sindbis	10116	255	64M	*	0	0	CTTGTTGAAAGGGCAGGGTATGCCCCGCTCAATTTGGAGATCACTGTCATGTCCTCGGAGGTTT	*
		M01529	0	Sindbis	5712	255	38M	*	0	0	CAGAGACGTAGACGCAGGAGCAGGAGGACTGAATACTG	*
		M01529	0	Sindbis	2364	255	41M	*	0	0	ATTACGTCGAAGACAGTAGATTCGGTTATGCTCAACGGATG	*
		M01529	0	Sindbis	60	255	39M	*	0	0	ATGGAGAAGCCAGTAGTAAACGTAGACGTAGACCCCCAG	*
		M01529	0	Sindbis	3231	255	48M	*	0	0	ATTTACGCCTTAGACGTAATTTGCATTAAGTTTTTCGGCATGGACTTG	*
		M01529	0	Sindbis	10417	255	73M	*	0	0	ACGCGCAGGCGATTAAGGTGCACACTGCCGCGATGAAAGTAGGACTGCGTATTGTGTACGGGAGCACTACCAG	*
		M01529	0	Sindbis	1462	255	41M	*	0	0	AATTGAAACTGGCATTGCAACCAAAGAAGGAGGAAAAACTG	*
		M01529	0	Sindbis	5763	255	42M	*	0	0	GGTGGGTACATATCTTCGACGGACACAGGCCCTGGGCACTTG	*
		M01529	0	Sindbis	7613	255	37M	*	0	0	CATTTCATCTGACTAATACCACAACACCACCACCATG	*
		M01529	0	Sindbis	9505	255	51M	*	0	0	TGACATTGCTCACCACCAGGAGACTAGGGGCAAACCCGGAACCAACCACTG	*
		M01529	0	Sindbis	9880	255	66M1H	*	0	0	GCGTTAGGTCGGCCAATGCTGAAACGTTCACCGAGACCATGAGTTACTTGTGGTCGAACAGTCAGC	*
		M01529	0	Sindbis	9950	255	44M1H	*	0	0	CTTCTGGGTCCAGTTGTGCATACCTTTGGCCGCTTTCATCGTTC	*
		M01529	0	Sindbis	8969	255	3H41M	*	0	0	TAGCATAGTGAGTAGCAACTCAGCAACGTCATGTACACTGG	*
		M01529	0	Sindbis	4575	255	1H36M1H	*	0	0	AAGGAGTCTGTAACAGAGCTGAAGGATGAAGATATG	*
		M01529	0	Sindbis	434	255	61M	*	0	0	TGATACGCCGGATGCTGAAACACCATCGCTCTGCTTTCACAACGATGTTACCTGCAACATG	*
		M01529	0	Sindbis	6795	255	32M268H	*	0	0	ACGCTTTTTGACATGTCGGCGGAGGATTTTGA	*
		M01529	0	Sindbis	9503	255	53M	*	0	0	CTTGACATTGCTCACCACCAGGAGACTAGGGGCAAACCCGGAACCAACCACTG	*
		M01529	0	Sindbis	10433	255	55M	*	0	0	GGTGCACACTGCCGCGATGAAAGTAGGACTGCGTATTGTGTACGGGAACACTACC	*
		M01529	0	Sindbis	10610	255	45M	*	0	0	CCTGGTGTACAACTATGACTTCCCGGAATATGGAGCGATGAAACC	*
		M01529	0	Sindbis	9854	255	2H52M	*	0	0	CCCAACTTCGCTGGCACTCTTGTGCTGCGTTAGGTCGGCCAATGCTGAAACG	*
		M01529	0	Sindbis	6189	255	42M	*	0	0	ACTGACGAGTACGATGCTTACTTGGATATGGTAGACGGGACA	*
		M01529	0	Sindbis	4109	255	38M	*	0	0	ATACCGCACCAAAAGGGAGAATATTGCTGACTGTCAAG	*
		M01529	0	Sindbis	5498	255	47M	*	0	0	CGACGGAGAGACGGCCCGCCAGGCAGCGGTACAACCCCTGGCAACAG	*
		M01529	0	Sindbis	10526	255	37M	*	0	0	AACGTCTAAAGACTTCAAAGTCATAGCTGGACCAATT	*
		M01529	0	Sindbis	7806	255	52M	*	0	0	ATTGGACAGGCAACTAGACCTCAACCCCCACGTCCACGCCCGCCACCGCGCC	*
		M01529	0	Sindbis	9072	255	37M	*	0	0	AAAAAAATTCCTTGCACAGTGTACGACCGTCTGAAAG	*
		M01529	0	Sindbis	45	255	46M	*	0	0	TGCACTACCATCACAATGGAGAAGCCAGTAGCAAACGTAGACGTAG	*
		M01529	0	Sindbis	8022	255	53M	*	0	0	ATCGGGCACGCACTGGCCATGGAAGGAAAGGTAATGAAACCTCTGCACGTGAA	*
		M01529	0	Sindbis	9239	255	36M1H	*	0	0	CGGCGACTACAAGACCGGAACCGTTTCGACCCGCAC	*
		M01529	0	Sindbis	9855	255	57M	*	0	0	CCAACTTCGCTGGCACTCTTGTGCTGCGTTAGGTCGGCCAATGCTGAAACGTTCACC	*
		M01529	0	Sindbis	5769	255	2H62M1H	*	0	0	TACATATTTTCGACGGACACAGGCCCTGGGCACTTGCAAAAGAAGTCCATTCTGCAGAACCA	*
		M01529	0	Sindbis	3331	255	108M1H	*	0	0	ATCCAGCGAGGCCGGTAGCTCATTGGGACAACAGCCCAGGAACCCGCAAGTATGGGTACGATCACGCCATTGCCGCCGAACTCTCCCGTAGATTTCCGGTGTTCCAGC	*
		M01529	0	Sindbis	8022	255	66M	*	0	0	ATCGGGCACGCACTGGCCATGGAAGGAAAGGTAATGAAACCTCTGCACGTGAAAGGAACCATCGAC	*
		M01529	0	Sindbis	9483	255	73M	*	0	0	CTCCAATTAGATACAGACCACTTGACATTGCTCACCACCAGGAGACTAGGGGCAAACCCGGAACCAACCACTG	*
		M01529	0	Sindbis	10110	255	41M	*	0	0	AAGGCACTTGTTGAAAGGGCAGGGTATGCCCCGCTCGATTT	*
		M01529	0	Sindbis	4568	255	83M	*	0	0	CCAACTTAAGGAGTCTGTAACAGAGCTGAAGGATGAAGATATGGAGATCGACGATGAGTTAGTATGGATCCATCCAGACAGTT	*
		M01529	0	Sindbis	220	255	50M	*	0	0	AGCTGGAGGTTCCTACCACAGCGACGATCTTGGACATAGGCAGCGCACCG	*
		M01529	0	Sindbis	3402	255	38M	*	0	0	GCCACCGAACTCTCCCGTAGATTTCCGGTGTTCCAGCT	*
		M01529	0	Sindbis	4582	255	42M	*	0	0	CTGTAACAGAGCTGAAGGATGAAGACATGGAGATCGACGATG	*
		M01529	0	Sindbis	9519	255	62M	*	0	0	ACCAGGAGACTAGGGGCAAACCCGGAACCAACCACTGAATGGATCGTCGGAAAGACGGTCAG	*
		M01529	0	Sindbis	11283	255	60M	*	0	0	TGGAGTTGGCTGTTTGCCCTTTTCGGCGGCGCCTCGTCGCTATTAATTATAGGACTTATG	*
		M01529	0	Sindbis	11615	255	38M	*	0	0	GAGGAAGCGTGGTGCATAATGCCACGCAGCGTCTGCAT	*
		M01529	0	Sindbis	7960	255	44M	*	0	0	GCATGGCACCTAAGTTGGAGGCCGACAGATTGTTCGACGTCAAG	*
		M01529	0	Sindbis	5235	255	102M1H	*	0	0	AGCTTTAGCGGATCGGACAACTCTATTACTAGTATGGACAGTTGGTCGTCAGGACCTAGTTCACTAGAGATAGTAGACCGAAGGCAGGTGGTGGTGGCTGAC	*
		M01529	0	Sindbis	7164	255	66M	*	0	0	GACAACATTATACATGGAGTAGTATCTGACAAAGAAATGGCTGAGAGGTGCGCCACCTGGCTCAAC	*
		M01529	0	Sindbis	8008	255	62M1H	*	0	0	AAGACGGAGATGTCATCGGGCACGCACTGGCCATGGAAGGAAAGGTAATGAAACCTCTGCAC	*
		M01529	0	Sindbis	11048	255	38M	*	0	0	CCCCGTACATTCGCATTCGAGCACAGCAACTCTCCAAG	*
		M01529	0	Sindbis	9328	255	42M	*	0	0	AAACGAAGTGGGTCTTCAACTCACCGGACTTGATCAGACATG	*
		M01529	0	Sindbis	2316	255	36M	*	0	0	AATTGTCGCGAAATTGAGGCCGACGTGCCAAGACTG	*
		M01529	0	Sindbis	8709	255	37M	*	0	0	AGCCCTGTTAAGATCGAGCAGGTCTGGGACGAAGTGG	*
		M01529	0	Sindbis	8581	255	37M	*	0	0	CCCTGCTCAATGCCATATTGCGGTGCGGATCGTCTGG	*
		M01529	0	Sindbis	2351	255	54M	*	0	0	GAGGGGTATGCAGATTACGTCGAAGACAGTAGATTCGGTTATGCTCAACGGATG	*
		M01529	0	Sindbis	5488	255	49M	*	0	0	GATCAATTTTCGACGGAGAGACGGCCCGCCAGGCAGCGGTACAACCCCT	*
		M01529	0	Sindbis	10219	255	39M	*	0	0	CCACTGTGGTCCCCTCCCCAAAAATCAAGTGCTGCGGCT	*
		M01529	0	Sindbis	9981	255	68M1H	*	0	0	GCTTTCGTCGTTCTAATGCGCTGCTGCTCCTGCTGCCTGCCTTTTTTAGTGGTTGCCGGCGCCTACCT	*
		M01529	0	Sindbis	8025	255	46M	*	0	0	GGGCACGCACTGGCCATGGAAGGAAAGGTAATGAAACCTCTGCACG	*
		M01529	0	Sindbis	5235	255	41M	*	0	0	AGCTTTAGCGGATCGGACAACTCTATTACTAGTATGGACAG	*
		M01529	0	Sindbis	1753	255	50M	*	0	0	TCGTTGTCTCGCCAAACTCTGTGCTGAAGAATGCCAAACTCGCACCAGCG	*
		M01529	0	Sindbis	8673	255	48M	*	0	0	ACATGCTCGTACTGCCACCATACTGAACCGTGCTTCAGCCCTGTTAAG	*
		M01529	0	Sindbis	621	255	48M	*	0	0	GCTATGGCAGGTTCGTACCCTGCGTACAACACCAACTGGGCCGACGAG	*
		M01529	0	Sindbis	728	255	43M	*	0	0	AGGGAAATTATCGATAATGAGGAAGAAGGAGTTGAAGCCCGGG	*
		M01529	0	Sindbis	11244	255	41M	*	0	0	AATGACCAAGAATTTCAAGACGCCATCTCAAAAACATCATG	*
		M01529	0	Sindbis	7380	255	38M	*	0	0	GACGACGAGCAAGACGAAGACAGAAGACGCGCTCTGCT	*
		M01529	0	Sindbis	9328	255	1H68M	*	0	0	AAACGAAGTGGGTCTTCAACTCACCGGACTTGATCAGACATGACGACCACACGGTCCAAGGGAAATTG	*
		M01529	0	Sindbis	9097	255	40M1H	*	0	0	ACCGTCTGAAAGAAACAACTGCAGGCTACATCACTATGCA	*
		M01529	0	Sindbis	3907	255	57M	*	0	0	AGGACGTAGTCACCGCTCTTGCCAGAAAGTTTGTCAGGGTGTCTGCAGCGAGACCAG	*
		M01529	0	Sindbis	10423	255	41M	*	0	0	AGGCGATTAAGGTGCACACTGCCGCGATGAAAGTAGGACTG	*
		M01529	0	Sindbis	9304	255	76M1H	*	0	0	AGTGCGTCGCCTATAAGAGCGACCAAACGAAGTGGGTCTTCAACTCACCGGACTTGATCAGACATGACGACCACAC	*
		M01529	0	Sindbis	9489	255	34M1H	*	0	0	TTAGATACAGACCACTTGACATTGCTCACCACCA	*
		M01529	0	Sindbis	7359	255	43M	*	0	0	TTGGGTAAACCGCTCCCAGCCGACGACGAGCAAGACGAAGACA	*
		M01529	0	Sindbis	8518	255	35M264H	*	0	0	CCCGCGAACCTTCCGGGGCCCTCGACATCCTTGAA	*
		M01529	0	Sindbis	9921	255	46M	*	0	0	AGTTACTTGTGGTCGAACAGTCAGCCGTTCTTCTGGGTCCAGTTGT	*
		M01529	0	Sindbis	9301	255	69M	*	0	0	AGCAGTGCGTCGCCTATAAGAGCGACCAAACGAAGTGGGTCTCCAACTCACCGGACTTGATCAGACATG	*
		M01529	0	Sindbis	8313	255	40M	*	0	0	TCCGGTCGGGTTGTCGCGATAGTCCTCGGTGGCGCTGATG	*
		M01529	0	Sindbis	9764	255	1H41M	*	0	0	GATGATTGGCGTAACTGTTGCAGTGTTATGTGCCTGTAAAG	*
		M01529	0	Sindbis	11243	255	37M	*	0	0	AAATGACCAAGAATTTCAAGCCGCCATCTCAAAAACA	*
		M01529	0	Sindbis	11571	255	37M	*	0	0	ATTAACCATTTATCTAGCGGACGCCAAAAACTCAATG	*
		M01529	0	Sindbis	1	255	98M	*	0	0	ATTGACGGCGTAGTACACGCTATTGAATCAAACAGCCGACCAATTGCACTACCATCACAATGGAGAAGCCAGTAGTAAACGTAGACGTAGACCCCCAG	*
		M01529	0	Sindbis	10424	255	66M	*	0	0	GGCGATTAAGGTGCACACTGCCGCGATGAAAGTAGGACTGCGTATTGTGTACGGGAACACTACCAG	*
		M01529	0	Sindbis	7913	255	36M	*	0	0	GAAGAAGAAGAAGCAACCTGCAAAACCCAAACCCGG	*
		M01529	0	Sindbis	8653	255	58M	*	0	0	TGACCAGCCCCTACTTGGGCACATGCTCGTACTTCCACCATACTGAACCGTACTTCAG	*
		M01529	0	Sindbis	10280	255	46M	*	0	0	TCATGCAGGCTATACCCGCAAGGTCTTCGGAGGGGTCTACCCCTTT	*
		M01529	0	Sindbis	10447	255	62M	*	0	0	CGATGAAAGTAGGACTGCGCATTGTGTACGGGAACACTACCAGTTTCCTAGATGTGTACGTG	*
		M01529	0	Sindbis	6936	255	39M	*	0	0	TTGGAGGACCTGGGTGTGGATCAACCACTACTCGACTTG	*
		M01529	0	Sindbis	9470	255	90M	*	0	0	TAAACACATCAGCCTCCAACTAGATACAGACCACTTGACATTGCTCACCACCAGGAGACTAGGGGCAAACCCGGAACCAACCACTGAATG	*
		M01529	0	Sindbis	11302	255	41M	*	0	0	TTTTCGGCGGCGCCTCGTCGCTATCAATTATAGGACCTATG	*
		M01529	0	Sindbis	6934	255	39M	*	0	0	TCTTGGAGGACCTGAGTGTGGATCAACCACTACTCGACT	*
		M01529	0	Sindbis	4547	255	65M	*	0	0	GGAAAGAATCGACGCGGCACTCCAACTTAAGGAGTCTGTAACAGAGCTGAAGGATGAAGATATGG	*
		M01529	0	Sindbis	5877	255	35M	*	0	0	GCCCCGGTGCTCGACACGTCGAAAGAGGAACAACT	*
		M01529	0	Sindbis	6934	255	77M1H	*	0	0	TCTTGGAGGACCTGGGTGTGGATCAACCACTACTCGACTTGATCGAGTGCGCCTTTGGAGAAATATCATCCACCCAT	*
		M01529	0	Sindbis	7324	255	37M	*	0	0	GCCGCGTGGCGGATCCCCTGAAAAGGCTGTTTAAGTT	*
		M01529	0	Sindbis	10182	255	43M	*	0	0	CCTTCCACCAACCAAGAGTACATTACCTGCAAATTCACCACTG	*
		M01529	0	Sindbis	10377	255	74M	*	0	0	GAGGCGTACGTCGAATTGTCAGCAGATCGCGCGTCTGACCACGCGCAGGCGATTAAGGTGCACACTGCCGCGAT	*
		M01529	0	Sindbis	1	255	98M	*	0	0	ATTGACGGCGTAGTACACACTATTGAACCAAACAGCCGACCAATTGCACTACCATCACAATGGAGAAGCCAGTAGTAAACGTAGACGTAGACCCCCAG	*
		M01529	0	Sindbis	7359	255	40M	*	0	0	TTGGGTAAACCGCTCCCAGCCGACGACGAGCAAGACGAAG	*
		M01529	0	Sindbis	8309	255	63M	*	0	0	TAACTCCGGTCGGGTTGTCGCGATAGTCCTCGGTGGCGCTGATGAAGGAACACGAACTGCCCT	*
		M01529	0	Sindbis	8576	255	54M	*	0	0	CGATACCCTGCTCAATGCCACATTGCGGTGCGGATTGTCTGGCAGAAGCAAAAG	*
		M01529	0	Sindbis	1461	255	42M	*	0	0	AAATTGAAACTGGCATTGCAACCAAAGAAGGAGGAAAAACTG	*
		M01529	0	Sindbis	2327	255	1H106M1H	*	0	0	AATTGAGGCCGACGTGCTAGGACTGAGGGGTATGCAGATTACGTCGAAGACAGTAGATTCGGTTATGCTCAACGGATGCCACAAAGCCGTAGAAGTGCTGTACGTT	*
		M01529	0	Sindbis	8871	255	52M	*	0	0	GATGACATCAAGATTAGCACCTCGGGACCGTGTAGAAGGCTTAGCTACAAAG	*
		M01529	0	Sindbis	1482	255	36M	*	0	0	CCAAAGAAGGAGGAAAAACTGCTGCAGGTCTCGGAG	*
		M01529	0	Sindbis	5217	255	57M2H	*	0	0	GAAGGCTCACTTTTCTCGAGCTTTAGCGGATCGGACAACTCTATTACTAGTATGGAC	*
		M01529	0	Sindbis	1468	255	49M1H	*	0	0	AACTGGCATTGCAACCAAAGAAGGAGGAAAAACTGCTGCAGGTCTCGGA	*
		M01529	0	Sindbis	8824	255	85M	*	0	0	GCTACATGTCGCTTAAGCAGGATCACACCGTTAAAGAAGGCACCATGGATGACATCAAGATTAGCACCTCAGGACCGTGTAGAAG	*
		M01529	0	Sindbis	6755	255	73M	*	0	0	AGTGCGTAGGCTTACGGCCGTCTTGCTTCCAAACATTCACACGCTCTTTGACATGTCGGCGGAGGATTTTGAT	*
		M01529	0	Sindbis	7868	255	139M1H	*	0	0	GGCGCCCAAGCAACCACCGAAGCCGAAGAAACCAAAAACGCAGGAGAAGAAGAAGAAGCAACCTGCAAAGCCCAAACCCGGAAAGAGACAGCGCATGGCACTTAAGCTGGAGGCCGACAGATTGTTCGACGTCAAGAAC	*
		M01529	0	Sindbis	8315	255	48M	*	0	0	CGGTCGGGTTGTCGCGATAGTCCTCGGTGGCGCTGATGACGGAACACG	*
		M01529	0	Sindbis	8025	255	46M1H	*	0	0	GGGCACGCACTGGCCATGGAAGGAAAGGTAATGAAACCTCTGCACG	*
		M01529	0	Sindbis	1478	255	47M	*	0	0	GCAACCAAAGAAGGAGGAAAAACTGCTGCAGGTCTCGGAGGAACTAG	*
		M01529	0	Sindbis	8583	255	38M	*	0	0	CCGCTCAATGCCATATTGCGGTGCGGATCGTCTGGCAG	*
		M01529	0	Sindbis	57	255	42M	*	0	0	ACAATGGAGAAGCCAGTAGTAAACGTAGACGTAGACCCCCAG	*
		M01529	0	Sindbis	8654	255	32H44M	*	0	0	GACCAGCCCCTACTTGGGCACATGCTCGTACTGCCACCATACTG	*
		M01529	0	Sindbis	8324	255	39M	*	0	0	TGTCGCGATAGTCCTCGGTGGCGCTGATGAAGGAACACG	*
		M01529	0	Sindbis	5587	255	45M	*	0	0	GAGAGATTGATGAGCTGAGCCGCAGAGTAACTGAGTCCGAACCCG	*
		M01529	0	Sindbis	7938	255	39M	*	0	0	CCCAAACCCGGAAAGAGACAGCGCATGGCACTTAAGTTG	*
		M01529	0	Sindbis	10443	255	58M	*	0	0	GCCGCGATGAAAGTAGGACTGCGTATTGTGTACGGGAACACTACCAGTTTCCTAGATG	*
		M01529	0	Sindbis	36	255	62M	*	0	0	CCGACCAATTGCACTACCATCACAATGGAGAAGCCAGTAGTAAACGTAGACGTAGACCCCCA	*
		M01529	0	Sindbis	10417	255	49M	*	0	0	ACGCGCAGGCGATTAAGGTGCACACTGCCGCGATGAAAGTAGGACTGCG	*
		M01529	0	Sindbis	8965	255	87M	*	0	0	CGGTTAGCATAGTGAGTAGCAACTCAGCAACGTCATGTACACTAGCCCGCAAGATAAAACCAAAATTCGTGGGACGGGAAAAATATG	*
		M01529	0	Sindbis	10891	255	36M	*	0	0	TTCCCATTTCTATTGACATCCCGAACGCTGCCTTTA	*
		M01529	0	Sindbis	9300	255	96M	*	0	0	AAGCAGTGCGTCGCCTATAAGAGCGACCAAACGAAGTGGGTCTTCAACTCACCGGACTTGATCAGACATGACGACCACACGGTCCAAGGGAAATTG	*
		M01529	0	Sindbis	9502	255	53M1H	*	0	0	ACTTGACATTGCTCACCACCAGGAGACTAGGGGCAAACCCGGAACCAACCACT	*
		M01529	0	Sindbis	6100	255	53M	*	0	0	CGGCGAACTACTCCGATCCACAGTTCGCTGTAGCTGTCTGTAACAACTATCTG	*
		M01529	0	Sindbis	5489	255	55M1H	*	0	0	ATCAATTTTCGACGGAGAGACGGCCCGCCAGGCAGCGGTACAACCCCTGGCAACA	*
		M01529	0	Sindbis	3262	255	57M	*	0	0	TTTTCGGCATGGACTTGACAAGCGGACTGTTTTCTAAACAGAGCATCCCACTAACGT	*
		M01529	0	Sindbis	8254	255	3H54M	*	0	0	TTACCATCCCTCGCGGAGTAGGAGGCAGAGGAGACAGCGGTCGTCCGATCATGG	*
		M01529	0	Sindbis	2991	255	63M	*	0	0	CTCACTAACATACCTAAAGGAAACTTTCAGGCTACTATAGAGGACTGGGAAGCTGAACACAAG	*
		M01529	0	Sindbis	9076	255	42M	*	0	0	AAATTCCTTGCACAGTGTACGACCGTCTGAAAGAAACAACTG	*
		M01529	0	Sindbis	8020	255	51M	*	0	0	TCATCGGGCACGCACTGGCCATGGAAGGAAAGGTAATGAAACCTCTGCACG	*
		M01529	0	Sindbis	10426	255	51M	*	0	0	CGATTAAGGTGCACACTGCCGCGATGAAAGTAGGACTGCGTATTGTGTACG	*
		M01529	0	Sindbis	9059	255	46M	*	0	0	TCCCGTTCACGGTAAAAAAATTCCTTGCACAGTGTACGACCGTCTG	*
		M01529	0	Sindbis	8027	255	45M	*	0	0	GCACGCACTGGCCATGGAAGGAAAGGTAATGAAACCTCTGCACGT	*
		M01529	0	Sindbis	4549	255	62M	*	0	0	AAAGAATCGACGCGGCACTCCAACTTAAGGAGTCTGTAACAGAGCTGAAGGATGAAGATATG	*
		M01529	0	Sindbis	51	255	53M	*	0	0	ACCATCACAATGGAGAAGCCAGTAGTAAACGTAGACGTAGACCCCCAGAGTCC	*
		M01529	0	Sindbis	10923	255	37M	*	0	0	TTTATCAGGACATCAGATGCACCACTGGTCTCAACAG	*
		M01529	0	Sindbis	8662	255	41M	*	0	0	CCTACTTGGGCACATGCTCGTACTGCCACCATACTGAACCG	*
		M01529	0	Sindbis	10449	255	64M	*	0	0	ATGAAAGTAGGACTGCGTATTGTGTACGGGAACACTACCAGTTTCCTAGATGTGTACGTGAACG	*
		M01529	0	Sindbis	2363	255	47M	*	0	0	GATTACGTCGAAGACAGTAGATTCGGTTATGCTCAACGGATGCCACA	*
		M01529	0	Sindbis	8516	255	44M	*	0	0	TACCCGCGAACCTTCCAGAGCCCTCGACATCCTTGAAGAGAACG	*
		M01529	0	Sindbis	9983	255	66M1H	*	0	0	TTTCATCGTTCTAATGCGCTGCTGCTCCTGCTGCCTGCCTTTTTTAGTGGTTGCCGGCGCCTACCT	*
		M01529	0	Sindbis	5997	255	51M	*	0	0	ACTGAGCGACTACTGTCAGGACTACGACTGTATAACTCTGCCACAGATCAG	*
		M01529	0	Sindbis	10367	255	42M	*	0	0	CCAGATGAGTGAGGCGTACGTCGAATTGTCAGTAGATTGCGC	*
		M01529	0	Sindbis	3551	255	46M	*	0	0	GCACAAGGAGAAGCAACCCGGCCCGGTCGAAAAATTCTTGAACCAG	*
		M01529	0	Sindbis	11396	255	42M257H	*	0	0	CAATGATCCGACCAGCAAAACTCGATGTACTTCCGAGGAACT	*
		M01529	0	Sindbis	8980	255	71M1H	*	0	0	GTAGCAACTCAGCAACGTCATGTACACTGGCCCGCAAGATAAAACCAAAATTCGTGGGACGGGAAAAATAT	*
		M01529	0	Sindbis	9855	255	58M	*	0	0	CCAACTTCGCTGGCACTCTTGTGCTGCGTTAGGTCGGCCAATGCTGAAACGTTCACCG	*
		M01529	0	Sindbis	8237	255	38M	*	0	0	GTATAGTGGAGGTAGATTTACCATCCCTCGCGGCGTAG	*
		M01529	0	Sindbis	2106	255	42M	*	0	0	AAGAAGGAAGAAGCCTCAGGTCTGGTCCTCTCGGGAGAATTG	*
		M01529	0	Sindbis	10599	255	37M	*	0	0	ACCCATCGCGGCCTGGTGTACAACTATGACTTCCCGG	*
		M01529	0	Sindbis	8306	255	46M	*	0	0	GGATAACTCCGGTCGGGTTGTCGCGATAGTCCTCGGTGGCGCTGAT	*
		M01529	0	Sindbis	9078	255	40M	*	0	0	ATTCCTTGCACAGTGTACGTCCGTCTGAAAGAAACAACTG	*
		M01529	0	Sindbis	5593	255	39M	*	0	0	TTGATGAGCTGAGCCGCAGAGTAACTGAGTCCGAACCCG	*
		M01529	0	Sindbis	10216	255	45M	*	0	0	TCACCACTGTGGTCCCCTCCCCAAAAATCAAATGCTGCGGCTCCT	*
		M01529	0	Sindbis	8605	255	1H36M	*	0	0	GCGGACCGTCTGGCAGAAGCAAAAGAAGCGTCATTG	*
		M01529	0	Sindbis	8024	255	46M	*	0	0	CGGGCACGCACTGGCCATGGAAGGAAAGGTAATGAAACCTCTGCAC	*
		M01529	0	Sindbis	3562	255	51M	*	0	0	AGCAACCCGGCCCGGCCGAAAAATTCTTGAACCAGTTCAAACACCACTCAG	*
		M01529	0	Sindbis	8676	255	42M	*	0	0	TGCTCGTACAGCCACCATACTGAACCGTGCTTCAGCCCTGTT	*
		M01529	0	Sindbis	5585	255	47M	*	0	0	CGGAGAGATTGATGAGCTGAGCCGCAGAGTAACTGAGTCCGAACCCG	*
		M01529	0	Sindbis	8311	255	36M	*	0	0	ACTCCGGTCGGGTTGTCGCGATAGTCCTCGGTGGCG	*
		M01529	0	Sindbis	7355	255	51M	*	0	0	TAAGTTGGGTAAACCGCTCCCAGCCGACGACGAGCAAGACGAAGACAGAAG	*
		M01529	0	Sindbis	3447	255	49M	*	0	0	AAGGGCACACAACTTGATTTGCAGACGGGGAGAACCAGAGTTATCTCTG	*
		M01529	0	Sindbis	5768	255	35M1H	*	0	0	GTACATATTTTCGACGGACACAGGCCCTGGGCACT	*
		M01529	0	Sindbis	11367	255	56M	*	0	0	ACTAGCACACGAAGATGACCGCTACGCCCCAATGATCCGACCAGCAAAACTCGATG	*
		M01529	0	Sindbis	10378	255	1H111M1H	*	0	0	AGGCGTACGTCGAATTGTCAGCAGATTGCGCGTCTGACCACGCGCAGGCGATTAAGGTGCACACTGCCGCGATGAAAGTAGGACTGCGTATTGTGTACGGGAACACTACCA	*
		M01529	0	Sindbis	7982	255	112M1H	*	0	0	CGACAGATTGTTCGACGTCAAGAACGAAGACGGAGATGTCATCGGGCACGCACTGGCCATGGAAGGAAAGGTAATGAAACCTCTGCACGTGAAAGGAACCATCGACCACCCT	*
		M01529	0	Sindbis	3114	255	73M1H	*	0	0	AACGTTTGCTGGGCGAAAGCATTGGAACCGATACTAGCCACGGCCGGTATCGTACTTACCGGTTGCCAGTGGA	*
		M01529	0	Sindbis	10927	255	32M9D21M5D27M220H	*	0	0	TCAGGACATCAGATGCACCACTGGTCTCAACAGAGATCGGAGAGCACACGTCTGAACTCCAGTCACGTGGCCATCTCGTA	*
		M01529	0	Sindbis	9865	255	48M	*	0	0	TGGCACTCTTGTGCTGCGTTAGGTCGGCCAATGCTGAAACGTTCACCG	*
		M01529	0	Sindbis	7930	255	77M1H	*	0	0	CTGCAAAACCCAAACCCGGAAAGAGACAGCGCATGGCACTTAAGTTGGAGGCCGACAGATTGTTTGACGTCAAGAAC	*
		M01529	0	Sindbis	10457	255	73M	*	0	0	AGGACTGCGTATTGTGTACGGGAACACTACCAGTTTCCTAGATGTGTACGTGAACGGAGTCACACCAGGAACG	*
		M01529	0	Sindbis	8260	255	72M	*	0	0	TCCCTCGCGGAGTAGGAGGCAGAGGAGACAGCGGTCGTCCGATCATGGATAACTCCGGTCGGGTTGTCGCGA	*
		M01529	0	Sindbis	9403	255	36M	*	0	0	CCTTCAAGTTGATCCCGAGTACCTGCATGGTCCCTG	*
		M01529	0	Sindbis	10282	255	45M	*	0	0	ATGCAGGCTATACCTGCAAGGTCTTCGGAGGGGTCTACCCCTTTA	*
		M01529	0	Sindbis	8015	255	56M	*	0	0	AGATGTCATCGGGCACGCACTGGCCATGGAAGGAAAGGTAATGAAACCTCTGCACG	*
		M01529	0	Sindbis	2180	255	46M	*	0	0	GGGACTGAAGACCCGACCTGCGGTCCCGTACAAGGTCGAAACAATA	*
		M01529	0	Sindbis	5876	255	43M	*	0	0	TGCCCCGGTGCTCGACACGTCGAAAGAGGAACAACTCAAACTC	*
		M01529	0	Sindbis	8311	255	42M	*	0	0	ACTCCGGTCGGGTTGTCGCGATAGTCCTCGGTGGCGCTGATG	*
		M01529	0	Sindbis	8013	255	39M	*	0	0	GGAGGTGTCATCGGGCACGCACTGGCCATGGAAGGAAAG	*
		M01529	0	Sindbis	46	255	53M	*	0	0	GCACTACCATCACAATGGAGAAGCCAGTAGTAAACGTAGACGTAGACCCCCAG	*
		M01529	0	Sindbis	8021	255	50M	*	0	0	CATCGGGCACGCACTGGCCATGGAAGGAAAGGTAATGAAACCTCTGCACG	*
		M01529	0	Sindbis	8029	255	42M	*	0	0	ACGCACTGCCCATGGAAGGAAAGGTAATGAAACCTCTGCACG	*
		M01529	0	Sindbis	716	255	62M	*	0	0	TGAAGGTAGGACAGGAAAATTGTCGATAATGAGGAAGAAGGAGTTGAAGCCCGGGTCGCGGG	*
		M01529	0	Sindbis	3728	255	48M	*	0	0	GCAGGCACGGTACGACCTGGTGTTCATCAACATTGGAACTAAATACAG	*
		M01529	0	Sindbis	3456	255	45M	*	0	0	CAACTTGATTTGCAGACGGGGAGAACCAGAGTTATCTCTGCACAG	*
		M01529	0	Sindbis	5669	255	41M	*	0	0	AATTATATCGTCCCGATCAGCCGTATCTTTTCCTCTACGCA	*
		M01529	0	Sindbis	10456	255	51M	*	0	0	TAGGACTGCGTATTGTGTACGGGAACACTACCAGTTTCCTAGATGTGTACG	*
		M01529	0	Sindbis	6592	255	41M	*	0	0	TCCCATTGCAAGAAGTGCCTATGGATAGATTCGTCATGGAC	*
		M01529	0	Sindbis	7960	255	44M	*	0	0	GCATGGCACTTAAGTTGGAGGCCGACAGATTGTTCGACGTCAAG	*
		M01529	0	Sindbis	5430	255	73M1H	*	0	0	GCAAGCAATAGCTCTGAGTCCCTCCACCTCTCTTTTGGTGGGGTATCCATGTCCTTCGGATCAATTTTCGACG	*
		M01529	0	Sindbis	3852	255	53M	*	0	0	AACCCAGGAGGCACCCTCGTGGTGAAGTCCTATGGCTACGCCGACCGCAACAG	*
		M01529	0	Sindbis	6110	255	58M	*	0	0	CTCCGATCCACAGTTCGCTGTAGCTGTCTGCAACAACTATCTGCATGAGAACTATCCG	*
		M01529	0	Sindbis	5477	255	67M1H	*	0	0	CATGTCCCTCGGATCAATTTTCGACGGAGAGACGGCCCGCCAGGCAGCGGTACAACCCCTGGCAACA	*
		M01529	0	Sindbis	10452	255	57M	*	0	0	AAAGTAGGACTGCGTATTGTGTACGGGAACACTACCAGTTTCCTAGATGTGTACGTG	*
		M01529	0	Sindbis	710	255	42M	*	0	0	GCTGAGTGAAGGTAGGACAGGAAAATTGTCGATAATGAGGAA	*
		M01529	0	Sindbis	7948	255	122M1H	*	0	0	GAAAGAGACAGCGCATGGCACTTAAGTTGGAGGCCGACAGATTGTTCGACGTCAAGAACGAAGACGGAGATGTCATCGGGCACGCACTGGCCATGGAAGGAAAGGTAATGAAACCTCTGCAC	*
		M01529	0	Sindbis	7394	255	37M	*	0	0	CGAAGACAGAAGACGCGCTCTGCTAGATGAAACAAAG	*
		M01529	0	Sindbis	5241	255	37M	*	0	0	AGCGGATCGGACAACTCTATTACTAGTATGGACAGTT	*
		M01529	0	Sindbis	8647	255	40M	*	0	0	TTACCCTGACCAGCCCCTACTTGGGCACATGCTCGTACTG	*
		M01529	0	Sindbis	8307	255	10H46M	*	0	0	GATAACTCCGGTCGGGTTGTCGCGATAGTCCTCGGTGGCGCTGATG	*
		M01529	0	Sindbis	9522	255	55M	*	0	0	AGGAGACTAGGGGCAAACCCGGAACCAACCACTGAATGGATCGTCGGAAAGACGG	*
		M01529	0	Sindbis	41	255	58M	*	0	0	CAATTGCACTACCATCACAATGGAGTAGCCAGTAGTAAACGTAGGCGTAGACCCCCAG	*
		M01529	0	Sindbis	5740	255	65M	*	0	0	CTGAATACTGACTAACCGGGGTAGGTGGGTACATATTTTCGACGGACACAGGCCCTGGGCACTTG	*
		M01529	0	Sindbis	10446	255	42M	*	0	0	GCGATGAAAGTAGGACTGCGTATTGTGTACGGGAACACTACC	*
		M01529	0	Sindbis	10584	255	51M	*	0	0	GATCACAAGGTCGTTATCCATCGCGGCCTGGTGTACAACTATGACTTCCCG	*
		M01529	0	Sindbis	8296	255	53M	*	0	0	GTCCGATCATGGATAACTCCGGTCGGGTTGTCGCGATAGTCCTCGGTGGCGCT	*
		M01529	0	Sindbis	10348	255	39M	*	0	0	TTTGCGACAGTGAGAACAGCCAGATGAGTGAGGCGTACG	*
		M01529	0	Sindbis	1424	255	43M	*	0	0	CGTATGGACGACCTCTTTGCCCATGTCGCTGAGGCAGAAATTG	*
		M01529	0	Sindbis	10800	255	45M	*	0	0	AACTCAGGCCGCCCACTGCAGGAAACCGCACCTTTCGGGTGTAAG	*
		M01529	0	Sindbis	1742	255	40M	*	0	0	CGGACAGTATATCGTTGTCTCGCCAAACTCTGTGCTGAAG	*
		M01529	0	Sindbis	11303	255	39M	*	0	0	TTTCGGCGGCGCCTCGTCGCTATTAATTATAGGACTTAT	*
		M01529	0	Sindbis	8876	255	35M1H	*	0	0	CATCAAGATTAGCACCTCAGGACCGTGTAGAAGGC	*
		M01529	0	Sindbis	2296	255	44M1H	*	0	0	TTACCAGCGGAAAGAAAGAAAATTGTCGCGAAATTGAGGCCGAC	*
		M01529	0	Sindbis	10838	255	55M	*	0	0	GTGTAAGATTGCAGTAAATCCGCTCCGAGCGGTGGACTGTTCATACGGGAACATT	*
		M01529	0	Sindbis	6167	255	60M	*	0	0	GACAGTAGCACCTTATCAGATTACTGACGAGTACGATGCTTACTTGGATATGGTAGACGG	*
		M01529	0	Sindbis	3338	255	50M	*	0	0	GAGGCCGGTAGCTCATTGGGACAACAGCCCAGGAACCCGCAAGTATGGGT	*
		M01529	0	Sindbis	6121	255	46M1H	*	0	0	AGTCCGCTGTAGCTGTCTGTAACAGCTATCTGCATGAGAACTATCC	*
		M01529	0	Sindbis	7972	255	99M	*	0	0	AGTTGGAGGCCGACAGATTGTTCGACGTCAAGAACGAAGACGGAGATGTCATCGGGCACGCGCCGGCCATGGAAGGAAAGGTAATGAAACCTCTGCACG	*
		M01529	0	Sindbis	8508	255	42M1H	*	0	0	ACATGCTATACTCGCGAACCTTCCAGAGCCCTCGGCATCCTT	*
		M01529	0	Sindbis	1741	255	81M	*	0	0	TCGGACAGTATATCGTTGTCTCGCCAAACTCTGTGCTGAAGAATGCCAAACTCGCACCAGCGCACCCGCTAGCAGATCAGG	*
		M01529	0	Sindbis	4587	255	43M	*	0	0	ACAGAGCTGAAGGATGAAGATATGGAGATCGACGATGAGTTAG	*
		M01529	0	Sindbis	9925	255	50M	*	0	0	ACTTGTGGTCGAACAGTCAGCCGTTCTTCTGGGTCCAGTTGTGCATACCT	*
		M01529	0	Sindbis	2623	255	56M	*	0	0	GTTGCACACAGCCAGTTACAGCTATTGTATCGACACTGCATTACGATGGAAAGATG	*
		M01529	0	Sindbis	7151	255	47M	*	0	0	GTTCATTGGCGACGACAACATCATACATGGAGTAGTATCTGACAAAG	*
		M01529	0	Sindbis	8311	255	42M	*	0	0	ACTCCGGTCGGGTTGTCGCGATAGTCCTCGGTGGCGCTGATG	*
		M01529	0	Sindbis	10423	255	41M	*	0	0	AGGCGATTAAGGTGCACACTGCCGCGATGAAAGTAGGACTG	*
		M01529	0	Sindbis	1756	255	47M	*	0	0	TTGTCTCGCCAAACTCTGTGCTGAAGAATGCCAAACTCGCACCAGCG	*
		M01529	0	Sindbis	1100	255	67M	*	0	0	GGCCACGGATATATCACCTGACGATGCACAAAAACTTCTGGTTGGGCTCAACCAGCGAACTGTCATT	*
		M01529	0	Sindbis	8023	255	62M1H	*	0	0	TCGGGCACGCACCGGCCATGGAAGGAAAGGTATTGAAACCTCTGCACGTGAAAGGAACCATC	*
		M01529	0	Sindbis	8868	255	45M	*	0	0	ATGGATGACATCAAGATTAGCACCTCAGGACCGTGTAGAAGGCTT	*
		M01529	0	Sindbis	533	255	61M1H	*	0	0	CGCTCCCGGAACTATCTATCATCAGGCTATGAAAGGCGTGCGGACCCTGTACTGGATTGGC	*
		M01529	0	Sindbis	5876	255	45M	*	0	0	TGCCCCGGTGCTCGACACGTCGAAAGAGGAACAACTCAAACTCAG	*
		M01529	0	Sindbis	2938	255	50M	*	0	0	CTGAGGACAGGCTAGTGTGGAAAACCTTGCAGGGCGACCCATGGATTAAG	*
		M01529	0	Sindbis	8316	255	26H47M	*	0	0	GGTCGGGCTGTCGCGATAGTCCTCGGTGGCGCTGATGAAGGAACACG	*
		M01529	0	Sindbis	2050	255	49M	*	0	0	AGGCAGAGCTTGCAGAAACAGAGTACGTGTTTGACGTGGACAAGAAGCG	*
		M01529	0	Sindbis	5436	255	47M252H	*	0	0	AATAGCTCTGAGTCCCTCCACCTCTCTTTTGGTGGGGTATCCAGATC	*
		M01529	0	Sindbis	9208	255	86M1H	*	0	0	CTGGGAAGAACATTACGTATGAGTGCAAGTGCGGCGACTACAAGACCGGAACCGTTTCGACCCGCACCGAAATCACTGGTTGCACC	*
		M01529	0	Sindbis	4869	255	65M	*	0	0	CCGCCCAAAACGTTGCCGTGCCTTTGCATGTATGCCATGACGCCAGAAAGGGTCCACAGACTTAG	*
		M01529	0	Sindbis	30	255	69M	*	0	0	AAACAGCCGACCAATTGCACTACCATCACAATGGAGAAGCCAGTAGTAAACGTAGACGTAGACCCCCAG	*
		M01529	0	Sindbis	8585	255	39M	*	0	0	GCTCAATGCCATATTGCGGTGCGGATCGTCTGGCAGAAG	*
		M01529	0	Sindbis	4543	255	63M	*	0	0	GGAAGGAAAGAATCGACGCGGCACTCCAACTTAAGGAGTCTGTAACAGAGCTGAAGGATGAAG	*
		M01529	0	Sindbis	4187	255	45M	*	0	0	AGGCGAAGGAGTCTGCCGTGCCATCTATAAACGTTGGCCGACCAG	*
		M01529	0	Sindbis	9072	255	37M	*	0	0	AAAAAAATTCTTTGCACAGTGTACGACCGTCTGAAAG	*
		M01529	0	Sindbis	1761	255	37M1H	*	0	0	TCGCCAAACTCTGCGCTGAAGAACGCCAAACTCGCAC	*
		M01529	0	Sindbis	7941	255	70M	*	0	0	AAACCCGGAAAGAGACAGCGCATGGCACTTAAGTTGGAGGCCGACAGATTGTTCGACGTCAAGAACGAAG	*
		M01529	0	Sindbis	8029	255	42M1H	*	0	0	ACGCACTGGCCATGGAAGGAAAGGTAATGAAACCTCTGCACG	*
		M01529	0	Sindbis	4557	255	45M	*	0	0	GACGCGGCACTCCAACTTAAGGAGTCTGTAACAGAGCTGAAGGAT	*
		M01529	0	Sindbis	10263	255	39M	*	0	0	GAATGTCAGCCGGCCGCTCATGCAGGCTATACCTGCAAG	*
		M01529	0	Sindbis	8010	255	1H60M1H	*	0	0	GACGGAGATGTCATCGGGCACGCACTGGCCATGGAAGGAAAGGTAATGAAACCTCTGCAC	*
		M01529	0	Sindbis	5935	255	117M	*	0	0	CCACCGAAGCCAACAAAAGTAGGTACCAGTCCCGTAAAGCAGAAAATCAGAAAGCCATAACCACTGAGCGACTACTGTCAGGACTACGACTGTATAACTCTGCCACAGATCAGCCAG	*
		M01529	0	Sindbis	10118	255	63M	*	0	0	TGTTGAAAGGGCAGGGTATGCCCCGCTCAATTTGAAGATCACTGTCATGTCCTCGGAGGTTTT	*
		M01529	0	Sindbis	8034	255	37M	*	0	0	CTGGCCATGGAAGGAAAGGTAATGAAACCTCTGCACG	*
		M01529	0	Sindbis	9502	255	63M	*	0	0	ACTTGACATTGCTCACCACCAGGAGACTAGGGGCAAACCCGGAACCAACCACTGAATGGATCG	*
		M01529	0	Sindbis	9491	255	63M1H	*	0	0	AGATACAGACCACTTGACATTGCTCACCACCAGGAGACTAGGGGCAAACCCGGAACCAACCAC	*
		M01529	0	Sindbis	7158	255	40M	*	0	0	GGCGACGACAACATCATACACGGAGTAGTATCTGACAAAG	*
		M01529	0	Sindbis	3394	255	45M1H	*	0	0	ACGCCATTGCCGCCGAACTCTCCCGTAGATTTCCGGTGTTCCAGC	*
		M01529	0	Sindbis	4987	255	35M	*	0	0	ACAAAATTAAGAATGTTCAGAAGGTTCAGTGCACG	*
		M01529	0	Sindbis	9324	255	39M	*	0	0	GACCAAACGAAGTGGGTCTTCAACTCACCGGACTTGATC	*
		M01529	0	Sindbis	8030	255	41M	*	0	0	CGCACTGGCCATGGAAGGAAAGGTAATGAAACCTCTGCACG	*
		M01529	0	Sindbis	1234	255	61M1D10M228H	*	0	0	TCAGCAAATGGGCTAAGGAGCGCAAGGATGATCTTGATAACGAGAAAATGCTGGGTACTAGTAACGCAGGC	*
		M01529	0	Sindbis	30	255	68M1H	*	0	0	AAACAGCCGACCAATTGCACTACCATCACAATGGAGAAGCCAGTAGTAAACGTAGACGTAGACCCCCA	*
		M01529	0	Sindbis	8515	255	36M	*	0	0	ATACCCGCGAACCTTCCAGAGCCCTCGACATCCTTG	*
		M01529	0	Sindbis	9758	255	36M	*	0	0	GGCGATGATGATTGGCGTAACTGTTGCAGTGTTATG	*
		M01529	0	Sindbis	8583	255	36M	*	0	0	CTGCTCAATGCCATATTGCGGTGCGGATCGTCTGGC	*
		M01529	0	Sindbis	4532	255	78M1H	*	0	0	GGATAAGGAGTGGAAGGAAAGAATCGACGCGGCACCCCAACTTAAGGAGTCTGTAACAGAGCTGAAGGATGAAGATAT	*
		M01529	0	Sindbis	5212	255	64M	*	0	0	GCAGCGAAGGCTCACTTTTTTCGAGCTTTAGCGGATCGGACAACTCTATTACTAGTATGGACAG	*
		M01529	0	Sindbis	8243	255	48M	*	0	0	TGGAGGTAGATTTACCATCCCTCGCGGAGTAGGAGGCAGAGGAGACAG	*
		M01529	0	Sindbis	10698	255	54M	*	0	0	GATCTCATCGCCAGCACAGACATTAGGCTACTCAAGCCTTCCGCCAAGACCGTG	*
		M01529	0	Sindbis	9863	255	37M1H	*	0	0	GCTGGCACTCTTGTGCTGCGTTAGGTCGGCCAATGCT	*
		M01529	0	Sindbis	8314	255	39M	*	0	0	CCGGTCGGGTTGTCGCGATAGTCCTCGGTGGCGCTGATG	*
		M01529	0	Sindbis	8880	255	43M	*	0	0	AAGATTAGCACCTCAGGACCGTGTAGAAGGCTTAGCTACAAAG	*
		M01529	0	Sindbis	4087	255	37M	*	0	0	ATGGAGTTGGAGCCGCGCCGTCATACCGCACCAAAAG	*
		M01529	0	Sindbis	7615	255	43M	*	0	0	TTTCATCTGACTAATACTACAACACTACCACCATGAATAGAGG	*
		M01529	0	Sindbis	1330	255	39M	*	0	0	TTCGCACTAAGAAAGTACATTCGTTTTATCGCCCACCTG	*
		M01529	0	Sindbis	10869	255	80M	*	0	0	GTGGACTGTTCATACGGGAACATTCCCATTTCTATTGACATCCCGAACGCTGCCTTTATCAGGACATCAGATGCACCACT	*
		M01529	0	Sindbis	9375	255	36M	*	0	0	CACACGGTCCAAGGGAAATTGCATTTGCCTTTCAAG	*
		M01529	0	Sindbis	2348	255	35M	*	0	0	ACTGAGGGGTATGCAGATTACGTCGAAGACAGTAG	*
		M01529	0	Sindbis	8553	255	40M	*	0	0	GAGAACGTGAACCATGAGGCCTACGATACCCTGCTCAATG	*
		M01529	0	Sindbis	8024	255	49M	*	0	0	CGGGCACGCACTGGCCATGGAAGGAAAGGTAATGAAACCTCTGCACGTG	*
		M01529	0	Sindbis	2495	255	49M	*	0	0	CAAGAAGGTAGTACTATGCGGAGACCCCATGCAATGCGGATTCTTCAAC	*
		M01529	0	Sindbis	3031	255	36M	*	0	0	AGGACTGGGAAGCTGAACACAAGGGAATAATTGCTG	*
		M01529	0	Sindbis	57	255	42M	*	0	0	ACAATGGAGAAGCCAGTAGTAAACGTAGACGTAGACCCCCAG	*
		M01529	0	Sindbis	6233	255	52M	*	0	0	CGCCTGCCTGGATACTGCAACCTTCTGCCCCGCTAAGCATAGAAGTTACCCG	*
		M01529	0	Sindbis	8595	255	49M	*	0	0	ATATTGCGGTGCGGATCGTCTGGCAGAAGCAAAAGAAGCGTCATTGACG	*
		M01529	0	Sindbis	6525	255	58M	*	0	0	ACCGCATATGTAGCTAGACTGAAAGGCCCTAAGGCCGCCGCACTATTTGCAAAGACGT	*
		M01529	0	Sindbis	406	255	72M	*	0	0	AGAAGATTAAGGATCTCCGGACCGTACTTGATACGCCGGATGCCGAAACACCATCGCTCTGCTTTCACAACG	*
		M01529	0	Sindbis	11306	255	37M	*	0	0	CGGCGGCGCCTCGTCGCTATTAATTATAGGACTTATG	*
		M01529	0	Sindbis	240	255	36M	*	0	0	GCGACGATCTTGGACATAGGCAGCGCACCGGCTCGT	*
		M01529	0	Sindbis	6921	255	54M	*	0	0	ACCGGTCTGATGATCTTGGAGGACCTGGGTGTGGATCAACCACTACTCGACTTG	*
		M01529	0	Sindbis	8232	255	44M	*	0	0	GTGCAGTATAGTGGAGGTAGATTTACCATCCCTCGCGGAGTAGG	*
		M01529	0	Sindbis	2134	255	53M	*	0	0	TCTCGGGAGAACTGACCAACCCTCCCTATCATGAGCTAGCTCTTGAGGGACTG	*
		M01529	0	Sindbis	10216	255	46M1H	*	0	0	TCACCACTGTGGTCCCCTCCCCAAAAATCAAATGCTGCGGCTCCTT	*
		M01529	0	Sindbis	8024	255	47M	*	0	0	CGGGCACGCACTGGCCATGGAAGGAAAGGTAATGAAACCTCTGCACG	*
		M01529	0	Sindbis	7976	255	1H96M	*	0	0	GGAGGCCGACAGATTGTTCGACGTCAAGAACGAAGACGGAGATGTCATCGGGCACGCACTGGCCATGGAAGGAAAGGTAATGAAACCTCTGCACGT	*
		M01529	0	Sindbis	9512	255	43M	*	0	0	GCTCACCACCAGGAGACTAGGGGCAAACCCGGAACCAACCACT	*
		M01529	0	Sindbis	7187	255	49M	*	0	0	ATCTGACAAAGAAATGGCTGAGAGGTGCGCCACCTGGCTCAACATGGAG	*
		M01529	0	Sindbis	63	255	1H36M	*	0	0	GAGAAGCCAGTAGTAAACGTAGACGTAGACCCCCAG	*
		M01529	0	Sindbis	4601	255	86M	*	0	0	TGAAGATATGGAGATCGACGATGAGTTAGTATGGATCCATCCAGACAGTTGCTTGAAGGGAAGAAAGGGATTCAGTACTACAAAAG	*
		M01529	0	Sindbis	8493	255	1H51M5H	*	0	0	TGCGACCGCCCGCCCACATGCTATACCCGCGAACCTTCCAGAGCCCTCGAC	*
		M01529	0	Sindbis	5423	255	73M	*	0	0	TCCACCGGCAAGCAATAGCTCTGAGTCCCTCCACCTCTCTTTTGGTGGGGTATCCATGTCCCTCGGATCAATT	*
		M01529	0	Sindbis	8625	255	44M	*	0	0	AAAAGAAGCGTCATTGACGACTTTACCCTGACCAGCCCCTACTT	*
		M01529	0	Sindbis	11389	255	49M	*	0	0	TACGCCCCAATGATCCGACCAGCAAAACTCGATGTACTTCCGAGGAACT	*
		M01529	0	Sindbis	8016	255	55M	*	0	0	GATGTCATCGGGCACGCACTGGCCATGGAAGGAAAGGTAATGAAACCTCTGCACG	*
		M01529	0	Sindbis	4580	255	40M1H	*	0	0	GTCTGTAACAGAGCTGAAGGATGAAGACATGGAGATCGAC	*
		M01529	0	Sindbis	1470	255	48M	*	0	0	CCGGCATTGCAACCAAAGAAGGAGGAAAAACTGCTGCAGGTCTCGGAG	*
		M01529	0	Sindbis	2243	255	53M	*	0	0	GGGGTCGGGCAAGTCAGCTATTATCAAGCCAACTGTCACGGCACGAGATCTTG	*
		M01529	0	Sindbis	9953	255	97M	*	0	0	CTGGGTCCAGTTGTGCATACCTTTGGCCGCTTTCATCGTTCTAATGCGCTGCTGCTCCTGCTGCCTGCCTTTTTTAGTGGTTGCCGGCGCCTACCTG	*
		M01529	0	Sindbis	3517	255	80M	*	0	0	TGAACCGCAATCTTCCTCACGCCTTAGTCCCCGAGTACAAGGAGAAGCAACCCGGCCCGGTCGAAAAATTCTTGAACCAG	*
		M01529	0	Sindbis	4583	255	41M	*	0	0	TGTAACAGAGCTGAAGGATGAAGATATGGAGATCGACGATG	*
		M01529	0	Sindbis	5984	255	36M	*	0	0	GAAAGCCATAACCACTGAGCGACTACTGTCAGGACT	*
		M01529	0	Sindbis	8509	255	35M2D5M	*	0	0	CACGCTATACCCGCGAACCTTCCAGAGCCCTCGACCCTTG	*
		M01529	0	Sindbis	10559	255	55M	*	0	0	AATTTCAGCATCGTTTACGCCATTCGATCATAAGGTCGTTATCCATCGTGGCCTG	*
		M01529	0	Sindbis	9093	255	45M	*	0	0	TACGACCGTCTGAAAGAAACAACTGCAGGCTACACCACTATGCAC	*
		M01529	0	Sindbis	6508	255	41M258H	*	0	0	TTACCACTGAGTTTGTCACCGCATATGTAGCTAGACTGAGA	*
		M01529	0	Sindbis	2373	255	63H61M175H	*	0	0	AAAAAAATAGATTCTGTTATTCTAAACGGATGCAACAAAGCCGAAAAAGTGATATAGATCG	*
		M01529	0	Sindbis	8583	255	35M	*	0	0	CTGCTCAATGCCATATTGCGGTGCGGATCGTCTGG	*
		M01529	0	Sindbis	10424	255	44M	*	0	0	GGCGATTAAGGTGCACACTGCCGCGATGAAAGTAGGACTGCGTA	*
		M01529	0	Sindbis	7957	255	47M	*	0	0	AGCGCATGGCACTTAAGTTGGGGGCCGACAGATTGTTCGACGTCAAG	*
		M01529	0	Sindbis	5880	255	41M	*	0	0	CCGGTGCTCGACACGTCGAAAGAGGAACAACTCAAACTCAG	*
		M01529	0	Sindbis	6796	255	40M1H	*	0	0	CGCTTTTTGACATGTCGGCGGAGGATTTTGATGCAATCAT	*
		M01529	0	Sindbis	8873	255	50M	*	0	0	TGACATCAAGATTAGCACCTCAGGACCGTGTAGAAGGCTTAGCTACAAAG	*
		M01529	0	Sindbis	6859	255	57M242H	*	0	0	ACCCGGTACTGGAGACGGATATCGCATCATTCGACAAAAGCCAAGACGACGCTATGG	*
		M01529	0	Sindbis	6478	255	96M	*	0	0	GGGAGGAGTTCGCTCGGAAGCCAATTAGGATTACCACTGAGTTTGTCACCGCATATGTAGCTAGACTGAAAGGCCCTAAGGCCGCCGCACTATTTG	*
		M01529	0	Sindbis	5047	255	62M	*	0	0	CTCCCGCATTTGCTCCCGCCCGTAAGTACATAGAAGTGCCAGAACAGCCTACCGCTCCTCCT	*
		M01529	0	Sindbis	5873	255	48M	*	0	0	TCATGCCCCGGTGCTCGACACGTCGAAAGAGGAACAACTCAAACTCAG	*
		M01529	0	Sindbis	9856	255	65M	*	0	0	CAACTTCGCTGGCACTCTTGTGCTGCGTTAGGTCGGCCAATGCTGAAACGTTCACCGAGACCATG	*
		M01529	0	Sindbis	10589	255	38M	*	0	0	TAAGGTCGCTATCCATCGCGGCCTGGTGTACAACTATG	*
		M01529	0	Sindbis	47	255	51M1H	*	0	0	CACTACCATCACAATGGAGAAGCCAGTAGTAAACGTAGACGTGGACCCCCA	*
		M01529	0	Sindbis	7975	255	42M	*	0	0	TGGAGGCCGACAGACTGTTCGACGTCAAGAACGAAGACGGAG	*
		M01529	0	Sindbis	10455	255	51M1H	*	0	0	GTAGGACTGCGTATTGTGTACGGGAACACTACCAGTTTCCTAGATGTGTAC	*
		M01529	0	Sindbis	8580	255	41M	*	0	0	ACCCTGCTCAATGCCATATTGCGGTGCGGATCGTCTGGCAG	*
		M01529	0	Sindbis	6017	255	34M1H	*	0	0	ACTACGACTGTATAACTCCGCCACAGATCAGCCA	*
		M01529	0	Sindbis	8296	255	67M	*	0	0	GTCCGATCATGGATAACTCCGGTCGGGTTGTCGCGATAGTCCTCGGTGGCGCTGATGAAGGAACACG	*
		M01529	0	Sindbis	6605	255	41M	*	0	0	AGTGCCTATGGATAGATTCGTCATGGACATGAAAAGAGACG	*
		M01529	0	Sindbis	8036	255	34M1H	*	0	0	GGCCATGGAAGGAAAGGTAATGAAACCTCTGCAC	*
		M01529	0	Sindbis	11019	255	67M	*	0	0	CAGTATGTATCCGACCGCGAAGGTCAATGCCCCGTACATTCGCATTCGAGCACAGCAACTCTCCAAG	*
		M01529	0	Sindbis	3120	255	45M1H	*	0	0	TGCTGGGCGAAAGCATTGGAACCGATACTAGCCACGGCCGGTATC	*
		M01529	0	Sindbis	9785	255	37M	*	0	0	AGTGTTATGTGCCTGTAAAGCGCGCCGTGAGTGCCTG	*
		M01529	0	Sindbis	9491	255	76M1H	*	0	0	AGATACAGACCACTTGACATTGCTCACCACCAGGAGACTAGGGGCAAACCCGGAACCAACCACTGAATGGATCGTC	*
		M01529	0	Sindbis	34	255	60M1H	*	0	0	AGCCGACCAATTGCACTACCATCACAATGGAGAAGCCAGTAGTAAACGTAGACGTAGACC	*
		M01529	0	Sindbis	10432	255	37M	*	0	0	AGATGCACACTGCCGCGATGAAAGTAGGACTGCGTAT	*
		M01529	0	Sindbis	10788	255	38M	*	0	0	ATGTGGAAAAACAACTCAGGCCGCCCACTGCAGGAAAC	*
		M01529	0	Sindbis	6927	255	64M	*	0	0	CTGATGATCTTGGAGGACCTGGGTGTGGATCAACCACTACTCGACTTGATCGAGTGCGCCTTTG	*
		M01529	0	Sindbis	9519	255	49M	*	0	0	ACCAGGAGACTAGGGGCAAACCCGGAACCAACCACTGAATGGATCGTCG	*
		M01529	0	Sindbis	10599	255	36M	*	0	0	ATCCATCGCGGCCTGGTGTACAACTATGACTTCCCG	*
		M01529	0	Sindbis	7051	255	36M	*	0	0	AATCCGGAATGTTCCTCACACTTTTTGTCAACACAG	*
		M01529	0	Sindbis	9879	255	35M5H	*	0	0	TGCGTTAGGTCGGCCAATGCTGAAACGTTCACCGA	*
		M01529	0	Sindbis	6096	255	74M	*	0	0	GTACCGGCGAACTACTCCGATCCACAGTTCGCTGTAGCTGTCTGTAACAACTATCTGCATGAGAACTATCCGAC	*
		M01529	0	Sindbis	5743	255	68M	*	0	0	AATACTGACTAACCGGGGTAGGTGGGTACATATTTTCGACGGACACAGGCCCTGGGCACTTGCAAAAG	*
		M01529	0	Sindbis	2913	255	51M	*	0	0	CATGTGAACGTGTTGCTCACCCGCACTGAGGACAGGCTAGTGTGGAAAACC	*
		M01529	0	Sindbis	42	255	57M	*	0	0	AATTGCACTACCATCACAATGGAGAAGCCAGTAGTAAACGTAGACGTAGACCCCCAG	*
		M01529	0	Sindbis	9752	255	41M1H	*	0	0	TACCGTGGCGATGATGATTGGCGTAACCGTTGCAGTGTTAT	*
		M01529	0	Sindbis	6492	255	54M	*	0	0	CGGAAGCCAATTAGGATTACCACTGAGTTTGTCACCGCATATGTAGCTAGACTG	*
		M01529	0	Sindbis	6017	255	39M	*	0	0	ACTACGACTGTATAACTCTGCCACAGATCAGCCAGAATG	*
		M01529	0	Sindbis	6000	255	52M	*	0	0	GAGCGACTACTGTCAGGACTACGACTGTATAACTCTGCCACAGATCAGCCAG	*
		M01529	0	Sindbis	4568	255	43M1H	*	0	0	CCAGCTTAAGGAGTCTGTAACAGAGCTGAAGGATGAAGATATG	*
		M01529	0	Sindbis	8314	255	37M	*	0	0	CCGGTCGGGTTGTCGCGATAGTCCTCGGTGGCGCTGA	*
		M01529	0	Sindbis	10431	255	36M	*	0	0	AAGGTGCACACTGCCGCGATGAAAGTAGGACTGCGT	*
		M01529	0	Sindbis	3330	255	40M	*	0	0	GATTCAGCGAGGCCGGTAGCTCATTGGGACAACAGCCCAG	*
		M01529	0	Sindbis	8296	255	57M	*	0	0	GTCCGATCATGGATAACTCCGGTCGGGTCGTCGCGATAGTCCTCGGTGGCGCTGATG	*
		M01529	0	Sindbis	8235	255	56M	*	0	0	CAGTATAGTGGAGGTAGATTTACCATCCCTCGCGGAGTAGGAGGCAGAGGAGACAG	*
		M01529	0	Sindbis	5492	255	51M	*	0	0	AATTTTCGACGGAGAGACGGCCCGCCAGGCAGCGGTACAACCCCTGGCAAC	*
		M01529	0	Sindbis	3015	255	52M	*	0	0	TTTCAGGCTACTATAGAGGACTGGGAAGCTGAACACAAGGGAATAATTGCTG	*
		M01529	0	Sindbis	5757	255	66M1H	*	0	0	GGGGTAGGTGGGTACATATTTTCGACGGACACAGGCCCTGGGCGCTTGCAAAAGAAGTCCGTTCTG	*
		M01529	0	Sindbis	9059	255	50M	*	0	0	TCCCGTTCACGGTAAAAAAATTCCTTGCACAGTGTACGACCGTCTGAAAG	*
		M01529	0	Sindbis	10224	255	39M	*	0	0	GTGGTCCCCTCCCCAAAAATCAAATGCTGCGGCTCCTTG	*
		M01529	0	Sindbis	7136	255	62M	*	0	0	GTCCAGATGTGCAGCGTTCATTGGCGACGACAACATCATACATGGAGTAGTATCTGACAAAG	*
		M01529	0	Sindbis	8673	255	42M	*	0	0	ACATGCTCGTACTGCCACCGTACTGAACCGTGCTTCAGCCCT	*
		M01529	0	Sindbis	5877	255	1H44M	*	0	0	GCCCCGGTGCTCGACACGTCGAAAGAGGAACAACTCAAACTCAG	*
		M01529	0	Sindbis	8023	255	48M	*	0	0	TCGGGCACGCACTGGCCATGGAAGGAAAGGTAATGAAACCTCTGCACG	*
		M01529	0	Sindbis	5731	255	70M	*	0	0	GCAGGAGGACTGAATACCGACTAACCGGGGTAGGTGGGTACATATTTTCGACGGACACAGGCCCTGGGCA	*
		M01529	0	Sindbis	11400	255	47M	*	0	0	GATCCGACCAGCAAAACTCGATGTACTTCCGAGGAACTGATGTGCAT	*
		M01529	0	Sindbis	8628	255	38M	*	0	0	AGAAGCGTCATTGACGACTTTACCCTGACCAGCCCCTA	*
		M01529	0	Sindbis	3120	255	46M	*	0	0	TGCTGGGCGAAAGCATTGGAACCGATACTAGCCACGGCCGGTATCG	*
		M01529	0	Sindbis	5234	255	42M	*	0	0	GAGCTTTAGCGGATCGGACAACTCTATTACTAGTATGGACAG	*
		M01529	0	Sindbis	10588	255	38M1H	*	0	0	ATAAGGTCGTTATCCATCGCGGCCTGGTGTACAACTAT	*
		M01529	0	Sindbis	9981	255	69M	*	0	0	GCTTTCATCGTTCTAATGCGCTGCTGCTCCTGCTGCCTGCCTTTTTTAGTGGTTGCCGGCGCCTACCTG	*
		M01529	0	Sindbis	10578	255	72M	*	0	0	CCATTCGATCATAAGGTCGTTATCCATCGCGGCCTGGTGTACAACTATGACTTCCCGGAATATGGAGCGATG	*
		M01529	0	Sindbis	9179	255	37M	*	0	0	ATCAGGGAAAGTTTACGCAAAGCCGCCATCTGGGAAG	*
		M01529	0	Sindbis	29	255	70M	*	0	0	CAAACAGCCGACCAATTGCACTACCATCACAATGGAGAAGCCAGTAGTAAACGTAGACGTAGACCCCCAG	*
		M01529	0	Sindbis	8022	255	49M	*	0	0	ATCGGGCACGCACTGGCCATGGAAGGAAAGGTAATGAAACCTCTGCACG	*
		M01529	0	Sindbis	10427	255	41M	*	0	0	GATTAAGGTGCACACTGCCGCGATGAAAGTAGGACTGCGTA	*
		M01529	0	Sindbis	10621	255	45M	*	0	0	ACTATGACTTCCCGGAATATGGAGCGATGAAACCAGGAGCGTTTG	*
		M01529	0	Sindbis	10474	255	42M	*	0	0	ACGGGAACACTACCAGTCTCCTAGATGTGTACGTGAACGGAG	*
		M01529	0	Sindbis	4576	255	36M	*	0	0	AGGAGTCTGTAACAGAGCTGAAGGATGAAGATATGG	*
		M01529	0	Sindbis	8738	255	45M	*	0	0	CGAAGCGGACGATAACACCATACGCATACAGACTTCCGCCCAGTT	*
		M01529	0	Sindbis	10423	255	41M	*	0	0	AGGCGATTAAGGTGCACACTGCCGCGATGAAAGTAGGACTG	*
		M01529	0	Sindbis	9878	255	35M	*	0	0	CTGCGTTAGGTCGGCCAATGCTGAAACGTTCACCG	*
		M01529	0	Sindbis	8939	255	53M1H	*	0	0	AAAACGCCCTCCAGGGGACAGCGTAACGGTTAGCATAGTGAGTAGCAACTCAG	*
		M01529	0	Sindbis	1239	255	89M1H	*	0	0	AAATGGGCTAAGGAGCGCAAGGATGATCTTGATAACGAGAAAATGCTGGGTACTAGAGAACGCAAGCTTACGTATGGCTGCTTGTGGGC	*
		M01529	0	Sindbis	7661	255	25H40M1H	*	0	0	CTTTAACATGCTCGGCCGCCGCCCCTTCCCGGCCCCCACT	*
		M01529	0	Sindbis	5295	255	45M	*	0	0	TCACTAGAGATAGTAGACCGAAGGCAGGTGGTGGTGGCTGACGTT	*
		M01529	0	Sindbis	8035	255	36M	*	0	0	TGGCCATGGAAGGAAAGGTAATGAAACCTCTGCACG	*
		M01529	0	Sindbis	8841	255	42M	*	0	0	CAGGATCACACCGTTAAAGAAGGCACCATGGATTACATCAAG	*
		M01529	0	Sindbis	10431	255	36M	*	0	0	AAGGTGCACACTGCCGCGATGAAAGTAGGACTGCGT	*
		M01529	0	Sindbis	8874	255	49M	*	0	0	GACATCAAGATTAGCACCTCAGGACCGTGTAGAAGGCTTAGCTACAAAG	*
		M01529	0	Sindbis	10427	255	37M	*	0	0	GATTAAGGTGCACACTGCCGCGATGAAAGTAGGACTG	*
		M01529	0	Sindbis	5549	255	39M	*	0	0	CACGGATGTGCCTATGTCTTTCGGATCGTTTTCCGACGG	*
		M01529	0	Sindbis	10583	255	44M	*	0	0	CGACCATAAGGTCGTTATCCATCGCGGCCTGGTGTACAACTATG	*
		M01529	0	Sindbis	8880	255	35M	*	0	0	AAGATTAGCACCTCAGGACCGTGTAGAAGGCTTAG	*
		M01529	0	Sindbis	3428	255	40M1H	*	0	0	GGTGGTCCAGCTAGCTGGGAAGGGCACACAACTTGATTTG	*
		M01529	0	Sindbis	423	255	72M	*	0	0	CGGACCGTACTTGATACGCCGGATGCTGAAACACCATCGCTCTGCTTTCACAACGATGTTACCTGCAACATG	*
		M01529	0	Sindbis	10110	255	72M	*	0	0	AAGGCACTTGTTGAAAGGGCAGGGTATGCCCCGCTCAATTTGGAGATCACTGTCATGTCCTCGGAGGTTTTG	*
		M01529	0	Sindbis	1222	255	38M	*	0	0	TAGCACAAGGGTTCAGCAAATGGGCTAAGGAGCGCAAG	*
		M01529	0	Sindbis	6495	255	51M	*	0	0	AAGCCAATTAGGATTACCACTGAGTTTGTCACCGCATATGTAGCTAGACTG	*
		M01529	0	Sindbis	5231	255	45M	*	0	0	TTCGAGCTTTAGCGGATCGGACAACTCTATTACTAGTATGGACAG	*
		M01529	0	Sindbis	5190	255	38M	*	0	0	ATCTCACTGGATATGGATGACAGTAGCGAAGGCTCACT	*
		M01529	0	Sindbis	556	255	41M1H	*	0	0	AGGCTATGAAAGGCGTGCGGACCCTGTACTGGATTGGCTTC	*
		M01529	0	Sindbis	1221	255	42M1H	*	0	0	ATAGCACAAGGGTTCAGCAAATGGGCTAAGGAGCGCAAGGAT	*
		M01529	0	Sindbis	11570	255	45M	*	0	0	TATTAACCATTTATCTAGCGGACGCCAAAAACTCAATGTATTTCT	*
		M01529	0	Sindbis	3556	255	41M	*	0	0	AGGAGAAGCAACCCGGCCCGGTCGAAAAATTCTTGAACCAG	*
		M01529	0	Sindbis	8025	255	46M	*	0	0	GGGCACGCACCGGCCATGGAAGGAAAGGTAATGAAACCTCTGCACG	*
		M01529	0	Sindbis	11471	255	44M	*	0	0	TCCCCGCTTACCGCGGGCAATATAGCAACACTAAAAACTCGATG	*
		M01529	0	Sindbis	26	255	72M1H	*	0	0	AATCAAACAGCCGACCAATTGCACTACCATCACAATGGAGAAGCCAGTAGTAAACGTAGACGTAGACCCCCA	*
		M01529	0	Sindbis	7961	255	1H43M	*	0	0	CATGGCACTTAAGTTGGAGGCCGACAGATTGTTCGACGTCAAG	*
		M01529	0	Sindbis	9328	255	37M	*	0	0	AAACGAAGTGGGTCTTCAACTCACCGGACTTGATCAG	*
		M01529	0	Sindbis	6406	255	46M	*	0	0	AACTGCCAACACTGGACTCAGCGACATTCAATGTCGAACGCTTTCG	*
		M01529	0	Sindbis	3658	255	56M	*	0	0	TCGAATGGATCGCCCCGATTGGCATAGCCGGTGCAGATAAGAACTACAACCTGGCT	*
		M01529	0	Sindbis	10457	255	51M1H	*	0	0	AGGACTGCGTATTGTGTACGGGAACACCACCAGCTTCCTAGATGTGTACGT	*
		M01529	0	Sindbis	5221	255	55M	*	0	0	GCCCACTTTTTTCGAGCTTTAGCGGATCGGACAACTCTATTACTAGTATGGACAG	*
		M01529	0	Sindbis	2799	255	50M	*	0	0	TATCCCGGACATGAAGTAATGCCAGCCGCGGCCTCACAAGGGCTAACCAG	*
		M01529	0	Sindbis	237	255	38M	*	0	0	ACAGCGACGATCTTGGACATAGGCAGCGCACCGGCTCG	*
		M01529	0	Sindbis	10441	255	44M	*	0	0	CTGCCGCGATGAAAGTAGGACTGCGTATTGTGTACGGGAACACT	*
		M01529	0	Sindbis	9534	255	1H34M	*	0	0	GCAAACCCGGAACCAACCACTGAATGGATCGTCG	*
		M01529	0	Sindbis	551	255	35M1H	*	0	0	TCATCAGGCTATGAAAGGCGTGCGGACCCTGTACT	*
		M01529	0	Sindbis	691	255	38M	*	0	0	TCGGACTTTGCAGCACAAAGCTGAGTGAAGGTAGGACA	*
		M01529	0	Sindbis	7972	255	53M	*	0	0	AGTTGGAGGCCGACAGATTGTTCGACGTCAAGAACGAAGACGGAGATGTCATC	*
		M01529	0	Sindbis	9776	255	56M	*	0	0	AACTGTTGCAGTGTTATGTGCCTGTAAAGCGCGCCGTGAGTGCCTGACGCCATACG	*
		M01529	0	Sindbis	8724	255	45M	*	0	0	GAGCAGGTCTGGGACGAGGCGGACGATAACACCATACGCATACAG	*
		M01529	0	Sindbis	9075	255	43M	*	0	0	AAAATTCCTTGCACAGTGTACGACCGTCTGAAAGAAACAACTG	*
		M01529	0	Sindbis	5257	255	81M	*	0	0	CTATTACTAGTATGGACAGTTGGTCGTCGGGACCTAGTTCACTAGAGATAGTAGACCGAAGGCAGGTGGTGGTGGCTGACG	*
		M01529	0	Sindbis	9803	255	110M	*	0	0	AGCGCGCCGTGAGTGCCTGACGCCATACGCCCTGGCCCCAAACGCCGTAATCCCAACTTCGCTGGCACTCTTGTGCTGCGTTAGGTCGGCCAATGCTGAAACGTCCACCG	*
		M01529	0	Sindbis	8232	255	45M16H	*	0	0	GTGCAGTATAGTGGAGGTAGATTTACCATCCCTCGCGGAGTAGAA	*
		M01529	0	Sindbis	7303	255	43M257H	*	0	0	ATTCGGTTACTTCCACAGCGTGCCGCGTGGCGGATCCCCTAGA	*
		M01529	0	Sindbis	8292	255	60M1H	*	0	0	GGTCGTCCGATCATGGATAACTCCGGTCGGGTTGTCGCGATAGTCCTCGGTGGCGCTGAT	*
		M01529	0	Sindbis	11483	255	52M1H	*	0	0	GCGGGCAATATAGCAACACTAAAAACTCGATGTACTTCCGAGGAAGCGCAGT	*
		M01529	0	Sindbis	60	255	39M	*	0	0	ATGGAGAAGCCAGTAGTAAACGTAGAAGTAGACCCCCAG	*
		M01529	0	Sindbis	1757	255	1H36M	*	0	0	TGTCTCGCCAAACTCTGTGCTGAAGAATGCCAAACT	*
		M01529	0	Sindbis	3829	255	111M	*	0	0	CGCGTTCGGCCCTGAATTGCCTTAACCCAGGAGGCACCCTCGTGGTGAAGTCCTATGGCTACGCCGACCGCAACAGTGAGGACGTAGTCACCGCTCTTGCCAGAAAGTTTG	*
		M01529	0	Sindbis	8243	255	48M	*	0	0	TGGAGGTAGACTTACCATCCCTCGCGGAGTAGGAGGCAGAGGAGACAG	*
		M01529	0	Sindbis	10417	255	53M1H	*	0	0	ACGCGCAGGCGATTAAGGTGCACACTGCCGCGATGAAAGTAGGACTGCGTATT	*
		M01529	0	Sindbis	7958	255	46M	*	0	0	GCGCATGGCACTTAAGTTGGAGGCCGACAGATTGTTCGACGTCAAG	*
		M01529	0	Sindbis	5763	255	42M	*	0	0	GGTGGGTACATATTTTCGACGGACACAGGCCCTGGGCACTTG	*
		M01529	0	Sindbis	10626	255	67M1H	*	0	0	GACTTCCCGGAATACGGAGCGATGAAACCAGGAGCGTTTGGAGACATTCAAGCTACCTCCTTGACTA	*
		M01529	0	Sindbis	9852	255	61M	*	0	0	ATCCCAACTTCGCTGGCACTCTTGTGCTGCGTTAGGTCGGCCAATGCTGAAACGTTCACCG	*
		M01529	0	Sindbis	7818	255	138M161H	*	0	0	ACTAGACCTCAACCCCCACGTCCACGCCCGCCACCGCGCCAGAAGAAGCAGGCGCCCAAGCAACCACCGAAGCCGAAGAAACCAAAAACGCAGGAGAAGAAGAAGAAGCAACCTGCAAAACCCAAACCCGGAAAGAGA	*
		M01529	0	Sindbis	4589	255	35M	*	0	0	AGAGCTGAAGGATGAAGATATGGAGATCGACGATG	*
		M01529	0	Sindbis	10452	255	56M1H	*	0	0	AAAGTAGGACTGCGTATTGTGTACGGGAACACTACCAGTTTCCTAGATGTGTACGT	*
		M01529	0	Sindbis	2316	255	36M	*	0	0	AATTGTCGCGAAATTGAGGCCGACGTGCTAAGACTG	*
		M01529	0	Sindbis	4186	255	48M	*	0	0	CAGGCGAAGGAGTCTGCCGTGCCATCTATAAACGTTGGCCGACCAGTT	*
		M01529	0	Sindbis	9060	255	49M	*	0	0	CCCGTTCACGGTAAAAAAATTCCTTGCACAGTGTACGACCGTCTGAAAG	*
		M01529	0	Sindbis	3394	255	46M	*	0	0	ACGCCATTGCCGCCGAACTCTCCCGTAGATTTCCGGTGTTCCAGCT	*
		M01529	0	Sindbis	27	255	72M	*	0	0	ATCAAACAGCCGACCAATTGCACTACCATCACAATGGAGAAGCCAGTAGTAAACGTAGACGTAGACCCCCAG	*
		M01529	0	Sindbis	491	255	67M	*	0	0	CATGCGTGCCGAATATTCCGTCATGCAGGATGTGTATATCAACGCTCCCGGAACTATCTATCATCAG	*
		M01529	0	Sindbis	6829	255	41M	*	0	0	CAATCATAGCAGAACACTTCAAGCAAGGCGACCCGGTACTG	*
		M01529	0	Sindbis	5885	255	36M	*	0	0	GCTCGACACGTCGAAAGAGGAACAACTCAAACTCAG	*
		M01529	0	Sindbis	10599	255	1H36M	*	0	0	ATCCATCGCGGCCTGGTGTACAACTATGACTTCCCG	*
		M01529	0	Sindbis	10457	255	52M	*	0	0	AGGACTGCGTATTGTGTACGGGAACACTACCAGTTTCCTAGATGTGTACGTG	*
		M01529	0	Sindbis	7960	255	55M	*	0	0	GCATGGCACTTAAGTTGGAGGCCGACAGATTGTTCGACGTCAAGAACGAAGACGG	*
		M01529	0	Sindbis	548	255	38M	*	0	0	CTATCATCAGGCTATGAAAGGCGTGCGGACCCTGTACT	*
		M01529	0	Sindbis	2939	255	46M	*	0	0	TGAGGACAGGCTAGTGTGGAAAACCTTGCAGGGCGACCCATGGATT	*
		M01529	0	Sindbis	6009	255	39M	*	0	0	CCGTCAGGACTACGACTGCATAACTCTGCCACAGATCAG	*
		M01529	0	Sindbis	8019	255	54M	*	0	0	GTCATCGGGCACGCACTGGCCATGGAAGGAAAGGTAATGAAACCTCTGCACGTG	*
		M01529	0	Sindbis	9328	255	42M	*	0	0	AAACAAAGTGGGTCTTCAACTCACCGGACTTGATCAGACATG	*
		M01529	0	Sindbis	8020	255	51M	*	0	0	TCATCGGGCACGCACTGGCCATGGAAGGAAAGGTAATGAAACCTCTGCACG	*
		M01529	0	Sindbis	7840	255	107M	*	0	0	CACGCCCGCCACCGCGCCAGAAGAAGCAGGCGCCCAAGCAACCACCGAAGCCGAAGAAACCAAAAACGCAGGAGAAGAAGAAGAAGCAACCTGCAAAACCCAAACCC	*
		M01529	0	Sindbis	10443	255	36M	*	0	0	GCCGCGATGAAAGTAGGACTGCGTATTGTGTACGGG	*
		M01529	0	Sindbis	9515	255	53M	*	0	0	CACCACCAGGAGACTAGGGGCAAACCCGGAACCAACCACTGAATGGATCGTCG	*
		M01529	0	Sindbis	8626	255	61M	*	0	0	AAAGAAGCGTCATCGACGACTTTACCCTGACCAGCCCCTACTTGGGCACATGCTCGTACTG	*
		M01529	0	Sindbis	4574	255	38M	*	0	0	TAAGGAGTCTGTAACAGAGCTGAAGGATGAAGATATGG	*
		M01529	0	Sindbis	6742	255	38M	*	0	0	TTCACCGGGAATTAGTGCGTAGGCTTACGGCCGTCTTG	*
		M01529	0	Sindbis	2099	255	48M	*	0	0	TTGCGTTAAGAAGGAAGAAGCCTCAGGTCTGGTCCTCTCGGGAGAACT	*
		M01529	0	Sindbis	8663	255	40M	*	0	0	CTACTTGGGCACATGCTCGTACTGCCACCATACTGAACCG	*
		M01529	0	Sindbis	9014	255	34M1H	*	0	0	CAAGATAAAACCAAAATTCGTGGGACGGGAAAAA	*
		M01529	0	Sindbis	9076	255	42M	*	0	0	AAATTCCTTGCACAGTGTACGACCGTCTGAAAGAAACAACTG	*
		M01529	0	Sindbis	47	255	44M	*	0	0	CACTACCATCACAATGGAGAAGCCAGTAGTAAACGTAGACGTAG	*
		M01529	0	Sindbis	9059	255	50M	*	0	0	TCCCGTTCACGGTAAAAAAATTCCTTGCACAGTGTACGACCGTCTGAAAG	*
		M01529	0	Sindbis	9524	255	36M	*	0	0	GAGACTAGGGGCAAACCCGGAACCAACCACTGAATG	*
		M01529	0	Sindbis	5876	255	45M	*	0	0	TGCCCCGGTGCTCGACACGTCGAAAGAGGAACAACTCAAACTCAG	*
		M01529	0	Sindbis	7377	255	39M	*	0	0	GCCGACGACGAGCAAGACGAAGACAGAAGACGCGCTCTG	*
		M01529	0	Sindbis	3649	255	36M	*	0	0	GTAAGAGAATCGAATGGATCGCCCCGATTGGCATAG	*
		M01529	0	Sindbis	5716	255	58M	*	0	0	GACGTAGACGCAGGAGCAGGAGGACTGAATACTGACTAACCGGGGTAGGTGGGTACAT	*
		M01529	0	Sindbis	3221	255	58M	*	0	0	ACATTCGGCCATTTACGCCTTAGACGTAATTTGCATTAAGTTTTTCGGCATGGACTTG	*
		M01529	0	Sindbis	4275	255	35M	*	0	0	GTGTGCCTAGGAAAGAAAGTGATCCACGCGGTCGG	*
		M01529	0	Sindbis	5848	255	64M	*	0	0	TGGAGCGCAATGTCCTGGAAAGAATTCATGCCCCGGTGCTCGACACGTCGAAAGAGGAACAACT	*
		M01529	0	Sindbis	9319	255	77M	*	0	0	AGAGCGACCAAACGAAGTGGGTCTTCAACTCACCGGACTTGATCAGACATGACGACCACACGGTCCAAGGGAAATTG	*
		M01529	0	Sindbis	3905	255	1H59M	*	0	0	TGAGGACGTAGTCACCGCTCTTGCCAGAAAGTTTGTCAGGGTGTCTGCAGCGAGACCAG	*
		M01529	0	Sindbis	8880	255	35M	*	0	0	AAGATTAGCACCTCAGGACCGTGTAGAAGGCTTAG	*
		M01529	0	Sindbis	8304	255	49M	*	0	0	ATGGATAACTCCGGTCGGGTTGTCGCGATAGTCCTCGGTGGCGCTGATG	*
		M01529	0	Sindbis	5298	255	44M	*	0	0	CTAGAGATAGTAGACCGAAGGCAGGTGGTGGTGGCTGACGTTCA	*
		M01529	0	Sindbis	8878	255	45M	*	0	0	TCAAGACTAGCACCTCAGGACCGTGTAGAAGGCTTAGCTACAGAG	*
		M01529	0	Sindbis	7347	255	50M	*	0	0	AGGCTGTTTAAGTTGGGTAAACCGCTCCCAGCCGACGACGAGCAAGACGA	*
		M01529	0	Sindbis	25	255	74M	*	0	0	GAATTAAACAGCCGACCAATTGCACTACCATCACAATGGAGAAGCCGGTAGTAAACGTAGACGTAGACCCCCAG	*
		M01529	0	Sindbis	1743	255	58M	*	0	0	GGACAGTATATTGTTGTCTCGCCAAACTCTGTGCTGAAGAATGCCAAACTCGCACCAG	*
		M01529	0	Sindbis	10582	255	45M	*	0	0	TCGATCATAAGGTCGTTATCCATCGCGGCCTGGTGTACAACTATG	*
		M01529	0	Sindbis	2334	255	83M	*	0	0	GCCGACGTGCTAAGACTGAGGGGTATGCAGATTACGTCGAAGACAGTAGATTCGGTTATGCTCAACGGATGCCACAAAGCCGT	*
		M01529	0	Sindbis	11387	255	44M	*	0	0	GCTACGCCCCAATGATCCGACCAGCAAAACTCGATGTACTTCCG	*
		M01529	0	Sindbis	8489	255	62M	*	0	0	CCCATGCGACCGCCCGCCCACATGCTATACCCGCGAACCTTCCAGAGCCCTCGACATCCTTG	*
		M01529	0	Sindbis	10805	255	10H60M	*	0	0	AGGCCGCCCACTGCAGGAAACCGCACCTTTCGGGTGTAAGATTGCAGCAAATCCGCTCCG	*
		M01529	0	Sindbis	4016	255	56M	*	0	0	CAGCCGTACACGGCAATTCACCCCGCACCATCTGAACTGCGTGATTTCGTCCGTGT	*
		M01529	0	Sindbis	9240	255	45M	*	0	0	GGCGACTACAAGACCGGAACCGTTTCGACCCGCACCGAAATCACT	*
		M01529	0	Sindbis	7143	255	99M	*	0	0	TGTGCAGCGTTCATTGGCGACGACAACATCATACGTGGAGTAGTATCTGACAAAGAAATGGCTGAGAGGTGCGCCACCTGGCTCAACATGGAGGTTAAG	*
		M01529	0	Sindbis	6233	255	55M	*	0	0	CGCCTGCCTGGATACTGCAACCTTCTGCCCCGCTAAGCTCAGAAGTTACCCGAAA	*
		M01529	0	Sindbis	3401	255	39M	*	0	0	TGCCGCCGAACTCCCCCGTAGATTTCCGGTGTTCCAGCT	*
		M01529	0	Sindbis	5552	255	63M	*	0	0	GGATGTGCCTATGTCTTTCGGATCGTTTTCCGACGGAGAGATTGATGAGCTGAGCCGCAGAGT	*
		M01529	0	Sindbis	3266	255	44M1H	*	0	0	CGGCATGGACTTGACAAGCGGACTGTTTTCTAAACAGAGCATCC	*
		M01529	0	Sindbis	5885	255	36M	*	0	0	GCTCGACACGTCGAAAGAGGAACAACTCAAACTCAG	*
		M01529	0	Sindbis	11373	255	47M	*	0	0	ACACGAAGATGACCGCTACGCCCCAATGATCCGACCAGCAAAACTCG	*
		M01529	0	Sindbis	9858	255	40M	*	0	0	ACTTCGCCGGCACCCTTGTGCTGCGTTAGGTCGGCCAATG	*
		M01529	0	Sindbis	2092	255	51M	*	0	0	AGAAGCGTTGCGTTAAGAAGGAAGAAGCCTCAGGTCTGGTCCTCTCGGGAG	*
		M01529	0	Sindbis	8234	255	42M	*	0	0	GCAGTATAGTGGAGGTAGATTTACCATCCCTCGCGGAGTAGG	*
		M01529	0	Sindbis	8318	255	35M	*	0	0	TCGGGTTGTCGCGATAGTCCTCGGTGGCGCTGATG	*
		M01529	0	Sindbis	57	255	41M1H	*	0	0	ACAATGGAGAAGCCAGTAGTAAACGTAGACGTAGACCCCCA	*
		M01529	0	Sindbis	7984	255	47M	*	0	0	ACAGATTGTTCGACGTCAAGAACGAAGACGGAGATGTCATCGGGCAC	*
		M01529	0	Sindbis	9515	255	40M	*	0	0	CACCACCAGGAGACTAGGGGCAAACCCGGAACCAACCACT	*
		M01529	0	Sindbis	11384	255	39M	*	0	0	ACCGCTACGCCCCAATGATCCGACCAGCAAAACTCGATG	*
		M01529	0	Sindbis	9328	255	62M	*	0	0	AAACGAAGTGGGTCTTCAACTCGCCGGACTTGATCAGACATGACGACCACACGGTCCAAGGG	*
		M01529	0	Sindbis	227	255	55M	*	0	0	GGTTCCTACCACAGCGACGATCTTGGACATAGGCAGCGCACCGGCTCGTAGAATG	*
		M01529	0	Sindbis	8311	255	42M	*	0	0	ACTCCGGTCGGGTTGTCGCGATAGTCCTCGGTGGCGCTGATG	*
		M01529	0	Sindbis	5038	255	42M	*	0	0	ATCCGCACACTCCCGCATTCGTTCCCGCCCGTAAGTACATAG	*
		M01529	0	Sindbis	10333	255	57M	*	0	0	GAGGAGCGCAATGTTTTTGCGACAGTGAGAACAGCCAGATGAGTGAGGCGTACGTCG	*
		M01529	0	Sindbis	10114	255	68M	*	0	0	CACTTGTTGAAAGGGCAGGGTATGCCCCGCTCAATTTGGAGATCACTGTCATGTCCTCGGAGGTTTTG	*
		M01529	0	Sindbis	6065	255	48M1H	*	0	0	CACCTATCCGAAACCATTGTACTCCAGTAGCGTACCGGCGAACTACTC	*
		M01529	0	Sindbis	8714	255	35M	*	0	0	TGCCAAGATCGAGCAGGTCTGGGACGAAGCGGACG	*
		M01529	0	Sindbis	10146	255	37M1H	*	0	0	AATCTGGAGATCACTGTCATGTCCTCGGAGGTTTTGC	*
		M01529	0	Sindbis	9700	255	52M1H	*	0	0	AGCATTACTACCATCGCCATCCTGTGTACACCATCTTAGCCGTCGCATCAGC	*
		M01529	0	Sindbis	8296	255	67M	*	0	0	GTCCGATCATGGATAACTCCGGTCGGGTTGTCGCGATAGTCCTCGGTGGCGCTGATGAAGGAACACG	*
		M01529	0	Sindbis	5856	255	36M	*	0	0	AATGTCCTGGAAAGAATTCATGCCCCGGTGCTCGAC	*
		M01529	0	Sindbis	9552	255	55M1D47M	*	0	0	ACTGAATGGATCGTCGGAAAGACGGTCAGAAACTTCACCGTCGACCGAGATGGCAGGAATACATATGGGGAAATCATGAGCCAGTGAGGGTCTATGCCCAAG	*
		M01529	0	Sindbis	9016	255	36M	*	0	0	AGATAAAACCAAAATTCGTTGGACGGGAAAAATATG	*
		M01529	0	Sindbis	11097	255	35M	*	0	0	CATGTCCTGGAGAAAGGAGCGGTGACAGTACACTT	*
		M01529	0	Sindbis	6834	255	36M	*	0	0	ATATCAGAACACTTCAAGCAAGGCGACCCGGTACTG	*
		M01529	0	Sindbis	3904	255	60M	*	0	0	GTGAGGACGTAGTCACCGCTCTTGCCAGAAAGTTTGTCAGGGTGTCTGCAGCGAGACCAG	*
		M01529	0	Sindbis	6838	255	38M1H	*	0	0	CAGAACACTTCAAGCAAGGCGACCCGGTACTGGAGACG	*
		M01529	0	Sindbis	10147	255	35M	*	0	0	ATTTGGAGATCACTGTCATGTCCTCGGAGGTTTTG	*
		M01529	0	Sindbis	9059	255	50M	*	0	0	TCCCGTTCACGGTGAAAAAATTCCTTGCACAGTGTACGACCGTCTGAAAG	*
		M01529	0	Sindbis	9861	255	45M	*	0	0	TCGCTGGCACTCTTGTGCTGCGTTAGGTCGGCCAATGCTGAAACG	*
		M01529	0	Sindbis	5667	255	45M	*	0	0	TCAATCATATCGTCCCGATCAGCCGTATCTTTTCCTCTACGCAAG	*
		M01529	0	Sindbis	1185	255	79M	*	0	0	AACACCAACACCATGCAAAATTACCTTCTGCCGATCATAGCACAAGGGTTCAGCAAATGGGCTAAGGAGCGCAAGGATG	*
		M01529	0	Sindbis	6786	255	90M	*	0	0	AACATTCACACGCTTTTTGACATGTCGGCGGAGGATTTTGATGCAATCATAGCAGAACACTTCAAGCAAGGCGACCCGGTACTGGAGACG	*
		M01529	0	Sindbis	8264	255	43M	*	0	0	TCGCGGAGTAGGAGGCAGAGGAGACAGCGGTCGTCCGATCATG	*
		M01529	0	Sindbis	9498	255	49M	*	0	0	GACCACTTGACATTGCTCACCACCAGGAGACTAGGGGCAAACCCGGAAC	*
		M01529	0	Sindbis	9403	255	36M	*	0	0	CTTTCAAGTTGATCCCGAGTACCTGCATGGTCCCTG	*
		M01529	0	Sindbis	11153	255	39M1H	*	0	0	GAACTTTATCGTATCGCTGTGTGGGAAGAGGACAACATG	*
		M01529	0	Sindbis	8023	255	47M1H	*	0	0	TCGGGCACGCACTGGCCATGGAAGGAAAGGTAATGAAACCTCTGCAC	*
		M01529	0	Sindbis	11400	255	44M1H	*	0	0	GATCCGACCAGCAAAACTCGATGTACTTCCGAGGAACTGATGTG	*
		M01529	0	Sindbis	11301	255	42M	*	0	0	CTTTTCGGCGGCGCCTTGTCGCCATTAATTATAGGACTTATG	*
		M01529	0	Sindbis	8020	255	53M	*	0	0	TCACCGGGCACGCACTGGCCATGGAAGGAAAGGTAATGAAACCTCTGCACGTG	*
		M01529	0	Sindbis	10217	255	46M	*	0	0	CACCACTGTGGTCCCCTCCCCAAAAATCAAATGCTGCGGCTCCTTG	*
		M01529	0	Sindbis	8295	255	58M	*	0	0	CGTCCGATCATGGATAACTCCGGTCGGGTTGTCGCGATAGTCCTCGGTGGCGCTGATG	*
		M01529	0	Sindbis	5239	255	37M	*	0	0	TTAGCGGACCGGACAACTCTATTACTAGCATGGACAG	*
		M01529	0	Sindbis	6179	255	63M1H	*	0	0	TTATCAGATTACTGACGAGTACGACGCTTACTTGGATATGGTAGACGGGACAGTCGCCTGCCT	*
		M01529	0	Sindbis	8646	255	75M	*	0	0	TTTACCCTGACCAGCCCCTACTCGGGCACATGCTCGTACTGCCACCATACTGAACCGTGCTTCAGCCCTGTTAAG	*
		M01529	0	Sindbis	11045	255	41M	*	0	0	ATGCCCCGTACATTCGCATTCGAGCACAGCAACTCTCCAAG	*
		M01529	0	Sindbis	8980	255	35M	*	0	0	GTAGCAACTCAGCAGCGTCATGTACACTGGCCCGC	*
		M01529	0	Sindbis	10209	255	41M	*	0	0	TGCAAATTCACCACTGTGGTCCCCTCCCCAAAAATCAAATG	*
		M01529	0	Sindbis	9185	255	109M1H	*	0	0	GAAAGTTTACGCAAAGCCGCCATCTGGGAAGAACATTACGTATGAGTGCAAGTGCGGCGACTACAAGACCGGAACCGTTTCGACCCGCACCGAAATCACTGGTTGCACC	*
		M01529	0	Sindbis	7549	255	45M1H	*	0	0	CATTCCAAGCCATCAGAGGGGAAATAAAGCATCTCTACGGTGGTC	*
		M01529	0	Sindbis	11178	255	42M1H	*	0	0	AAGAAGACAACATGCAATGCAGAATGTAAACCACCAGCTGAC	*
		M01529	0	Sindbis	6745	255	52M1H	*	0	0	ACCGGGAATCAGTGCGTAGGCTTACGGCCGTCTTGCTTCCAAACATTCACAC	*
		M01529	0	Sindbis	3384	255	56M	*	0	0	GGGTACGATCACGCCATTGCCGCCGAACTCTCCCGTAGATTTCCGGTGTTCCAGCT	*
		M01529	0	Sindbis	8511	255	39M1H	*	0	0	TGCTATACCCGCGAACCTTCCAGAGCCCTCGACATCCTT	*
		M01529	0	Sindbis	9853	255	62M	*	0	0	TCCCAACTTCGCTGGCACTCTTGTGCTGCGTTAGGTCGGCCAATGCTGAAACGTTCACCGAG	*
		M01529	0	Sindbis	8474	255	37M	*	0	0	CGGAAATGTGAGCTTCCCACGCGACCGCCCGCCCACA	*
		M01529	0	Sindbis	565	255	48M	*	0	0	AAGGCGTGCGGACCCTGTACTGGATTGGCTTCGACACCACCCAGTTCA	*
		M01529	0	Sindbis	8951	255	46M	*	0	0	AGGGGACAGCGTAACGGTTAGCATAGTGAGTAGCAACTCAGCAACG	*
		M01529	0	Sindbis	10202	255	36M1I19M1H	*	0	0	CATTACCTGCAAATTCACCACTGTGGTCCCCTCCCCAAAAAATCAAATGCTGCGGC	*
		M01529	0	Sindbis	9535	255	38M	*	0	0	CAAACCCGGAACCAACCACTGAATGGATCGTCGGAAAG	*
		M01529	0	Sindbis	8314	255	39M	*	0	0	CCGGTCGGGTTGTCGCGATAGTCCTCGGTGGCGCTGATG	*
		M01529	0	Sindbis	7461	255	40M	*	0	0	TTAGCAGTGGCCGTGACGACCCGGTATGAGGTAGACAATA	*
		M01529	0	Sindbis	10432	255	41M	*	0	0	AGGTGCACACTGCCGCGATGAAAGTAGGACTGCGTATTGTG	*
		M01529	0	Sindbis	7379	255	61M	*	0	0	CGACGACGAGCAAGACGAGGACAGAAGACGCGCTCTGCTAGATGAAACAAAGGCGTGGTTT	*
		M01529	0	Sindbis	8858	255	65M	*	0	0	AGAAGGCACCATGGATGACATCAAGATTAGCACCTCAGGACCGTGTAGAAGGCTTAGCTACAAAG	*
		M01529	0	Sindbis	10379	255	49M	*	0	0	GGCGTACGTCGAACTGTCAGCAGATTGCGCGCCTGACCACGCGCAGGCG	*
		M01529	0	Sindbis	10443	255	44M1H	*	0	0	GCCGCGATGAAAGTAGGACTGCGTATTGTGTACGGGAACACTAC	*
		M01529	0	Sindbis	9502	255	58M	*	0	0	ACTTGACATTGCTCACCACCAGGAGACTAGGGGCAAACCCGGAACCAACCACTGAATG	*
		M01529	0	Sindbis	834	255	58M	*	0	0	TGGCATCTTCCATCGGCGTTCCACTTGAATGGAAAGCAGTCGTACACTTGCCGCTGTG	*
		M01529	0	Sindbis	4545	255	40M1H	*	0	0	AAGGAAAGAATCGACGCGGCACTCCAACTTAAGGAGTCTG	*
		M01529	0	Sindbis	8008	255	63M	*	0	0	AAGACGGAGATGTCATCGGGCACGCACTGGCCATGGAAGGAAAGGTAATGAAACCTCTGCACG	*
		M01529	0	Sindbis	8311	255	52M	*	0	0	ACTCCGGTCGGGTTGTCGCGATAGTCCTCGGTGGCGCTGATGAAGGAACACG	*
		M01529	0	Sindbis	2049	255	45M	*	0	0	AAGGCAGAGCTTGCAGAAACAGAGTACGTGTTTGACGTGGACAAG	*
		M01529	0	Sindbis	10446	255	44M	*	0	0	GCGATGAAAGTAGGACTGCGTATTGCGTACGGGAACACTACCAG	*
		M01529	0	Sindbis	531	255	37M	*	0	0	AACGCTCCCGGAACTATCTATCATCAGGCTATGAAAG	*
		M01529	0	Sindbis	6840	255	36M	*	0	0	GAACACTTCAAGCAAGGCGACCCGGTACTGGAGACG	*
		M01529	0	Sindbis	1152	255	48M	*	0	0	CAGCGAATTGTCATTAACGGTGGGACTAACAGGAACACCAACACCATG	*
		M01529	0	Sindbis	10630	255	39M	*	0	0	TCCCGGAATATGGAGCGATGAAACCAGGAGCGTTTGGAG	*
		M01529	0	Sindbis	3666	255	44M1H	*	0	0	ATCGCCCCGATTGGCATAGCCGGTGCAGATAAGAACTACAACCT	*
		M01529	0	Sindbis	711	255	36M	*	0	0	CTGAGTGAAGGTAGGACAGGAAAATTGTCGATAATG	*
		M01529	0	Sindbis	9858	255	48M	*	0	0	ACTTCGCCGGCACTCTTGTGCTGCGTTAGGTCGGCCAATGCTGAAACG	*
		M01529	0	Sindbis	9327	255	43M	*	0	0	CAAACGAAGTGGGTCTTCAACTCACCGGACTTGATTAGACATG	*
		M01529	0	Sindbis	2186	255	50M	*	0	0	GAAGACCCGACCTGCGGTCCCGTACAAGGTCGAAACAATAGGAGTGATAG	*
		M01529	0	Sindbis	2373	255	49M	*	0	0	AAGACAGTAGATTCGGTTACGCTCAACGGATGCCACAAAGCCGTAGAAG	*
		M01529	0	Sindbis	1200	255	64M	*	0	0	CAAAATTACCTTCTGCCGATCATAGCACAAGGGTTCGGCAAATGGGCTAAGGAGCGTAAGGATG	*
		M01529	0	Sindbis	11303	255	40M	*	0	0	TTTCGGCGGCGCCTCGTCGCTATTAATTATAGGACTTATG	*
		M01529	0	Sindbis	58	255	41M	*	0	0	CAATGGAGAAGCCAGTAGTAAACGTAGACGTAGACCCCCAG	*
		M01529	0	Sindbis	1227	255	37M	*	0	0	CAAGGGTTCAGCAAATGGGCTAAGGAGCGCAAGGATG	*
		M01529	0	Sindbis	6008	255	1H44M	*	0	0	ACCGTCAGGACTACGACTGTATAACTCTGCCACAGATCAGCCAG	*
		M01529	0	Sindbis	11245	255	39M1H	*	0	0	ATGACCAAGAATTTCAAGCCGCCATCTCAAAAACATCAT	*
		M01529	0	Sindbis	10423	255	42M	*	0	0	AGGTGATTAAGGTGCACACCGCCGCGACGAAAGTAGGACTGC	*
		M01529	0	Sindbis	3787	255	38M	*	0	0	TTCAGCAGTGCGAAGACCATGCGGCGACCTTAAAAACC	*
		M01529	0	Sindbis	8243	255	47M1H	*	0	0	TGGAGGTAGATTTACCATCCCTCGCGGAGTAGGAGGCAGAGGAGACA	*
		M01529	0	Sindbis	1741	255	45M	*	0	0	TCGGACAGTATATCGTTGTCTCGCCAAACTCTGTGCTGAAGAATG	*
		M01529	0	Sindbis	9515	255	83M	*	0	0	CACCACCAGGAGACTAGGGGCAAACCCGGAACCAACCACTGAATGGATCGTCGGAAAGACGGTCAGAAACTTCACCGTCGACC	*
		M01529	0	Sindbis	5583	255	58M	*	0	0	GACGGAGAGATTGATGAGCTGAGCCGCAGAGTAACTGAGTCCGAACCCGTCCTGTTTG	*
		M01529	0	Sindbis	234	255	42M	*	0	0	ACCACAGCGACGATCTTGGACATAGGCAGCGCACCGGCTCGT	*
		M01529	0	Sindbis	8312	255	1H51M	*	0	0	CTCCGGTCGGGTTGTCGCGATAGTCCTCGGTGGTGCTGATGAAGGAACACG	*
		M01529	0	Sindbis	9519	255	41M	*	0	0	ACCAGGAGACTAGGGGCAAACCCGGAACCAACCACTGAATG	*
		M01529	0	Sindbis	10217	255	43M	*	0	0	CACCACTGTGGTCCCCTCCCCAAAAATCAAATGCTGCGGCTCC	*
		M01529	0	Sindbis	8262	255	48M	*	0	0	CCTCGCGGAGTAGGAGGCAGAGGAGACAGCGGTCGTCCGATCATGGAT	*
		M01529	0	Sindbis	9534	255	39M7H	*	0	0	GCAAACCCGGAACCAACCACTGAATGGATCGTCGGGGGG	*
		M01529	0	Sindbis	9752	255	35M	*	0	0	TACCGTGGCGATGATGATTGGCGTAACTGTTGCAG	*
		M01529	0	Sindbis	11370	255	50M	*	0	0	AGCACACGAAGATGACCGCTACGCCCCAATGATCCGACCAGCAAAACTCG	*
		M01529	0	Sindbis	49	255	49M1H	*	0	0	CTACCATCGCAATGGAGAAGCCAGTAGTAAACGTAGACGTAGACCCCCA	*
		M01529	0	Sindbis	5291	255	47M	*	0	0	TAGTTCACTAGAGATAGTAGACCGAAGGCAGGTGGTGGTGGCTGACG	*
		M01529	0	Sindbis	7806	255	60M	*	0	0	ATTGGACAGGCAACTAGACCTCAACCCCCACGTCCACGCCCGCCACCGCGCCAGAAGAAG	*
		M01529	0	Sindbis	6999	255	28M5D45M1H	*	0	0	TCATCCACCCATCTACCTACGGGTACTCAAATTCGGGGCGATGATGAAATCCGGAATGTTCCTCACACTTTTT	*
		M01529	0	Sindbis	9859	255	54M	*	0	0	CTTCGCTGGCACTCTTGTGCTGCGTTAGGTCGGCCAATGCTGAAACGTTCACCG	*
		M01529	0	Sindbis	6163	255	68M1H	*	0	0	ATCCGACAGTAGCATCTTATCAGATTACTGACGAGTACGATGCTTACTTGGATATGGTAGACGGGACA	*
		M01529	0	Sindbis	9855	255	58M	*	0	0	CCAACTTCGCTGGCACTCTTGTGCTGCGTTAGGTCGGCCAATGCTGAAACGTTCACCG	*
		M01529	0	Sindbis	10436	255	53M1H	*	0	0	GCACACTGCCGCGATGAAAGTAGGACTGCGTATTGTGTACGGGAACACTACCA	*
		M01529	0	Sindbis	8014	255	57M	*	0	0	GAGATGTCATCGGGCACGCACTGGCCATGGAAGGAAAGGTAATGAAACCTCTGCACG	*
		M01529	0	Sindbis	1027	255	45M	*	0	0	AAGGAGAACGGGTATCGTTCCCTGTGTGCACGTACATCCCGGCCA	*
		M01529	0	Sindbis	11285	255	58M	*	0	0	GAGTTGGCTGTTTGCCCTTTTCGGCGGCGCCTCGTCGCTATTAATTATAGGACTTATG	*
		M01529	0	Sindbis	10457	255	73M	*	0	0	AGGACTGCGTATTGTGTACGGGAACACTACCAGTTTCCTAGATGTGTACGTGAACGGAGTCACACCAGGAACG	*
		M01529	0	Sindbis	9862	255	36M	*	0	0	CGCTGGCACTCTTGTGCTGCGTTAGGTCGGCCAATG	*
		M01529	0	Sindbis	10449	255	60M	*	0	0	ATGAAAGTAGGACTGCGTATTGTGTACGGGAACACTACCAGTTTCCTAGATGTGTACGTG	*
		M01529	0	Sindbis	25	255	64M	*	0	0	GAATCAAACAGCCGACCAATTGCACTACCATCACAATGGAGAAGCCAGTAGTAAACGTAGACGT	*
		M01529	0	Sindbis	10853	255	46M	*	0	0	AAATCCGCTCCGAGCGGTGGACTGTTCATACGGGAACATTCCCATT	*
		M01529	0	Sindbis	9980	255	40M	*	0	0	CGCTTACATCATTCTAATGCGCTGCTGCTCCTGCTGCCTG	*
		M01529	0	Sindbis	2380	255	1H51M	*	0	0	TAGATTCGGTTATGCTCAACGGATGCCACAAAGCCGTAGAAGTGCTGTACG	*
		M01529	0	Sindbis	53	255	44M	*	0	0	CATCACAATGGAGAAGCCAGTAGTAAACGTAGACGTAGACCCCC	*
		M01529	0	Sindbis	8236	255	108M	*	0	0	AGTATAGTGGAGGTAGATTTACCATCCCTCGCGGAGTAGGAGGCAGAGGAGACAGCGGTCGTCCGATCATGGATAACTCCGGTCGGGTTGTCGCGATAGTCCTCGGTG	*
		M01529	0	Sindbis	8956	255	41M	*	0	0	ACAGCGTAACGGTTAGCATAGTGAGTAGCAACTCAGCAACG	*
		M01529	0	Sindbis	6749	255	81M	*	0	0	GGAATTAGTGCGTAGGCTTACGGCCGTCTTGCTTCCAAACATTCACACGCTTTTTGACATGTCGGCGGAGGATTTTGATGC	*
		M01529	0	Sindbis	10411	255	53M	*	0	0	CCGACCACGCGCAGGCGATTAAGGTGCACACTGCCGCGATGAAAGTAGGACTG	*
		M01529	0	Sindbis	3990	255	50M1H	*	0	0	TACCTGATTTTCCGACAACTAGACAACAGCCGTACACGGCAATTCACCCC	*
		M01529	0	Sindbis	3734	255	42M	*	0	0	ACGGTACGACCTGGTGTTCATCAACATTGGAACTAAATACAG	*
		M01529	0	Sindbis	8625	255	40M	*	0	0	AAAAGAAGCGTCATTGACGACTTTACCCTGACCAGCCCCT	*
		M01529	0	Sindbis	10571	255	43M	*	0	0	GTTTACGCCATTCGATCATAAGGTCGTTATCCATCGCGGCCTG	*
		M01529	0	Sindbis	8314	255	39M	*	0	0	CCGGTCGGGTTGTCGCGATAGTCCTCGGTGGCGCTGATG	*
		M01529	0	Sindbis	7958	255	46M	*	0	0	GCGCATGGCACTTAAGTTGGAGGCCGACAGATTGTTCGACGTCAAG	*
		M01529	0	Sindbis	4528	255	57M	*	0	0	GCCTGGATAAGAAGTGGAAGGAAAGAATCGACGCGGCACTCCAACTTAAGGAGTCTG	*
		M01529	0	Sindbis	9060	255	47M	*	0	0	CCCGTTCACGGTAAAAAAATTCCTTGCACAGTGTACGACCGTCTGAA	*
		M01529	0	Sindbis	9346	255	50M	*	0	0	ACTCACCGGACTTGACCAGACATGACGACCACACGGTCCAAGGGAAATTG	*
		M01529	0	Sindbis	8517	255	37M	*	0	0	ACCCGCGAACCTTCCAGAGCCCTCGACATCCCTGAAG	*
		M01529	0	Sindbis	8030	255	41M	*	0	0	CGCACTGGCCATGGAAGGAAAGGTAATGAAACCTCTGCACG	*
		M01529	0	Sindbis	237	255	45M	*	0	0	ACAGCGACGATCTTGGACATAGGCAGCGCACCGGCTCGTAGAATG	*
		M01529	0	Sindbis	5694	255	56M	*	0	0	TCTTTTCCTCTACGCAAGCAGAGACGTAGATGCTGGAGCAGGAGGACTGAATACTG	*
		M01529	0	Sindbis	11586	255	43M	*	0	0	AGCGGACGCCAAAAACTCAATGTATTTCTGAGGAAGCGTGGTG	*
		M01529	0	Sindbis	9533	255	36M1H	*	0	0	GGCATACCCGGAACCAACCACTGAATGGATCGTCGG	*
		M01529	0	Sindbis	8316	255	37M	*	0	0	GGTCGGGTTGTCGCGATAGTCCTCGGTGGCGCTGATG	*
		M01529	0	Sindbis	8022	255	48M1H	*	0	0	ATCGGGCACGCACTGGCCATGGAAGGAAAGGTAATGAAACCTCTGCAC	*
		M01529	0	Sindbis	2062	255	36M1H	*	0	0	CAGAAACAGAGTACGTGTTTGACGTGGACAAGAAGC	*
		M01529	0	Sindbis	8022	255	51M	*	0	0	ATCGGGCACGCACTGGCCATGGAAGGAAAGGTAATGAAACCTCTGCACGTG	*
		M01529	0	Sindbis	5990	255	35M1H	*	0	0	CATAACCACTGAGCGACCACTGTCAGGACTACGAC	*
		M01529	0	Sindbis	4574	255	1H49M1H	*	0	0	TAAGGAGTCCGTAACAGAGCTGAAGGATGAGGATATGGAGATCGACGAT	*
		M01529	0	Sindbis	29	255	62M	*	0	0	CAAACAGCCGACCAATTGCACTACCACCACAATGGAGAAGCCAGTAGTAAACGTAGACGTAG	*
		M01529	0	Sindbis	5551	255	37M	*	0	0	CGGATGTGCCTATGTCTTTCGGATCGTTTTCCGACGG	*
		M01529	0	Sindbis	7928	255	83M	*	0	0	ACCTGCAAAACCCAAACCCGGAAAGAGACAGCGCATGGCACCTAAGTTGGAGGCCGACAGATTGTTCGACGTCAAGAACGAAG	*
		M01529	0	Sindbis	8515	255	41M	*	0	0	ATACCCGCGAACCTTCCAGAGCCCTCGACATCCTTGAAGAG	*
		M01529	0	Sindbis	7987	255	84M	*	0	0	GATTGTTCGACGTCAAGAACGAAGACGGAGATGTCATCGGGCACACACTGGCCATGGAAGGAAAGGTAATGAAACCTCTGCACG	*
		M01529	0	Sindbis	9791	255	72M1H	*	0	0	ATGTGCCTGTAAAGCGCGCCGTGAGTGCCTGACGCCATACGCCCTGGCCCCAAACGCCGTAATCCCAACTTC	*
		M01529	0	Sindbis	11245	255	98M	*	0	0	ATGACCAAGAATTTCAAGCCGCCATCTCAAAAACATCATGGAGTCGGCTGTTTGCCCTTTTCGGCGGCGCCTCGTCGCTATTAATTATAGGACTTATG	*
		M01529	0	Sindbis	7744	255	58M	*	0	0	CTGCCCGCAACGGGCTGGCTTCTCAAATCCAGCAACTGACCACAGCCGTCAGTGCCCT	*
		M01529	0	Sindbis	4570	255	41M1H	*	0	0	AACCTAAGGAGTCTGTAACAGAGCTGAAGGATGAAGATATG	*
		M01529	0	Sindbis	9762	255	38M	*	0	0	ATGATGATTGGCGCAACTGTTGCAGTGTTATGTGCCTG	*
		M01529	0	Sindbis	6476	255	41M	*	0	0	TTGGGAGGAGTTCGCTCGGAAGCCAATTAGGATTACCACTG	*
		M01529	0	Sindbis	4576	255	36M	*	0	0	AGAAGTCTGTAACAGAGCCGAAGGATGAAGATATGG	*
		M01529	0	Sindbis	8314	255	39M	*	0	0	CCGGTCGGGTTGTCGCGATAGTCCTCGGTGGCGCTGATG	*
		M01529	0	Sindbis	10599	255	36M	*	0	0	ATCCATCGCGGCCTGGTGTACAACTATGACTTCCCG	*
		M01529	0	Sindbis	4528	255	57M	*	0	0	GCCTGGATAAGAAGTGGAAGGAAAGAATCGACGCGGCACTCCAACTTAAGGAGTCTG	*
		M01529	0	Sindbis	556	255	41M1H	*	0	0	AGGCTATGAAAGGCGTGCGGACCCTGTACTGGATTGGCTTC	*
		M01529	0	Sindbis	9059	255	50M	*	0	0	TCCCGTTCACGGTAAAAAAATTCCTTGCACAGTGTACGACCGTCTGAAAG	*
		M01529	0	Sindbis	10215	255	35M	*	0	0	TTCACCACTGTGGTCCCCTCCCCAAAAATCAAATG	*
		M01529	0	Sindbis	10199	255	64M	*	0	0	GTACATTACCTGCAAATTCACCACTGTGGTCCCCTCCCCAAAAATCAAATGCTGCGGCTCCTTG	*
		M01529	0	Sindbis	8029	255	41M1H	*	0	0	ACGCACTGGCCATGGAAGGAAAGGTAATGAAACCTCTGCAC	*
		M01529	0	Sindbis	6730	255	96M	*	0	0	ACTTATGCGGGATTCACCGGGAATTAGTGCGTAGGCTTACGGCCGTCTTGCTTCCAAACATTCACACGCTTTTTGACATGTCGGCGGAGGATTTTG	*
		M01529	0	Sindbis	11186	255	62M	*	0	0	AACATGCAATGCAGAATGTAAACCACCAGCTGACCATATCGTGAGCACCCCGCACAAAAATG	*
		M01529	0	Sindbis	43	255	48M	*	0	0	ATTGCACTACCATCACAATGGAGAAGCCAGTAGTAAACGTAGACGTAG	*
		M01529	0	Sindbis	7346	255	52M	*	0	0	AAGGCTGTTTAAGTTGGGTAAACCGCTCCCAGCCGACGACGAGCAAGACGAA	*
		M01529	0	Sindbis	5666	255	41M1H	*	0	0	CTCAATTATATCGTCCCGATCAGCCGTATCTTTTCCTCTAC	*
		M01529	0	Sindbis	1492	255	39M	*	0	0	AGGAAAAACTGCTGCAGGTCTCGGAGGAATTAGTCATGG	*
		M01529	0	Sindbis	4549	255	54M	*	0	0	AAAGAATCGACGCGGCACTCCAACTTAAGGAGTCTGTAACAGAGCTGAAGGATG	*
		M01529	0	Sindbis	9871	255	35M	*	0	0	TCTTGTGCTGCGTTAGGTCGGCCAATGCTGAAACG	*
		M01529	0	Sindbis	10588	255	47M	*	0	0	ATAAGGTCGTTATCCATCGCGGCCTGGTGTACAACTATGACTTCCCG	*
		M01529	0	Sindbis	2342	255	74M	*	0	0	GCTAAGACTGAGGGGTATGCAGATTACGTCGAAGACAGTAGATTCGGTTATGCTCAACGGATGCCACAAAGCCG	*
		M01529	0	Sindbis	10424	255	46M	*	0	0	GGCGATTAAGGTGCACACTGCCGCGATGGAAGTAGGACTGCGTATT	*
		M01529	0	Sindbis	8027	255	44M	*	0	0	GCACGCACTGGCCATGGAAGGAAAGGTAATGAAACCTCTGCACG	*
		M01529	0	Sindbis	11246	255	39M	*	0	0	TGACCAAGAATTTCAAGCCGCCATCTCAAAAACATCATG	*
		M01529	0	Sindbis	5549	255	39M	*	0	0	CACGGATGTGCCTATGTCTTTCGGATCGTTTTCCGACGG	*
		M01529	0	Sindbis	8665	255	38M	*	0	0	ACTCGGGCACATGCTCGTACTGCCACCATACTGAACCG	*
		M01529	0	Sindbis	8652	255	51M	*	0	0	CTGACCAGCCCCTACTTGGGCACATGCTCGTACCGCCACCATACTGAACCG	*
		M01529	0	Sindbis	8299	255	53M1H	*	0	0	CGATCATGGATAACTCCGGTCGGGTTGTCGCGATAGTCCTCGGTGGCGCTGAT	*
		M01529	0	Sindbis	2495	255	52M	*	0	0	CAAGAAGGTAGTACTATGCGGAGACCCCATGCAATGCGGATTCTTCAACATG	*
		M01529	0	Sindbis	8303	255	44M1H	*	0	0	CATGGATAACTCCGGTCGGGTTGTCGCGATAGTCCTCGGTGGCG	*
		M01529	0	Sindbis	9896	255	72M	*	0	0	TGCTGAAACGTTCACCGAGACCATGAGTTACTTGTGGTCGAACAGTCAGCCGTTCTTCTGGGTCCAGTTGTG	*
		M01529	0	Sindbis	5877	255	44M	*	0	0	GTCCCGGTGCTCGACACGTCGAAAGAGGAACAACTCAAACTCAG	*
		M01529	0	Sindbis	8666	255	37M	*	0	0	CTTGGGCACATGCTCGTACTGCCACCACACTGAACCG	*
		M01529	0	Sindbis	3982	255	36M	*	0	0	CAGAAATGTACCTGATTTTCCGACAACTAGACAACA	*
		M01529	0	Sindbis	8524	255	43M1H	*	0	0	AACCTTCCAGAGCCCTCGACATCCTTGAAGAGAACGTGAACCA	*
		M01529	0	Sindbis	10833	255	44M255H	*	0	0	TTCGGGTGTAAGATTGCAGTAAATCCGCTCCGAGCGGTGGACTG	*
		M01529	0	Sindbis	6228	255	35M1H	*	0	0	ACAGTCGCCTGCCTGGATACTGCAACCTTCTGCTC	*
		M01529	0	Sindbis	11566	255	42M	*	0	0	ACTACATTAACCATTTATCTAGCGGACGCCAAAAACTCAATG	*
		M01529	0	Sindbis	9856	255	36M1H	*	0	0	CAACTTCGCTGGCACTCTTGTGCTGCGTTAGGTCGG	*
		M01529	0	Sindbis	10283	255	46M	*	0	0	TGCAGGCTATACCTGCAAGGTCTTCGGAGGGGTCTACCCCTTTATG	*
		M01529	0	Sindbis	4186	255	47M1H	*	0	0	CAGGCGAAGGAGTCTGCCGTGCCATCTATAAACGTTGGCCGACCAGT	*
		M01529	0	Sindbis	1156	255	42M	*	0	0	GAATTGTCATTAACGGTAGGACTAACGGGAACACCAACACCA	*
		M01529	0	Sindbis	11304	255	39M	*	0	0	TTCGGCGGCGCCTCGTCGCTATTAATTATAGGACTTATG	*
		M01529	0	Sindbis	5203	255	64M	*	0	0	TGGATGACAGTAGCGAAGGCTCACTTTTTTCGAGCTTTAGCGGATCGGACAACTCTATCACTAG	*
		M01529	0	Sindbis	5491	255	49M	*	0	0	CAATTTTCGACGGAGAGACGGCCCGCCAGGCAGCGGTACAACCCCTGGC	*
		M01529	0	Sindbis	5497	255	47M	*	0	0	TCGACGGAGAGACGGCCCGCCAGGCAGCGGTACAACCCCTGGCAACA	*
		M01529	0	Sindbis	56	255	43M	*	0	0	CACAATGGAGAAGCCAGTAGTAAACGTAGACGTAGACCCCCAG	*
		M01529	0	Sindbis	8865	255	41M	*	0	0	ACCATGGATGACATCAAGACTAGCACCTCAGGACCGCGTAG	*
		M01529	0	Sindbis	9583	255	48M	*	0	0	ACTTCACCGTCGACCGAGATGGCCTGGAATACATATGGGGAAATCATG	*
		M01529	0	Sindbis	4854	255	41M	*	0	0	AACCCGTCGTCTAGCCCGCCCAAAACGTTGCCGTGCCTTTG	*
		M01529	0	Sindbis	42	255	57M	*	0	0	AATTGCACTACCATCACAATGGAGAAGCCAGTAGTAAACGTAGACGTAGACCCCCAG	*
		M01529	0	Sindbis	8314	255	39M	*	0	0	CCGGTCGGGTTGTCGCGATAGTCCTCGGTGGCGCTGATG	*
		M01529	0	Sindbis	5492	255	44M	*	0	0	AATTTTCGACGGAGAGACGGCCCACCAGGCAGCGGTACAACCCC	*
		M01529	0	Sindbis	8605	255	1H50M	*	0	0	GCGGATCGTCTGGCAGAAGCAAAAGAAGCGTCATTGACGACTTCACCCTG	*
		M01529	0	Sindbis	10906	255	50M	*	0	0	ACATCCCGAACGCTGCCTTTATCAGGACATCAGATGCACCACTGGTCTCA	*
		M01529	0	Sindbis	3456	255	40M	*	0	0	CAACTTGATTTGCAGACGGGGAGAACCAGAGTTATCTCTG	*
		M01529	0	Sindbis	7356	255	52M	*	0	0	AAGTTGGGTAAACCGCTCCCAGCCGACGACGAGCAAGACGAAGACAGAAGAC	*
		M01529	0	Sindbis	10580	255	47M	*	0	0	ATTCGATCATAAGGTCGTTATCCATCGCGGCCTGGTGTACAACTATG	*
		M01529	0	Sindbis	8941	255	51M1H	*	0	0	AATGCCCTCCAGGGGACAGCGTAACGGTTAGCATAGTGAGTAGCAACTCAG	*
		M01529	0	Sindbis	2164	255	50M	*	0	0	ATGAGCTAGCTCTGGAGGGACTGAAGACCCGACCTGCGGTCCCGTACAAG	*
		M01529	0	Sindbis	9827	255	95M1H	*	0	0	ATACGCCCTGGCCCCAAACGCCGTAATCCCAACTTCGCTGGCACTCTTGTGCTGCGTTAGGTCGGCCAATGCTGAAACGTTCACCGGGACCATGA	*
		M01529	0	Sindbis	8315	255	38M	*	0	0	CGGTCGGGTTGTCGCGATAGTCCTCGGTGGCGCTGATG	*
		M01529	0	Sindbis	9300	255	64M	*	0	0	AAGCAGTGCGTCGCCTATAAGAGCGACCAAACGAAGTGGGTCTTCAACTCACCGGACTTGATCA	*
		M01529	0	Sindbis	10416	255	46M	*	0	0	CACGCGCAGGCGATTAAGGTGCACACTGCCGCGATGAAAGTAGGAC	*
		M01529	0	Sindbis	9328	255	42M	*	0	0	AAACGAAGTGGGTCTTCAACTCACCGGACTTGATCAGACATG	*
		M01529	0	Sindbis	9536	255	45M	*	0	0	AAACCCGGAACCAACCACTGAATGGATCGTCGGAAAGACGGTCAG	*
		M01529	0	Sindbis	9056	255	61M1H	*	0	0	ACCTCCCGTTCACGGTAAAAAAATTCCTTGCACAGTGTACGACCGTCTGAAAGAAACAACT	*
		M01529	0	Sindbis	8679	255	37M	*	0	0	TCGTACTGCCACCATACTGAACCGTGCTTCAGCCCTG	*
		M01529	0	Sindbis	6198	255	72M	*	0	0	TACGATGCTTACTTGGATATGGCAGACGGGACAGTCGCCTGCCTGGATACTGCAACCTTCTGCCCCGCTAAG	*
		M01529	0	Sindbis	11272	255	67M1H	*	0	0	CAAAAACATCATGGAGTTGGCTGTTTGCCCTTTTCCGCGGCGCCTCGTCGCTATTAATTATAGGACT	*
		M01529	0	Sindbis	5235	255	41M	*	0	0	AGCTTTAGCGGATCGGACAACTCTATTACTAGTATGGACAG	*
		M01529	0	Sindbis	9409	255	44M	*	0	0	AGTTGATCCCGAGTACCTGCATGGTCCCTGTTGCCCACGCGCCG	*
		M01529	0	Sindbis	8242	255	57M1H	*	0	0	GTGGAGGTAGATTTACCATCCCTCGCGGAGTAGGAGGCAGAGGAGACAGCGGTCGTC	*
		M01529	0	Sindbis	10743	255	49M	*	0	0	AAGAACGTGCATGTCCCGTACACGCAGGCCTCATCAGGATTTGAGATGT	*
		M01529	0	Sindbis	45	255	1H54M	*	0	0	TGCACTACCATCACAATGGAGAAGCCAGTAGTAAACGTAGACGTAGACCCCCAG	*
		M01529	0	Sindbis	8662	255	43M	*	0	0	CCCACTTGGGCACATGCTCGTACTGCCACCATACTGAACCGTG	*
		M01529	0	Sindbis	8027	255	43M1H	*	0	0	GCACGCACTGGCCATGGAAGGAAAGGTAATGAAACCTCTGCAC	*
		M01529	0	Sindbis	8265	255	98M	*	0	0	CGCGGAGTAGGAGGCAGAGGAGACAGCGGTCGTCCGATCATGGATAACTCCGGTCGGGTTGTCGCGATAGTCCTCGGTGGCGCTGATGAAGGAACACG	*
		M01529	0	Sindbis	9328	255	60M	*	0	0	AAACGAAGTGGGTCTTCAACTCACCGGACTTGATCAGACATGACGACCACACGGTCCAAG	*
		M01529	0	Sindbis	7958	255	45M1H	*	0	0	GCGCATGGCACTTAAGTTGGAGGCCGACAGATTGTTCGACGTCAA	*
		M01529	0	Sindbis	5742	255	63M	*	0	0	GAATACTGACTAACCGGGGTAGGTGGGTACATATTTTCGACGGACACAGGCCCTGGGCACTTG	*
		M01529	0	Sindbis	5849	255	79M	*	0	0	GGAGCGCAATGTCCTGGAAAGAATTCATGCCCCGGTGCTCGACACGTCGAAAGAGGAACAACTCAAACTCAGGTACCAG	*
		M01529	0	Sindbis	1225	255	70M	*	0	0	CACAAGGGTTCAGCAAATGGGCTAAGGAGCGCAAGGATGATCTTGATAACGAGAAAATGCTGGGTACTAG	*
		M01529	0	Sindbis	10265	255	37M	*	0	0	ATGTCAGCCGGCCGCTCATGCAGGCTATACCTGCAAG	*
		M01529	0	Sindbis	224	255	58M	*	0	0	GGAGGTTCCTACCACAGCGACGATCTTGGACATAGGCAGCGCACCGGCTCGTAGAATG	*
		M01529	0	Sindbis	8025	255	56M	*	0	0	GGGCACGCACTGGCCATGGAAGGAAAGGTAATGAAACCTCTGCACGTGAAAGGAAC	*
		M01529	0	Sindbis	5219	255	57M	*	0	0	AGGCTCACTCTTTTCGAGCTTTAGCGGATCGGACAACTCTATTACTAGTATGGACAG	*
		M01529	0	Sindbis	8657	255	64M	*	0	0	CAGCCCCTACTTGGGCACATGCTCGTACTGCCACCATACTGAACCGTGCTTCAGCCCTGTTAAG	*
		M01529	0	Sindbis	10117	255	60M	*	0	0	TTGTTGAAAGGGCAGGGTATGCCCCGCTCAATTTGGAGATCACTGTCATGTCCTCGGAGG	*
		M01529	0	Sindbis	3899	255	65M	*	0	0	CAACAGTGAGGACGTAGTCACCGCTCTTGCCAGAAAGTTTGTCAGGGTGTCTGCAGCGAGACCAG	*
		M01529	0	Sindbis	7941	255	45M	*	0	0	AAACCCGGAAAGAGACAGCGCATGGCACTTAAGTTGGAGGCCGAC	*
		M01529	0	Sindbis	57	255	42M	*	0	0	ACAATGGAGAAGCCAGTAGTAAACGTAGACGTAGACCCCCGG	*
		M01529	0	Sindbis	5235	255	46M1H	*	0	0	AGCTTTAGCGGATCGGACAACTCTATTACTAGTATGGACAGTTGGT	*
		M01529	0	Sindbis	10588	255	46M1H	*	0	0	ACAAGGTCGTTATCCATCGCGGCCTGGTGTACAACTATGACTTCCC	*
		M01529	0	Sindbis	7162	255	44M1H	*	0	0	ACGACAACATCATACATGGAGTAGTATCTGACAAAGAAATGGCT	*
		M01529	0	Sindbis	34	255	60M1H	*	0	0	AGCCGACCAATTGCACTACCATCACAATGGAGAAGCCAGTAGTAAACGTAGACGTAGACC	*
		M01529	0	Sindbis	7958	255	46M	*	0	0	GCGCATGGCACTTAAGTTGGAGGCCGACAGACTGTTCGACGTCAAG	*
		M01529	0	Sindbis	4549	255	62M1H	*	0	0	AAAGAATCGACGCGGCACTCCAACTTAAGGAGTCTGTAACAGAGCTGAAGGATGAAGATATG	*
		M01529	0	Sindbis	11297	255	46M	*	0	0	TGCCCTTTTCGGCGGCGCCTCGTCGCTATTAATTATAGGACTTATG	*
		M01529	0	Sindbis	7955	255	52M	*	0	0	ACAGCGCATGGCACTTAAGTTGGAGGCCGACAGATTGTCCGACGTCAAGAAC	*
		M01529	0	Sindbis	10417	255	47M	*	0	0	ACGCGCAGGCGATTAAGGTGCACACTGCCGCGATGAAAGTAGGACTG	*
		M01529	0	Sindbis	7612	255	38M	*	0	0	ACATTTCATCTGACTAATACTACAACACCACCACCATG	*
		M01529	0	Sindbis	695	255	58M	*	0	0	ACTTTGCAGCACAAAGCTGAGTGAAGGTAGGACAGGAAAATTGTCGATAATGAGGAAG	*
		M01529	0	Sindbis	11574	255	1H34M	*	0	0	AACCATTTATCTAGCGGACGCCAAAAACTCAATG	*
		M01529	0	Sindbis	10432	255	35M	*	0	0	AGGTGCACACTGCCGCGATGAAAGTAGGACTGCGT	*
		M01529	0	Sindbis	8033	255	40M	*	0	0	ACTGGCCATGGAAGGAAAGGTAATGAAACCTCTGCACGTG	*
		M01529	0	Sindbis	6743	255	83M	*	0	0	TCACCGGGAATTAGTGCGTAGGCTTACGGCCGTCTTGCTTCCAAACATTCACACGCTTTTTGACATGTCGGCGGAGGATTTTG	*
		M01529	0	Sindbis	2632	255	46M	*	0	0	AGCCAGTTACAGCTATTGTATCGACACTGCATTACGATGGAAAGAT	*
		M01529	0	Sindbis	240	255	35M	*	0	0	GCGACGATCTTGGACATAGGCAGCGCACCGGCTCG	*
		M01529	0	Sindbis	11356	255	64M	*	0	0	GCATGATGCTGACTAGCACACGAAGATGACCGCTACGCCCCAATGATCCGACCAGCAAAACTCG	*
		M01529	0	Sindbis	8516	255	49M	*	0	0	TACCCGCGAACCTTCCAGAGCCCTCGACATCCTTGAAGAGAACGTGAAC	*
		M01529	0	Sindbis	9052	255	27M1I39M	*	0	0	ATCTACCTCCCGCTCACGGTAAAAAAAATTCCTTGCACAGTGCACGACCGTCTGAAAGAAACAACTG	*
		M01529	0	Sindbis	9869	255	44M	*	0	0	ACTCTTGTGCTGCGTTAGGTCGGCCGATGCTGAAACGTTCACCG	*
		M01529	0	Sindbis	10443	255	46M1H	*	0	0	GCCGCGATGAAAGTAGGACTGCGTATTGTGTACGGGAACACTACCA	*
		M01529	0	Sindbis	9576	255	46M253H	*	0	0	GTCAGAAACTTCACCGTCGACCGAGATGGCCTGGAATACATATGAG	*
		M01529	0	Sindbis	6446	255	49M	*	0	0	CTTTCGAAAATATGCATGTAATGACGAGTATTGGGAGGAGTTCGCTCGG	*
		M01529	0	Sindbis	9248	255	46M1H	*	0	0	CAAGACCGGAACCGTTTCGACCCGCACCGAAATCACTGGTTGCACC	*
		M01529	0	Sindbis	5885	255	36M	*	0	0	GCTCGACACGTCGAAAGAGGAACAACTCAAACTCAG	*
		M01529	0	Sindbis	10361	255	103M	*	0	0	GAACAGCCAGATGAGTGAGGCGTACGTCGAATTGTCAGCAGATTGCGCGTCTGACCACGCGCAGGCGATTAAGGTGCACACTGCCGCGATGAAAGTAGGACTG	*
		M01529	0	Sindbis	6080	255	35M	*	0	0	ATTGTACTCCAGTAGCGTACCGGCGAACTACTCCG	*
		M01529	0	Sindbis	9321	255	49M	*	0	0	AGCGACCAAACGAAGTGGGTCTTCAACTCACCGGACTTGATCAGACATG	*
		M01529	0	Sindbis	10430	255	41M	*	0	0	TAAGGTGCACACTGCCGCGATGAAAGTAGGACTGCGTATTG	*
		M01529	0	Sindbis	8323	255	39M1H	*	0	0	TTGTCGCGATAGTCCTCGGTGGCGCTGATGAAGGAACAC	*
		M01529	0	Sindbis	8028	255	39M	*	0	0	CACGCACTGGCCATGGAAGGAAAGGTAATGAAACCTCTG	*
		M01529	0	Sindbis	10430	255	36M1H	*	0	0	TAAGGTGCACACTGCCGCGATGAAAGTAGGACTGCG	*
		M01529	0	Sindbis	8311	255	42M	*	0	0	ACTCCGGTCGGGTTGTCGCGATAGTCCTCGGTGGCGCTGATG	*
		M01529	0	Sindbis	8280	255	55M	*	0	0	AGAGGAGACAGCGGTCGTCCGATCATGGATAACTCCGGTCGGGTTGTCGCGATAG	*
		M01529	0	Sindbis	4589	255	56M	*	0	0	AGAGCTGAAGGATGAAGATATGGAGATCGACGATGAGTTAGTATGGATCCATCCAG	*
		M01529	0	Sindbis	9854	255	59M	*	0	0	CCCAACTTCGCTGGCACTCTTGTGCTGCGTTAGGTCGGCCAATGCTGAAACGTCCACCG	*
		M01529	0	Sindbis	5289	255	48M	*	0	0	CCTAGTTCACTAGAGATAGTAGACCGAAGGCAGGTGGTGGTGGCTGAC	*
		M01529	0	Sindbis	9060	255	49M	*	0	0	CCCGTTCACGGTAAAAAAATTCCTTGCACAGTGTACGACCGTCTGAAAG	*
		M01529	0	Sindbis	8028	255	43M	*	0	0	CACGCACTGGCCATGGAAGGAAAGGTAATGAAACCTCTGCACG	*
		M01529	0	Sindbis	10607	255	48M	*	0	0	CGGCCTGGTGCACAACTATGACTTCCCGGAATATGGAGCGATGAAACC	*
		M01529	0	Sindbis	10342	255	53M	*	0	0	AATGTTTTTGCGACAGTGAGAACAGCCAGATGAGTGAGGCGTACGTCGAATTG	*
		M01529	0	Sindbis	9752	255	34M1H	*	0	0	TACCGTGGCGATGATGATTGGCGTAACTGTTGCA	*
		M01529	0	Sindbis	8007	255	63M1H	*	0	0	GAAGACGGAGATGTCATCGGGCACGCACTGGCCTTGGAAGGAAAGGTAATGAAACCTCTGCAC	*
		M01529	0	Sindbis	8635	255	60M	*	0	0	TCATTGACGACTCTACCCTGACCAGCCCCTACTTGGGCACATGCTCGTACTGCCACCATA	*
		M01529	0	Sindbis	8991	255	59M	*	0	0	GCAACGTCATGTACACTGGCCCGCAAGATAAAACCAAAATTCGTGGGACGGGAAAAATA	*
		M01529	0	Sindbis	706	255	41M	*	0	0	CAAAGCTGAGTGAAGGTAGGACAGGAAAATTGTCGATAATG	*
		M01529	0	Sindbis	4549	255	72M	*	0	0	AAAGAATCGACGCGGCACTCCAACTCAAGGAGTCTGTAACAGAGCTGAAGGATGAAGATATGGAGATCGACG	*
		M01529	0	Sindbis	4541	255	63M	*	0	0	GTGGAAGGAAAGAATCGACGCGGCACTCCAACTTAAGGAGTCTGTAACAGAGCTGAAGGATGA	*
		M01529	0	Sindbis	3243	255	36M	*	0	0	GACGTAATTTGCATTAAGTTTTTCGGCATGGACTTG	*
		M01529	0	Sindbis	7390	255	37M	*	0	0	AAGACGAAGATAGAAGACGCGCTCTGCTAGATGAAAC	*
		M01529	0	Sindbis	1096	255	40M	*	0	0	TAATGGCCACGGATATATCACCTGACGATGCACAAAAACT	*
		M01529	0	Sindbis	10429	255	35M	*	0	0	TTAAGGTGCACACTGCCGCGATGAAAGTAGGACTG	*
		M01529	0	Sindbis	10427	255	41M	*	0	0	GATTAAGGTGCACACTGCCGCGATGAAAGTAGGACTGCGTA	*
		M01529	0	Sindbis	6918	255	57M	*	0	0	TTAACCGGTCTGATGATCTTGGAGGACCTGGGTGTGGATCAACCACTACTCGACTTG	*
		M01529	0	Sindbis	5982	255	1H43M1H	*	0	0	CAGAAGGCCATAACCACTGAGCGACTACTGTCAGGACTACGAC	*
		M01529	0	Sindbis	8675	255	41M	*	0	0	ATGCTCGTACTGCCACCATACTGAACCGTGCTTCAGCCCTG	*
		M01529	0	Sindbis	8967	255	42M1H	*	0	0	GTTAGCATAGTGAGTAGCAACTCAGCAACGTCATGTACACTG	*
		M01529	0	Sindbis	8036	255	35M	*	0	0	GGCCATGGAAGGAAAGGTAATGAAACCTCTGCACG	*
		M01529	0	Sindbis	2337	255	36M	*	0	0	GACGTGCTAAGACTGAGGGGTATGCAGATTACGCCG	*
		M01529	0	Sindbis	5241	255	34M1H	*	0	0	AGCGGATCGGACAACTCTATTACTAGTATGGACA	*
		M01529	0	Sindbis	2351	255	68M	*	0	0	GAGGGGTATGCAGATTACGTCGAAGACAGTAGATTCGGTTATGCTCAACGGATGCCACAAAGCCGTAG	*
		M01529	0	Sindbis	5552	255	111M	*	0	0	GGATGTGCCTATGTCTTTCGGATCGTTTTCCGACGGAGAGATTGATGAGCTGAGCCGCAGAGTAACTGAGTCCTAACCCGTCCTGTTTGGATCATTTGAACCGGGCGAAGT	*
		M01529	0	Sindbis	5696	255	109M	*	0	0	TTTTCCTCTACGCAAGCAGAGACGTAGACGCAGGAGCAGGAGGACTGAATACTGACTAACCGGGGTAGGTGGGTACATATTTTCGACGGACACAGGCCCTGGGCACTTG	*
		M01529	0	Sindbis	6065	255	49M	*	0	0	CACCTATCCGAAACCATTGTACTCCAGTAGCGTACCGGCGAACTACTCC	*
		M01529	0	Sindbis	8650	255	37M	*	0	0	CCCTGACCAGCCCCTACTTGGGCACATGCTCGTACTG	*
		M01529	0	Sindbis	8308	255	37M1H	*	0	0	ATAACTCCGGTCGGGTTGTCGCGATAGTCCTCGGTGG	*
		M01529	0	Sindbis	11235	255	108M	*	0	0	CCGCACAAAAATGACCAAGAATTTCAAGCCGCCATCTCAAAAACATCATGGAGTTGGCTGTTTGCCCTTTTCGGCGGCGCCTCGTCGCTATTAATTATAGGACTTATG	*
		M01529	0	Sindbis	7990	255	81M	*	0	0	TGTTCGACGTCAAGAACGAAGACGGAGATGTCATCGGGCACGCACTGGCCATGGAAGGAAAGGTAATGAAACCTCTGCACG	*
		M01529	0	Sindbis	11244	255	41M	*	0	0	AATGACCAAGAATTTCAAGCCGCCATCTCAAAAACATCATG	*
		M01529	0	Sindbis	10606	255	35M	*	0	0	GCGGCCTGGTGTACAACTATGACTTCCCGGAATAT	*
		M01529	0	Sindbis	9981	255	42M	*	0	0	GCTTTCATCGTTCTAATGCGCTGCTGCTCCTGCTGCCTGCCT	*
		M01529	0	Sindbis	11567	255	41M	*	0	0	CTATATTAACCATTTATTTAGCGGACGCCAAAAACTCAATG	*
		M01529	0	Sindbis	3400	255	39M1H	*	0	0	TTGCCGCCGAACTCTCCCGTAGATTTCCGGTGTTCCAGC	*
		M01529	0	Sindbis	1240	255	53M	*	0	0	AGTGGGCTAAGGAGCGCAAGGATGATCTTGATAACGAGAAAATGCTGGGTACT	*
		M01529	0	Sindbis	6013	255	39M	*	0	0	CAGGACTACGACTGTATAACTCTGCCACAGATCAGCCAG	*
		M01529	0	Sindbis	8948	255	44M	*	0	0	TCCAGGGGACAGCGTAACGGTTAGCATAGTGAGTAGCAACTCAG	*
		M01529	0	Sindbis	9243	255	37M	*	0	0	GACTACAAGACCGGAACCGTTTCGACCCGCGCCGAAA	*
		M01529	0	Sindbis	3240	255	39M	*	0	0	TTAGACGTAATTTGCATTAAGTTTTTCGGCATGGACTTG	*
		M01529	0	Sindbis	42	255	49M	*	0	0	AATTGCACTACCATCACAATGGAGAAGCCAGTAGTAAACGTAGACGTAG	*
		M01529	0	Sindbis	10144	255	37M1H	*	0	0	TCAATTTGGAGATCACTGTCATGTCCTCGGAGGTTTT	*
		M01529	0	Sindbis	6839	255	39M	*	0	0	AGAACACTTCAAGCAAGGCGACCCGGTACTGGAGACGGA	*
		M01529	0	Sindbis	4554	255	46M	*	0	0	ATCGACGCGGCACTCCAACTTAAGGAGTCTGTAACAGAGCTGAAGG	*
		M01529	0	Sindbis	6132	255	36M	*	0	0	GCTGTCTGTAACAACTACCTGCATGAGAACTATCCG	*
		M01529	0	Sindbis	9753	255	52M	*	0	0	ACCGTGGCGATGATGATTGGCGTAACTGTTGCAGTGTTATGTGCCTGTAAAG	*
		M01529	0	Sindbis	9328	255	42M	*	0	0	AAACCAAGTGGGTCTTCAACTCACCGGACTTGATCAGACATG	*
		M01529	0	Sindbis	6503	255	81M	*	0	0	TAGGATTACCACTGAGTTTGTCACCGCATATGTAGCTAGACTGAAAGGCCCTAAGGCCGCCGCACTATTTGCAAAGACGTA	*
		M01529	0	Sindbis	8232	255	59M	*	0	0	GTGCAGTATAGTGGAGGTAGATTTACCATCCCTCGCGGAGTAGGAGGCAGAGGAGACAG	*
		M01529	0	Sindbis	8882	255	41M	*	0	0	GATTAGCACCTCAGGACCGTGTAGAAGGCTTAGCCACAAAG	*
		M01529	0	Sindbis	10209	255	54M	*	0	0	TGCAAATTCACCACTGTGGTCCCCTCCCCAAAAATCAAATGCTGCGGCTCCTTG	*
		M01529	0	Sindbis	3084	255	1H33M1H	*	0	0	CCCCGTGCCAATCCGTTCAGCTGCAAGACCAAC	*
		M01529	0	Sindbis	6926	255	49M	*	0	0	TCTGATGATCTTGGAGGACCTGGGTGTGGATCAACCACTACTCGACTTG	*
		M01529	0	Sindbis	3386	255	54M	*	0	0	GTACGATCACGCCATTGCCGCCGAACTCTCCCGTAGATTTCCGGTGTTCCAGCT	*
		M01529	0	Sindbis	9502	255	54M	*	0	0	ACTTGACATTGCTCACCACCAGGAGACTAGGGGCAAACCCGGAACCAACCACTG	*
		M01529	0	Sindbis	712	255	35M	*	0	0	TGAGTGAAGGTAGGACAGGAAAATTGTCGATAATG	*
		M01529	0	Sindbis	5891	255	38M1H	*	0	0	CACGTCGAAAGAGGAACAACTCAAACCCAGGTACCAGA	*
		M01529	0	Sindbis	8270	255	37M	*	0	0	AGTAGGAGGCAGAGGAGACAGCGGTCGTCCGATCATG	*
		M01529	0	Sindbis	10822	255	45M1H	*	0	0	AAACCGCACCTTTCGGGTGTAAGATTGCAGTAAATCCGCTCCGAG	*
		M01529	0	Sindbis	7941	255	130M	*	0	0	AAACCCGGAAAGAGACAGCGCATGGCACTTAAGTTGGAGGCCGACAGATTGTTCGACGTCAAGAACGAAGACGGAGATGTCATCGGGCACGCACTGGCCATGGAAGGAAAGGTAATGAAACCTCTGCACG	*
		M01529	0	Sindbis	8041	255	37M	*	0	0	TGGAAGGAAAGGTAATGAAACCTCTGCACGTGAAAGG	*
		M01529	0	Sindbis	439	255	39M	*	0	0	CGCCGGATGCTGAAACACCATCGCTCTGCTTTCACAACG	*
		M01529	0	Sindbis	10443	255	64M	*	0	0	GCCGCGATGAAAGTAGGACTGCGTATTGTGTACGGGAACACTACCAGTTTCCTAGATGTGTACG	*
		M01529	0	Sindbis	3027	255	40M	*	0	0	ATAGAGGACTGGGAAGCTGAACACAAGGGAATAATTGCTG	*
		M01529	0	Sindbis	7278	255	66M	*	0	0	TTCTGCGGCGGATTTATCTTGCAAGATTCGGTTACTTCCACAGCGTGCCGCGTGGCGGATCCCCTG	*
		M01529	0	Sindbis	10122	255	60M	*	0	0	GAAAGGGCAGGGTATGCCCCGCTCAATTTGGAGATCACTGTCATGTCCTCGGAGGTTTTG	*
		M01529	0	Sindbis	238	255	40M	*	0	0	CAGCGACGATCTTGGACATAGGCAGCGCACCGGCTCGTAG	*
		M01529	0	Sindbis	9784	255	41M	*	0	0	CAGTGTTATGTGCCTGTAAAGCGCGCCGTGAGTGCCTGACG	*
		M01529	0	Sindbis	6292	255	35M	*	0	0	ATGAGTACAGAGCCCCGAATATCCGCAGTGCGGTT	*
		M01529	0	Sindbis	7941	255	23M2D42M	*	0	0	AAACCCGGAAAGAGACAGCGCATCACTTAAGTTGGAGGCCGACAGACTGTTCGACGTCAAGAACG	*
		M01529	0	Sindbis	5749	255	83M	*	0	0	GACTAACCGGGGTAGGTGGGTACATATTTTCGACGGACACAGGCCCTGGGCACTTGCAAAAGAAGTCCGTTCTGCAGAACCAG	*
		M01529	0	Sindbis	8581	255	35M	*	0	0	CCCCGCTCAATGCCATATTGCGGTGCGGATCGTCT	*
		M01529	0	Sindbis	4870	255	64M	*	0	0	CGCCCAAAACGTTGCCGTGCCTTTGCATGTATGCCATGACGCCAGAAAGGGTCCACAGACTTAG	*
		M01529	0	Sindbis	10731	255	63M	*	0	0	AAGCCTTCCGCCAAGAACGTGCATGTCCCGTACACGCAGGCCTCATCAGGATTTGAGATGTGG	*
		M01529	0	Sindbis	8316	255	47M	*	0	0	GGTCGGGTTGTCGCGATAGTCCTCGGTGGCGCTGATGAAGGAACACG	*
		M01529	0	Sindbis	5850	255	74M1H	*	0	0	GAGCGCAATGTCCTGGAAAGAATTCATGCCCCGGTGCTCGACACGTCGAAAGAGGAACAACTCAAACTCAGGTA	*
		M01529	0	Sindbis	10147	255	35M	*	0	0	ATTTGGAGATCACTGTCATGTCCTCGGAGGTTTTG	*
		M01529	0	Sindbis	8920	255	79M	*	0	0	AAGGATACTTTCTCCTCGCAAAATGCCCTCCAGGGGACAGCGTAACGGTTAGCATAGTGAGTAGCAACCCAGCAACGTC	*
		M01529	0	Sindbis	8242	255	136M	*	0	0	GTGGAGGTAGATTTACCATCCCTCGCGGAGTAGGAGGCAGAGGAGACAGCGGTCGTCCGATCATGGATAACTCCGGTCGGGTTGTCGCGATAGTCCTCGGTGGCGCTGATGAAGGAACACGAACTGCCCTTTCCGT	*
		M01529	0	Sindbis	8022	255	49M	*	0	0	ATCGGGCACGCACTGGCCATGGAAGGAAAGGTAATGAAACCTCTGCACG	*
		M01529	0	Sindbis	11556	255	52M	*	0	0	CCACATAACCACTATATTAACCATTTATCTAGCGGACGCCAAAAACTCAATG	*
		M01529	0	Sindbis	5235	255	43M	*	0	0	AGCTTTAGCGGATCGGACAACTCTATTACTAGCATGGGCAGTT	*
		M01529	0	Sindbis	6117	255	35M	*	0	0	CCACAGTTCGCTGTAGCTGTCTGTAACAACTATCT	*
		M01529	0	Sindbis	8318	255	35M	*	0	0	TCGGGTTGTCGCGATATTCCTCGGTGGCGCTGATG	*
		M01529	0	Sindbis	1744	255	1H34M1H	*	0	0	GACAGTATATCGTTGTCTCGCCAAACTCTGTGCT	*
		M01529	0	Sindbis	3733	255	35M	*	0	0	CACGGTACGACCTGGTGTTCATCAACATTGGAACT	*
		M01529	0	Sindbis	1	255	98M	*	0	0	ATTGACGGCGTAGTACACGCCATTGAATCAAACAGCCGACCAATTGCACTACCATCACAATGGAGAAGCCAGTAGTAAACGTAGACGTTGACCCCCAG	*
		M01529	0	Sindbis	5153	255	114M	*	0	0	ATCTACAGCTGATAACACCTCGCTTGATGTCACAGACATCTCACTGGATATGGATGACAGTAGCGAAGGCTCACTTTTTTCGAGCTTTAGCGGATCGGACAACTCTATTACTAG	*
		M01529	0	Sindbis	5220	255	56M	*	0	0	GGCTCACTTTTCTCGAGCTTTAGCGGATCGGACAACTCTATTACTAGTATGGACAG	*
		M01529	0	Sindbis	5191	255	36M1D37M	*	0	0	TCTCACTGGATATGGATGACAGTAGCGAAGGCTCACTTTTTCGAGCTTTAGCGGATCGGACAACTCTATTACT	*
		M01529	0	Sindbis	5886	255	35M	*	0	0	CTCGACACGTCGAAAGAGGAACAACTCAAACTCAG	*
		M01529	0	Sindbis	522	255	41M	*	0	0	GTGTATATCAACGCTCCCGGAACCATCTATTATCAGGCTAT	*
		M01529	0	Sindbis	10446	255	44M	*	0	0	GCGATGAAAGTAGGACTGCGTATTGTGTACGGGAACACTACCAG	*
		M01529	0	Sindbis	10443	255	44M1H	*	0	0	GCCGCGATGAAAGTAGGACTGCGTACTGTGTACGGGAACACTAC	*
		M01529	0	Sindbis	9483	255	36M	*	0	0	CTCCAATTAGATACAGACCACTTGACATTGCTCACC	*
		M01529	0	Sindbis	10493	255	49M	*	0	0	CCTAGATGTGTACGTGAACGGAGTCACACCAGGAATGTCTAAAGACTTG	*
		M01529	0	Sindbis	10637	255	55M	*	0	0	ATATGGAGCGATGAAACCAGGAGCGTTTGGAGACATTCAAGCTACCTCCTTGACT	*
		M01529	0	Sindbis	3027	255	39M1H	*	0	0	ATAGAGGACTGGGAAGCTGAACACAAGGGAATAATTGCT	*
		M01529	0	Sindbis	3999	255	42M	*	0	0	TTCCGACAACTAGACAACAGCCGTACACGGCAATTCACCCCG	*
		M01529	0	Sindbis	3979	255	61M	*	0	0	ATACAGAAATGTACCTGATTTTCCGACAACTAGACAACAGCCGTACACGGCAATTCACCCC	*
		M01529	0	Sindbis	3244	255	35M	*	0	0	ACGTAATTTGCATTAAGTTTTTCGGCATGGACTTG	*
		M01529	0	Sindbis	10115	255	65M	*	0	0	ACTTGTTGAAAGGGCAGGGTATGCCCCGCTCAATTTGGAGATCACTGTCATGTCCTCGGAGGTTT	*
		M01529	0	Sindbis	9208	255	42M	*	0	0	CTGGGAAGAACATTACGTATGAGTGCAAGTGCGGCGACTACA	*
		M01529	0	Sindbis	5885	255	36M	*	0	0	GCTCGACACGTCGAAAGAGGAACAACTCAAACTCAG	*
		M01529	0	Sindbis	11194	255	54M	*	0	0	ATGCAGAATGTAAACCACCAGCTGACCATATCGTGATCACCCCGCACAAAAATG	*
		M01529	0	Sindbis	5710	255	40M	*	0	0	AGCAGAGACGTAGACGCAGGAGCAGGAGGACTGAATACTG	*
		M01529	0	Sindbis	8242	255	50M1H	*	0	0	GTGGAGGTAGATTTACCATCCCTCGCGGAGTAGGAGGCAGAGGAGACAGC	*
		M01529	0	Sindbis	4595	255	39M	*	0	0	GAAGGATGAAGATATGGAGATCGACGACGAGTTAGTATG	*
		M01529	0	Sindbis	4954	255	54M	*	0	0	TTACAGTATGCTCCTCCACCCCCCTTCCTAAGCACAAAATTAAGAATGTTCAGA	*
		M01529	0	Sindbis	1742	255	59M	*	0	0	CGGACAGTATATCGTTGTCTCGCCAAACTCTGTGCTGAAGAATGCCAAACTCGCACCAG	*
		M01529	0	Sindbis	3574	255	75M1H	*	0	0	CGGTCGAAAAATTCTTGAACCAGTTCAAACACCACTCAGTACTTGTGGTATCAGAGGAAAAAATTGAAGCTCCCC	*
		M01529	0	Sindbis	8321	255	37M	*	0	0	GGTTGTCGCGATAGTCCTCGGTGGCGCTGATGAAGGA	*
		M01529	0	Sindbis	5762	255	42M	*	0	0	AGGTGGGTACATATTTTCGACGGACACAGGCCCTGGGCACTT	*
		M01529	0	Sindbis	6007	255	36M	*	0	0	TACTGTCAGGACTACGACTGTATAACTCTGCCACAG	*
		M01529	0	Sindbis	10427	255	86M	*	0	0	GATTAAGGTGCACACTGCCGCGATGAAAGTAGGACTGCGTATTGTGTACGGGAACACTACCAGCTTCCTAGATGTGTACGTGAACG	*
		M01529	0	Sindbis	4553	255	59M	*	0	0	AATTGACGCGGCACTCCAACTTAAGGAGTCTGTAACAGAGCTGAAGGACGAAGATATGG	*
		M01529	0	Sindbis	6679	255	43M1H	*	0	0	AAAGACCGAAAGTACAAGTGATACAAGCCGCAGAACCCCTGGC	*
		M01529	0	Sindbis	42	255	56M1H	*	0	0	AATTGCACTACCATCACAATGGAGAAGCCAGTAGTAAACGTAGACGTAGACCCCCA	*
		M01529	0	Sindbis	5992	255	48M1H	*	0	0	TAACCACTGAGCGACTACTGTCAGGACTACGACTGTATAACTCTGCCA	*
		M01529	0	Sindbis	7942	255	65M1H	*	0	0	AACCCGGAAAGAGACAGCGCATGGCACTTAAGTTGGAGGCCGACAGATTGTTCGACGTCAAGAAC	*
		M01529	0	Sindbis	10603	255	56M1H	*	0	0	ATCGCGGCCTGGTGTACAACTATGACTTCCCGGAATATGGAGCGATGAAACCAGGA	*
		M01529	0	Sindbis	9324	255	46M	*	0	0	GACCAAACGAAGTGGGTCTTCAACTCACCGGACTTGATCAGACATG	*
		M01529	0	Sindbis	8032	255	38M1H	*	0	0	CACTGGCCATGGAAGGAAAGGTAATGAAACCTCTGCAC	*
		M01529	0	Sindbis	9926	255	42M	*	0	0	CTTGTGGTCGAACAGTCAGCCGTTCTTCTGGGTCCAGTTGTG	*
		M01529	0	Sindbis	6555	255	86M	*	0	0	AAGGCCGCCGCACTATTTGCAAAGACGTATAATTTGGTCCCATTGCAAGAAGTGCCTATGGATAGATTCGTCATGAACATGAAAAG	*
		M01529	0	Sindbis	3383	255	114M	*	0	0	TGGGTACGATCACGCCATTGCCGCCGAACTCTCCCGTAGATTTCCGGTGTTCCAGCTAGCTGGGAAGGGCACACAACTTGATTTGCAGACGGGGAGAACCAGAGTTATCTCTGC	*
		M01529	0	Sindbis	5763	255	40M	*	0	0	GGTGGGTACATATTTTCGACGGACACAGGCCCTGGGCACT	*
		M01529	0	Sindbis	8506	255	44M	*	0	0	CCACATGCTATACCCGCGAACCTTCCAGAGCCCTCGACATCCTT	*
		M01529	0	Sindbis	5274	255	29M2D48M	*	0	0	AGTTGGTCGTCAGGACCTAGTTCACTAGATAGTAGACCGAAGGCAGGTGGTGGTGGCTGACGTTCATGCCGTCCAGG	*
		M01529	0	Sindbis	11019	255	67M	*	0	0	CAGTATGTATCCGACCGCGAAGGTCAATGCCCCGTACATTCGCATTCGAGCACAGCAACTCTCCAAG	*
		M01529	0	Sindbis	7808	255	67M1H	*	0	0	TGGACAGGCAACTAGACCTCAACCCCCACGTCCACGCCCGCCGCCGCGCCAGAAGAAGCAGGCGCCC	*
		M01529	0	Sindbis	5238	255	38M	*	0	0	TTTAGCGGATCGGACGACTCTATTACTAGTATGGACAG	*
		M01529	0	Sindbis	4447	255	55M	*	0	0	CCGGAAAAGACCGCCTTGAAGTATCACTTAACTGCTTGACAACCGCGCTAGACAG	*
		M01529	0	Sindbis	1758	255	45M	*	0	0	GTCTCGCCAAACTCTGTGCTGAAGAATGCCAAACTCGCACCAGCG	*
		M01529	0	Sindbis	11373	255	50M	*	0	0	ACACGAAGATGACCGCTACGCCCCAATGATCCGACCAGCAAAACTCGATG	*
		M01529	0	Sindbis	6009	255	39M	*	0	0	CCGTCAGGACTACGACTGCATAACTCTGCCACAGATCAG	*
		M01529	0	Sindbis	2465	255	61M	*	0	0	ACTTGCCTTGATTGCTATCGTTAGGCCCCGCAAGAAGGTAGTACTATGCGGAGACCCCATG	*
		M01529	0	Sindbis	7982	255	37M	*	0	0	CGACAGATTGTTCGACGTCAAGAACTAAGACGGAGAT	*
		M01529	0	Sindbis	1509	255	46M	*	0	0	GTCTCGGAGGAATTAGTCATGGAGGCCAAGGCTTCTTTTGAGGATG	*
		M01529	0	Sindbis	8868	255	45M1H	*	0	0	ACGGATGACATCAAGATTAGCACCTCAGGACCGTGTAGAAGGCTT	*
		M01529	0	Sindbis	8218	255	37M	*	0	0	GGCACCACGGAGCGGTGCAGTATAGTGGAGGTAGATT	*
		M01529	0	Sindbis	60	255	36M1H	*	0	0	ATGGAGAAGCCAGTAGTAAACGTAGACGTAGACCCC	*
		M01529	0	Sindbis	10296	255	43M	*	0	0	TGCAAGGTCTTCGGAGGGGTCTACCCCTTTACGTGGGGAGGAG	*
		M01529	0	Sindbis	10842	255	42M1H	*	0	0	AAGATTGCAGTAAATCCGCTCCGAGCGGTGGACTGTTCATAC	*
		M01529	0	Sindbis	10424	255	40M	*	0	0	GGCGATTAAGGTGCACACTGCCGCGATGAAAGTAGGACTG	*
		M01529	0	Sindbis	8058	255	36M1H	*	0	0	AAACCTCTGCACGTGAAAGGAACCATCGACCACCCT	*
		M01529	0	Sindbis	6188	255	38M1H	*	0	0	TACTGACGAGTACGATGCTTACTTGGATATGGTAGACG	*
		M01529	0	Sindbis	5983	255	47M	*	0	0	AGAAAGCCATAACCACTGAGCGACTACTGTCAGGACTACGACTGTAT	*
		M01529	0	Sindbis	6066	255	48M1H	*	0	0	ACCTATCCGAAACCATTGTACTCCAGTAGCGTACCGGCGAACTACTCC	*
		M01529	0	Sindbis	8368	255	41M	*	0	0	CCCTTTCGGTCGTCACCTGGAATAGTAAAGGGAAGACAATT	*
		M01529	0	Sindbis	7976	255	35M	*	0	0	GGAGGCCGACAGATTGTTCGACGTCAAGAACGAAG	*
		M01529	0	Sindbis	5770	255	35M	*	0	0	ACATATTTTCGACGGACACAGGCCCTGGGCACTTG	*
		M01529	0	Sindbis	6018	255	1H34M	*	0	0	CTACGACTGTATAACTCTGCCACAGATCAGCCAG	*
		M01529	0	Sindbis	1444	255	40M	*	0	0	CCACGTCGCTGAGGCAGAAATTGAAACTGGCATTGCAACC	*
		M01529	0	Sindbis	9711	255	44M	*	0	0	CATCGCCATCCTGTGTACACCATCTTAGCCGTCGCATCAGCTAC	*
		M01529	0	Sindbis	3394	255	46M	*	0	0	ACGCCATTGCCGCCGAACTCTCCCGTAGATTTCCGGTGTTCCAGCT	*
		M01529	0	Sindbis	8025	255	45M1H	*	0	0	GGGCACGCACTGGCCATGGAAGGAAAGGTAATGAAACCTCTGCAC	*
		M01529	0	Sindbis	3385	255	54M1H	*	0	0	GGTACGATCACGCCATTGCCGCCGAACTCTCCCGTAGATTTCCGGTGTTCCAGC	*
		M01529	0	Sindbis	3393	255	47M	*	0	0	CACGCCATTGCCGCCGAACTCTCCCGTAGATTTCCGGTGTTCCAGCT	*
		M01529	0	Sindbis	1750	255	51M	*	0	0	ATATCGTTGTCTCGCCAAACTCTGGGCTGAAGAATGCCAAACTCGCACCAG	*
		M01529	0	Sindbis	6000	255	1H48M1H	*	0	0	GAGCGACTACTGTCAGGACTACGACTGTATAACTCTGCCACAGATCAG	*
		M01529	0	Sindbis	3982	255	58M1H	*	0	0	CAGAAATGTACCTGATTTTCCGACAACTAGACAACAGCCGTACACGGCAATTCACCCC	*
		M01529	0	Sindbis	27	255	72M	*	0	0	ATCAAACAGCCGACCAATTGCACTACCATCACAATGGAGAAGCCAGTAGTAAACGTAGACGTAGACCCCCAG	*
		M01529	0	Sindbis	8887	255	36M	*	0	0	GCACCTCAGGACCGTGCAGAAGGCTTAGCTACAAAG	*
		M01529	0	Sindbis	6513	255	43M	*	0	0	ACTGAGTTTGTCACCGCATATGTAGCTAGACTGAAAGGCCCTA	*
		M01529	0	Sindbis	9615	255	36M1H	*	0	0	ATATGGGGAAATCATGAGCCAGTGAGGGTCTATGCC	*
		M01529	0	Sindbis	5931	255	110M	*	0	0	ATGCCCACCGAAGCCAACAAAAGTAGGTACCAGTCTCGTAAAGTAGAAAATCAGAAAGCCATAACCACTGAGCGACTACTGTCAGGACTACGACTGTATAACTCTGCCAC	*
		M01529	0	Sindbis	2025	255	69M	*	0	0	GAAGAGGAGCAGTACAAGGTTACAAAGGCAGAGCTTGCAGAAACAGAGTACGTGTTTGACGTGGACAAG	*
		M01529	0	Sindbis	1240	255	36M	*	0	0	AATGGGCTAAGGAGCGCAAGGATGATCTTGATAACG	*
		M01529	0	Sindbis	10222	255	40M	*	0	0	CTGTGGTCCCCTCCCCAAAAATCAAATGCTGCGGCTCCTT	*
		M01529	0	Sindbis	3328	255	111M1H	*	0	0	CCGATTCAGCGAGGCCGGTAGCTCATTGGGACAACAGCCCAGGAACCCGCAAGTATGGGTACGATCACGCCATTGCCGCCGAACTCTCCCGTAGATTTCCGGTGTTCCAGC	*
		M01529	0	Sindbis	6476	255	66M	*	0	0	TTGGGAGGAATTCGCTCGGAAGCCAATTAGGATTACCACTGAGTTTGTCACCGCATATGTAGCTAG	*
		M01529	0	Sindbis	7956	255	58M	*	0	0	CAGCGCATGGCACTTAAGTTGGAGGCCGACAGATTGTTCGACGTCAAGAACGAAGACG	*
		M01529	0	Sindbis	3389	255	50M1H	*	0	0	CGATCACGCCATTGCCGCCGAACTCTCCCGTAGATTTCCGGTGTTCCAGC	*
		M01529	0	Sindbis	3936	255	41M	*	0	0	TTTGTCAGGGTGTCTGCAGCGCGACCAGATCGTGTCCCAAG	*
		M01529	0	Sindbis	9522	255	46M	*	0	0	AGGAGACTAGGGGCAAACCCGGAACCAACCACTGAATGGATCGTCG	*
		M01529	0	Sindbis	6005	255	43M	*	0	0	ACTACTGTCAGGACTACGACTGTATAACTCTGCCACAGATCAG	*
		M01529	0	Sindbis	6011	255	41M	*	0	0	GCCAGGACTACGACTGTATAACTCTGCCACAGATCAGCCAG	*
		M01529	0	Sindbis	58	255	41M	*	0	0	CAATGGAGAAGCCAGTAGTAAACGTAGACGTAGACCCCCAG	*
		M01529	0	Sindbis	8020	255	51M	*	0	0	TCATCGGGCACGCACTGGCCATGGAAGGAAAGGTAATGAAACCTCTGCACG	*
		M01529	0	Sindbis	8871	255	36M	*	0	0	GATGACATCAAGATTAGCACCTCAGGACCGTGTAGA	*
		M01529	0	Sindbis	8239	255	36M1H	*	0	0	ATAGTGGAGGTAGATTTACCATCCCTCGCGGAGTAG	*
		M01529	0	Sindbis	8296	255	56M1H	*	0	0	GTCCGATCATGGATAACTCCGGTCGGGTTGTCGCGATAGTCCTCGGTGGCGCTGAT	*
		M01529	0	Sindbis	6930	255	45M	*	0	0	ATGATCTTGGAGGACCTGGGTGTGGATCAACCACTACTCGACTTG	*
		M01529	0	Sindbis	10604	255	40M	*	0	0	TCGCGGCCTGGTGTACAACTATGACTTCCCGGAGTATGGA	*
		M01529	0	Sindbis	8043	255	39M	*	0	0	GAAGGAAAGGTAATGAAACCTCTGCACGTGAAAGGAACC	*
		M01529	0	Sindbis	9318	255	1H42M	*	0	0	AAGAGCGACCAAACGAAGTGGGTCTTCAACTCACCGGACTTG	*
		M01529	0	Sindbis	8280	255	55M	*	0	0	AGAGGAGACAGCGGTCGTCCGATCATGGATAACTCCGGTCGGGTTGTCGCGATAG	*
		M01529	0	Sindbis	6109	255	47M	*	0	0	ACTCCGATCCACAGTTCGCCGTAGCTGACTGTAACAACTATCTGCAT	*
		M01529	0	Sindbis	9491	255	65M	*	0	0	AGATACAGACCACTTGACATTGCTCACCACCAGGAGACTAGGGGCAAACCCGGAACCAACCACTG	*
		M01529	0	Sindbis	1484	255	39M	*	0	0	AAAGAAGGAGGAAAAACTGCTGCAGGTCTCGGAGGAATT	*
		M01529	0	Sindbis	6589	255	47M	*	0	0	TGGTCCCATTGCAAGAAGTGCCTATGGATAGATTCGTCATGGACATG	*
		M01529	0	Sindbis	11376	255	70M	*	0	0	CGAAGATGACCGCTACGCCCCAATGATCCGACCAGCAAAACTCGATGTACTTCCGAGGAACTGATGTGCA	*
		M01529	0	Sindbis	10625	255	37M	*	0	0	TGACTTCCCGGAATATGGAGCGATGAAACCAGGAGCG	*
		M01529	0	Sindbis	8297	255	55M1H	*	0	0	TCCGATCATGGATAACTCCGGTCGGGTTGTCGCGATAGTCCTCGGTGGCGCTGAT	*
		M01529	0	Sindbis	1484	255	1H71M	*	0	0	AAAGAAGGAGGAAAAACTGCTGCAGGTCTCGGAGGAATTAGTCATGGAGGCCAAGGCTGCTTTTGAGGATG	*
		M01529	0	Sindbis	10374	255	40M	*	0	0	AGTGAGGCGTACGTCGAATTGTCAGCAGATTGCGCGTCTG	*
		M01529	0	Sindbis	51	255	39M1H	*	0	0	ACCATCACAATGGAGAAGCCAGTAGTAAACGTAGACGTA	*
		M01529	0	Sindbis	781	255	47M	*	0	0	ATTTCTCCGTAGGATCGACACTTTATCCAGAACACAGAGCCAGCTTG	*
		M01529	0	Sindbis	10899	255	36M	*	0	0	TCTATTGACATCCCGAACGCTGCCTTTATCAGGACA	*
		M01529	0	Sindbis	8263	255	38M	*	0	0	CTCGCGGAGTAGGAGGCAGAGGAGACAGCGGTCGTCCG	*
		M01529	0	Sindbis	9241	255	36M	*	0	0	GCGACTACAAGACCGGAACCGTTTCGACCCGCACCG	*
		M01529	0	Sindbis	11240	255	96M	*	0	0	CAAAAATGACCAAGAATTTCAAGCCGCCATCTCAAAAACATCATGGAGTTGGCTGTTTGCCCTTTTCGGCGGCGCCTCGTCGCTATTAATTATAGG	*
		M01529	0	Sindbis	11387	255	36M	*	0	0	GCCACGCCCCAATGATCCGACCAGCAAAACTCGATG	*
		M01529	0	Sindbis	54	255	45M	*	0	0	ATCACAATGGAGAAGCCAGTAGTAAACGTAGACGTAGACCCCCAG	*
		M01529	0	Sindbis	7963	255	114M	*	0	0	TGGCACTTAAGTTGGAGGCCGACAGATTGTTCGACGTCAAGAACGAAGACGGAGATGTCATCGGGCACGCACTGGCCATGGAAGGAAAGGTAATGAAACCTCTGCACGTGAAAG	*
		M01529	0	Sindbis	5882	255	39M	*	0	0	GGTGCTCGACACGTCGAAAGAGGAACAACTCAAACTCAG	*
		M01529	0	Sindbis	238	255	44M253H	*	0	0	CAGCGACGATCTTGGACATAGGCAGCGCACCGGCCCGTAGAATG	*
		M01529	0	Sindbis	3338	255	102M	*	0	0	GAGGCCGGTAGCTCATTGGGACAACAGCCCAGGAACCCGCAAGTATGGGTACGATCACGCCATTGCCGCCGAACTCTCCCGTAGATTTCCGGTGTTCCAGCT	*
		M01529	0	Sindbis	3241	255	38M	*	0	0	TAGACGTAATTTGCATTAAGTTTTTCGGCATGGACTTG	*
		M01529	0	Sindbis	6926	255	49M	*	0	0	TCTGATGATCTTGGAGGACCTGGGTGTGGATCAACCACTACTCGACCTG	*
		M01529	0	Sindbis	5871	255	41M	*	0	0	ATTCATGCCCCGGTGCTCGACACGTCGAAAGAGGAACAACT	*
		M01529	0	Sindbis	6292	255	42M	*	0	0	ATGAGTATAGAGCCCCGAATATCCGCAGTGCGGTTCCATCAG	*
		M01529	0	Sindbis	2045	255	42M	*	0	0	TACAAAGGCAGAGCTTGCAGAAACAGAGTACGTGTTTGACGT	*
		M01529	0	Sindbis	2340	255	79M	*	0	0	GTGCTAAGACTGAGGGGTATGCAGATTACGTCGAAGACAGTAGATTCGGTTATGCTCAACGGATGCCACAAAGCCGTAG	*
		M01529	0	Sindbis	11455	255	60M	*	0	0	AGGCTGGTACATTAGATCCCCGCTTACCGCGGGCAATATAGCAACACTAAAAACTCGATG	*
		M01529	0	Sindbis	4559	255	53M	*	0	0	CGCGGCACTCCAACTTAAGGAGTCTGTAACAGAGCTGAAGGATGAAGATATGG	*
		M01529	0	Sindbis	2372	255	41M	*	0	0	GAAGACAGTAGATTCGGTTATGCTCAACGGATGCCACAAAG	*
		M01529	0	Sindbis	10417	255	81M	*	0	0	ACGCGCAGGCGATTAAGGTGCACACTGCCGCGATGAAAGTAGGACTGCGTATTGTGTACGGGAACACCACCAGTTTCCTAG	*
		M01529	0	Sindbis	2085	255	70M	*	0	0	GTGGACAAGAAGCGTTGCGTTAAGAAGGAAGAAGCCTCAGGTCAGGTCCTCTCGGGAGAACTGACCAACC	*
		M01529	0	Sindbis	3388	255	52M	*	0	0	ACGATCACGCCATTGCCGCCGAACTCTCCCGTAGATTTCCGGTGTTCCAGCT	*
		M01529	0	Sindbis	3888	255	40M	*	0	0	TACGCCGACCGCAACAGTGAGGACGTAGTCACCGCTCTTG	*
		M01529	0	Sindbis	10448	255	40M	*	0	0	GATGAAAGTAGGACTGCGTACTGTGTACGGGAACACTACC	*
		M01529	0	Sindbis	4576	255	36M	*	0	0	AGGAGTCTGTAACAGAGCTGAAGGACGAAGATATGG	*
		M01529	0	Sindbis	2938	255	44M	*	0	0	CTGAGGACAGGCTAGTGTGGAAAACCTTGCAGGGCGACCCATGG	*
		M01529	0	Sindbis	547	255	63M	*	0	0	TCTATCATCAGGCTATGAAAGGCGTGCGGACCCTGTACTGGACTGGCTTCGACACCACCCAGT	*
		M01529	0	Sindbis	6927	255	41M2H	*	0	0	CTGATGATCTTGGAGGACCTGGGTGTGGATCAACCACTACT	*
		M01529	0	Sindbis	10630	255	36M	*	0	0	TCCCGGAATATGGAGCGATGAAACCAGGAGCGTTTG	*
		M01529	0	Sindbis	9770	255	55M	*	0	0	TGGCGTAACTGTTGCAGTGTTATGTGCCTGTAAAGCGCGCCGTGAGTGCCTGACG	*
		M01529	0	Sindbis	4054	255	78M	*	0	0	GCGTGATTTCGTCCGTGTATGAGGGTACAAGAGATGGAGTTGGAGCCGCGCCGTCATACCGCACCAAAAGGGAGAATA	*
		M01529	0	Sindbis	3394	255	45M1H	*	0	0	ACGCCATTGCCGCCGAACTCTCCCGTAGATTTCCGGTGTTCCAGC	*
		M01529	0	Sindbis	1481	255	42M	*	0	0	ACCAAAGAAGGAGGAAAAACTGCTGCAGGTCTCGGAGGAATT	*
		M01529	0	Sindbis	6478	255	39M	*	0	0	GGGAGGAGTTCGCTCGGAAGCCAATTAGGATTACCACTG	*
		M01529	0	Sindbis	8035	255	35M	*	0	0	TGGCCATGGAAGGAAAGGTAATGAAACCTCTGCAC	*
		M01529	0	Sindbis	5300	255	37M1H	*	0	0	AGAGATAGTAGACCGAAGGCAGGTGGTGGTGGCTGAC	*
		M01529	0	Sindbis	5496	255	2H48M1H	*	0	0	TTCGACGGAGAGACGGCCCGCCAGGCAGCGGTACAACCCCTGGCAACA	*
		M01529	0	Sindbis	563	255	35M	*	0	0	GAAAGGCGTGCGGACCCTGTACTGGATTGGCTTCG	*
		M01529	0	Sindbis	51	255	48M	*	0	0	ACCATCACAATGGAGAAGCCAGTAGTAAACGTAGACGTAGACCCCCAG	*
		M01529	0	Sindbis	7935	255	56M	*	0	0	AAACCCAAACCCGGAAAGAGGCAGCGCATGGCACTTAAGTTGGAGGCCGACAGATT	*
		M01529	0	Sindbis	7941	255	66M1H	*	0	0	AAACCCGGAAAGAGACAGCGCATGGCACTTAAGTTGGAGGCCGACAGATTGTTCGACGTCAAGAAC	*
		M01529	0	Sindbis	57	255	40M	*	0	0	ACAATGGAGAAGCCAGTAGTAAACGTAGACGTAGACCCCC	*
		M01529	0	Sindbis	8658	255	47M	*	0	0	AGCCCCTACTTGGGCACATGCTCGTACTGCCACCATACTGAACCGTG	*
		M01529	0	Sindbis	9011	255	39M	*	0	0	CCGCAAGATAAAACCAAAATTCGTGGGACGGGAAAAATA	*
		M01529	0	Sindbis	5710	255	39M1H	*	0	0	AGCAGAGACGTAGACGCAGGAGCAGGAGGACTGAATACT	*
		M01529	0	Sindbis	11387	255	36M	*	0	0	GCTACGCCCCAATGATCCGACCAGCAAAACTCGATG	*
		M01529	0	Sindbis	9943	255	35M	*	0	0	AGCCGTTCTTCTGGGTCCAGTTGTGCATACCTTTG	*
		M01529	0	Sindbis	8418	255	47M	*	0	0	CCGGAAGGGACAGAAGAGTGGTCCGCAGCACCACTGGTCACGGCAAT	*
		M01529	0	Sindbis	7366	255	51M1H	*	0	0	AACCGCTCCCAGCCGACGACGAGCAAGACGAAGACAGAAGACGCGCTCTGC	*
		M01529	0	Sindbis	8317	255	46M	*	0	0	GTCGGGTTGTCGCGATAGTCCTCGGTGGCGCTGATGAAGGAACACG	*
		M01529	0	Sindbis	237	255	38M	*	0	0	ACAGCGACGATCTTGGACATAGGCAGCGCACCGGCTCG	*
		M01529	0	Sindbis	8654	255	49M	*	0	0	GACCAGCCCCTACTTGGGCACATGCTCGTACTGCCACCATACTGAACCG	*
		M01529	0	Sindbis	396	255	40M	*	0	0	AACTTGCATGAGAAGATTAAGGATCTCCGGACCGTACTTG	*
		M01529	0	Sindbis	8302	255	61M	*	0	0	TCATGGATAACTCCGGTCGGGTTGTCGCGATAGTCCTCGGTGGCGCCGATGAAGGAACACG	*
		M01529	0	Sindbis	41	255	58M	*	0	0	CAATTGCACTACCATCACAATGGAGAAGCCAGTAGTAAACGTAGACGTAGACCCCCAG	*
		M01529	0	Sindbis	8959	255	93M	*	0	0	GCGTAACGGTTAGCATAGTGAGTAGCAACTCAGCAACGTCATGTACACTGGCCCGCAAGATAAAACCAAAATTCGTGGGACGGGAAAAATATG	*
		M01529	0	Sindbis	8035	255	36M	*	0	0	TGGCCATGGAAGGAAAGGTAATGAAACCTCTGCACG	*
		M01529	0	Sindbis	8595	255	62M1H	*	0	0	ATATTGCGGTGCGGATCGTCTGGCAGAAGCAAAAGAAGCGTCATTGACGACTTTACCCTGAC	*
		M01529	0	Sindbis	9512	255	1H56M	*	0	0	GCTCACCACCAGGAGACTAGGGGCAAACCCGGAACCAACCACTGAATGGATCGTCG	*
		M01529	0	Sindbis	5987	255	65M	*	0	0	AGCCATAACCACTGAGCGACTACTGTCAGGACTACGACTGTATAACTCTGCCACAGATCAGCCAG	*
		M01529	0	Sindbis	6017	255	35M	*	0	0	ACTACGACTGTATAACTCTGCCACAGATCAGCCAG	*
		M01529	0	Sindbis	9501	255	63M1H	*	0	0	CACTTGACATCGCTCACCACCAGGAGACTAGGGGCAAACCCGGAACCAACCACTGAATGGATC	*
		M01529	0	Sindbis	7954	255	117M	*	0	0	GACAGCGCATGGCACTTAAGTTGGAGGCCGACAGATTGTTCGACGTCAAGAACGAAGACGGAGATGTCATCGGGCACGCACTGGCCATGGAAGGAAAGGTAATGAAACCTCTGCACG	*
		M01529	0	Sindbis	8732	255	88M	*	0	0	CTGGGACGAAGCGGACGATAACACCATACGCATACAGACTTCCGCCCAGTTTGGATACGACCAAAGCGGAGCAGCAAGCGCAAACAAG	*
		M01529	0	Sindbis	6624	255	55M	*	0	0	GTCATGGACATGAAAAGAGACGTGAAAGTTACACCAGGCACGAAACATACAGAAG	*
		M01529	0	Sindbis	4528	255	46M	*	0	0	GCCTGGATAAGAAGTGGAAGGAAAGAATCGACGCGGCACTCCAACT	*
		M01529	0	Sindbis	10441	255	49M	*	0	0	CTGCCGCGATGAAAGTAGGACTGCGTATTGTGTACGGGAACACTACCAG	*
		M01529	0	Sindbis	4853	255	45M1H	*	0	0	TAACCCGTCGTCTAGCCCGCCCAAAACGTTGCCGTGCCTTTGCAT	*
		M01529	0	Sindbis	8887	255	51M	*	0	0	GCACCTCAGGACCGCGTAGAAGGCTTAGCTACAAAGGATACTTTCTCCTCG	*
		M01529	0	Sindbis	5933	255	108M	*	0	0	GCCCACCGAAGCCAACAAAAGTAGGTACCAGTCTCGTAAAGTAGAAAATCAGAAAGCCATAACCACTGAGCGACTACTGTCAGGACTACGACTGTATAACTCTGCCAC	*
		M01529	0	Sindbis	7719	255	42M	*	0	0	AGAAGGAGGCAGGCGGCCCCGATGCCTGCCCGCAACGGGCTG	*
		M01529	0	Sindbis	2160	255	44M	*	0	0	TATCATGAGCTAGCTCTGGAGGGACTGAAGACCCGACCTGCGGT	*
		M01529	0	Sindbis	9520	255	45M	*	0	0	CCAGGAGACTAGGGGCAAACCCGGAACCAACCACTGAATGGATCG	*
		M01529	0	Sindbis	9055	255	24M1I39M	*	0	0	TACCTCCCGTTCACGGTAAAAAAAATTCCTTGCACAGTGTACGACCGTCTGAAAGAAACAACTG	*
		M01529	0	Sindbis	5492	255	51M	*	0	0	AATTTTCGACGGAGAGACGGCCCGCCAGGCAGCGGTACAACCCCTGGCAAC	*
		M01529	0	Sindbis	9207	255	43M	*	0	0	TCTGGGAAGAACATTACGTATGAGTGCAAGTGCGGCGACTACA	*
		M01529	0	Sindbis	5097	255	42M1H	*	0	0	ACCGCTCCTCCTGCACAGGCCGAGGAGGCCCCCGAAGTTGTA	*
		M01529	0	Sindbis	6516	255	99M	*	0	0	GAGTTAGTCACCGCATATGTAGCTAGACTGAAAGGCCCTAAGGCCGCCGCACTATTTGCAAAGACGTATAATTTGGTCCCATTGCAAGAAGTGCCTACG	*
		M01529	0	Sindbis	5678	255	49M	*	0	0	GTCCCGATCAGCCGTATCTTTTCCTCTACGCAAGCAGAGACGTAGACGC	*
		M01529	0	Sindbis	565	255	54M	*	0	0	AAGGCGTGCGGACCCTGTACTGGATTGGCTTCGACACCACCCAGTTCATGCTCT	*
		M01529	0	Sindbis	5991	255	50M	*	0	0	ATAACCACTGAGCGACTACTGTCAGGACTACGACTGTATAACTCTGCCAC	*
		M01529	0	Sindbis	8304	255	83M	*	0	0	ATGGATAACTCCGGTCGGGTTGTCGCGATAGTCCTCGGTGGCGCTGATGAAGGAACACGAACTGCCCTTTCGGTCGTCACCTG	*
		M01529	0	Sindbis	1746	255	54M1H	*	0	0	CAGCATATCGTTGTCTCGCCAAACTCTGTGCTGAAGAATGCCAAACTCGCACCA	*
		M01529	0	Sindbis	8039	255	89M	*	0	0	CATGGAAGGAAAGGTAATGAAACCTCTGCACGTGAAAGGAACCATCGACCACCCTGTGCTATCAAAGCTCAAATTTACCAAGTCGTCAG	*
		M01529	0	Sindbis	5771	255	40M	*	0	0	CATATTTTCGACGGACACAGGCCCTGGGCACTCGCAAAAG	*
		M01529	0	Sindbis	41	255	49M1H	*	0	0	CAATTGCACTACCATCACAATGGAGAAGCCAGTAGTAAACGTAGACGTA	*
		M01529	0	Sindbis	8263	255	44M	*	0	0	CTCGCGGAGTAGGAGGCAGAGGAGACAGCGGTCGTCCGATTATG	*
		M01529	0	Sindbis	10747	255	46M	*	0	0	ACGTGCATGTCCCGTACACGCAGGCCTCATCAGGATTTGAGACGTG	*
		M01529	0	Sindbis	5235	255	41M	*	0	0	AGCTTTAGCGGATCGGACAACTCTATTACTAGTATGGACAG	*
		M01529	0	Sindbis	2365	255	36M	*	0	0	TTACGTCGAAGACAGTAGATTCGGTTATGCTCAACG	*
		M01529	0	Sindbis	57	255	48M251H	*	0	0	ACAATGGAGAAGCCAGTAGTAAACGTAGACGTAGACCCCCAGAGATCG	*
		M01529	0	Sindbis	8889	255	97M	*	0	0	ACCTCAGGACCGTGTAGAAGGCTTAGCTACAAAGGATACTTTCTCCTCGCAAAATGCCCTCCAGGGGACAGCGTAACGGTTAGCATAGTGAGTAGCA	*
		M01529	0	Sindbis	5232	255	35M	*	0	0	TCGAGCTTTAGCGGATCGGACAACTCTATTACTAG	*
		M01529	0	Sindbis	6897	255	79M7H	*	0	0	AGCCAAGACGACGCTATGGCGTTAACCGGTCCGACGATCTTGGAGGACCTGGGTGTGGATCAACCACTACTCGACTTGA	*
		M01529	0	Sindbis	4574	255	38M	*	0	0	TAAGGAGTCTGTAACAGAGCTGAAGGATGAAGATATGG	*
		M01529	0	Sindbis	10136	255	36M1H	*	0	0	TGCCCCGCTCAATTTGGAGATCACTGTCATGTCCTC	*
		M01529	0	Sindbis	11581	255	35M	*	0	0	TATCTAGCGGACGCCAAAAACTCAATGTATTTCTG	*
		M01529	0	Sindbis	10566	255	90M	*	0	0	GCATCGTTTACGCCATTCGATCATAAGGTCGTTATCCATCGCGGCCTGGTGTACAACTATGACTTCCCGGAATATGGAGCGATGAAACCA	*
		M01529	0	Sindbis	4549	255	63M	*	0	0	AAAGAATCGACGCGGCACTCCAACTTAAGGAGTCTGTAACAGAGCTGAAGGATGAAGATATGG	*
		M01529	0	Sindbis	10606	255	36M	*	0	0	GCGGCCTGGTGTACAACTATGACTTCCCGGAATATG	*
		M01529	0	Sindbis	10617	255	52M	*	0	0	TACAACTATGACTTCCCGGAATATGGAGCGATGAAACCAGGAGCGCTTGGAG	*
		M01529	0	Sindbis	9304	255	66M	*	0	0	AGTGCGTCGCCTACAAGAGCGACCAAACGAAGTGGGTCTTCAACTCACCGGACTTGATCAGACATG	*
		M01529	0	Sindbis	8786	255	45M	*	0	0	ATACGACCAAAGCGGAGCAGCAAGCGCAAACAAGTACCGCTACAT	*
		M01529	0	Sindbis	7928	255	79M	*	0	0	ACCTGCAAAACCCAAACCCGGAAAGAGACAGCGCATGGCACTTAAGTTGGAGGCCGACAGATTGTTCGACGTCAAGAAC	*
		M01529	0	Sindbis	3387	255	53M	*	0	0	TACGATCACGCCATTGCCGCCGAACTCTCCCGTAGATTTCCGGTGTTCCAGCT	*
		M01529	0	Sindbis	8027	255	44M	*	0	0	GCACGCACTGGCCATGGAAGGAAAGGTAATGAAACCTCTGCACG	*
		M01529	0	Sindbis	10446	255	42M	*	0	0	GCGATGAAAGTAGGACTGCGTATTGTGTACGGGAACACTACC	*
		M01529	0	Sindbis	5747	255	27M2D29M	*	0	0	CTGACTAACCGGGGTAGGTGGGTACATTTTCGACGGACACAGGCCCTGGGCACTTG	*
		M01529	0	Sindbis	9247	255	35M	*	0	0	ACAAGACCGGAACCGTTTCGACCCGCACCGAAATC	*
		M01529	0	Sindbis	3221	255	70M1H	*	0	0	ACATTCGGCCATTTACGCCTTAGACGTAATTTGCATTAAGTTTTTCGGCATGGACTTGACAAGCGGACTG	*
		M01529	0	Sindbis	5200	255	65M	*	0	0	ATATGGATGACGGTAGCGAAGGCTCACTTTTTTCGAGCTTTAGCGGATCGGACAACTCTATTACT	*
		M01529	0	Sindbis	7960	255	44M	*	0	0	GCATGGCACTTAAGTTGGAGGCCGACAGATTGTTCGACGTCAAG	*
		M01529	0	Sindbis	6481	255	52M1H	*	0	0	AGGAGTTCGCTCGGAAGCCAATTAGGATTACCACTGAGCTTGTCACCGCATA	*
		M01529	0	Sindbis	8310	255	46M	*	0	0	AACTCCGGTCGGGTTGTCGCGATAATCCTCGGTGGCGCTGATGAAG	*
		M01529	0	Sindbis	8315	255	38M	*	0	0	CGGTCGGGTTGTCGCGATAGTCCTCGGTGGCGCTGATG	*
		M01529	0	Sindbis	3431	255	38M	*	0	0	GTTCCAGCTAGCTGGGAAGGGCACACAACTTGATTTGC	*
		M01529	0	Sindbis	8891	255	47M253H	*	0	0	CTCAGGACCGTGTAGAAGGCTTAGCTACAAAGGATACTTTCTCCTCG	*
		M01529	0	Sindbis	7814	255	46M	*	0	0	GGCAACTAGCCCTCAACCCCCACGTCCACGCCCGCCACCGCGCCAG	*
		M01529	0	Sindbis	8243	255	39M	*	0	0	TGGAGGTAGATTTACCATCCCTCGCGGAGTAGGAGGCAG	*
		M01529	0	Sindbis	713	255	1H41M	*	0	0	GAGTGAAGGTAGGACAGGAAAATTGTCGATAATGAGGAAGA	*
		M01529	0	Sindbis	6478	255	37M	*	0	0	GGGAGGAGTTCGCTCGGAAGCCAATTAGGTTTACCAC	*
		M01529	0	Sindbis	8671	255	38M	*	0	0	GCACATGCTCGTACTGCCACCATACTGAACCGTGCTTC	*
		M01529	0	Sindbis	8026	255	41M	*	0	0	GGCACGCACTGGCCATGGAAGGAAAGGTAATGAAACCTCTG	*
		M01529	0	Sindbis	3078	255	9M1D29M1H	*	0	0	CCCACTCCCGTGCCAATCCGTTCAGCTGCAAGACCAAC	*
		M01529	0	Sindbis	8033	255	38M	*	0	0	ACTGGCCATGGAAGGAAAGGTAATGAAACCTCTGCACG	*
		M01529	0	Sindbis	8012	255	60M1H	*	0	0	CGGAGATGTCATCGGGCACGCACTGGCCATGGAAGGAAAGGTAATGAAACCTCTGCACGT	*
		M01529	0	Sindbis	3427	255	42M	*	0	0	CGGTGTTCCAGCTAGCTGGGAAGGGCACACAACTTGATTTGC	*
		M01529	0	Sindbis	7157	255	1H41M	*	0	0	TGGCGACGACAACACCATACATGGAGTAGTATCTGACAAAG	*
		M01529	0	Sindbis	9072	255	4H37M	*	0	0	AAAAAAATTCCTTGCACAGCGTACGACCGTCTGAAAG	*
		M01529	0	Sindbis	11541	255	67M	*	0	0	TGCTGCGCAGTGTTGCCATATAACCACTATATTAACCATTTATCTAGCGGACGCCAAAAACTCAATG	*
		M01529	0	Sindbis	3384	255	56M	*	0	0	GGGTACGATCACGCCATTGCCGCCGAACTCTCCCGTAGATTTCCGGTGTTCCAGCT	*
		M01529	0	Sindbis	8310	255	46M	*	0	0	AACTCCGGTCGGGTTGTCGCGATAGTCCTCGGTGGCGCTGATGAAG	*
		M01529	0	Sindbis	2019	255	52M	*	0	0	AATACAGAAGAGGAGCAGTACAAGGTTACAAAGGCAGAGCTTGCAGAAACAG	*
		M01529	0	Sindbis	238	255	37M	*	0	0	CAGCGACGATCTTGGACATAGGCAGCGCACCGGCTCG	*
		M01529	0	Sindbis	10446	255	60M1H	*	0	0	GCGATGAAAGTAGGACTGCGTATTGTGTACGGGAACACTACCAGTTTCCTAGATGTGTAC	*
		M01529	0	Sindbis	3811	255	55M1H	*	0	0	CGACCTTAAAAACCCTTTCGCGTTCGGCCCTGAATTGCCTTAACCCAGGAGGCAC	*
		M01529	0	Sindbis	7155	255	43M	*	0	0	ATTGGCGACGACAACATCATACATGGATTAGTATCTGACAAAG	*
		M01529	0	Sindbis	1233	255	61M	*	0	0	TTCAGCAAATGGGCTAAGGAGCGCAAGGATGATCTTGATAACGAGAAAATGCTGGGTACTA	*
		M01529	0	Sindbis	1137	255	43M	*	0	0	CTGGTTGGGCTCAACCAGCGAATTGTCATTAACGGTAGGACTA	*
		M01529	0	Sindbis	8036	255	35M	*	0	0	GGCCATGGAAGGAAAGGCAATGAAACCTCTGCACG	*
		M01529	0	Sindbis	1762	255	39M	*	0	0	CGCCAAACTCTGTGCTGAAGAATGCCGAACTCGCACCAG	*
		M01529	0	Sindbis	2798	255	60M1H	*	0	0	CTATCCCGGACATGAAGTAATGACAGCCGCGGCCTCACAAGGGCTAACCAGAAAAGGAGT	*
		M01529	0	Sindbis	8316	255	37M	*	0	0	GGTCGGGTTGTCGCGATAGTCCTCGGTGGCGCTGATG	*
		M01529	0	Sindbis	8001	255	66M	*	0	0	AAGAACGAAGACGGAGATGTCATCGGGCACGCACTGGCCATGGAAGGAAAGGTAATGAAACCTCTG	*
		M01529	0	Sindbis	1172	255	59M	*	0	0	TAGGACTAACAGGAACACCAACACCATGCAAAATTACCTTCTGCCGATCATAGCACAAG	*
		M01529	0	Sindbis	10400	255	63M	*	0	0	AGATTGCGCGTCTGACCACGCGCAGGCGATTAAGGTGCACACTGCCGCGATGAAAGTAGGACT	*
		M01529	0	Sindbis	3981	255	90M	*	0	0	ACAGAAATGTACCTGATTTCCCGACAACTAGACAACAGCCGTACACGGCAATTCACCCCGCACCATCTGAACTGCGTGATTTCGTCCGTG	*
		M01529	0	Sindbis	11547	255	61M	*	0	0	GCAGTGTTGCCACATAACCACTATATTAACCATTTATCTAGCGGACGCCAAAAACTCAATG	*
		M01529	0	Sindbis	10581	255	45M1H	*	0	0	TTCGATCATAAGGTCGTTATCCATCGCGGCCTGGTGTACAACTAT	*
		M01529	0	Sindbis	7768	255	94M1H	*	0	0	AAATCCAGCAACTGACCACAGCCGTCAGTGCCCTAGTCATTGGACAGGCAACTAAACCTCAACCCCCACGTCCACGCCCGCCACCGCGCCAGAA	*
		M01529	0	Sindbis	2361	255	43M	*	0	0	CAGATTACGTCGAAGACAGTAGATTCGGTTATGCTCAACGGAT	*
		M01529	0	Sindbis	6215	255	54M1H	*	0	0	TATGGTAGACGGGACAGTCGCCTGCCTGGATACTGCAACCTTCTGCCCCGCTAA	*
		M01529	0	Sindbis	10923	255	63M	*	0	0	TTTATCAGGACATCAGATGCACCACTGGTCTCAACAGTCAAATGTGAAGTCAGTGAGTGCACT	*
		M01529	0	Sindbis	441	255	84M	*	0	0	CCGGATGCTGAAACACCATCGCTTTGCTTTCACAACGATGTTATCTGCAACATGCGTGCCGAATATTCCGTCATGCAGGACGTG	*
		M01529	0	Sindbis	10150	255	75M	*	0	0	TGGAGATCACTGTCATGTCCTCGGAGGTTTTGCCTTCCACCAACCAAGAGTACATTACCTGCAAATTCACCACTG	*
		M01529	0	Sindbis	9576	255	35M	*	0	0	GTCAGAAACTTCACCGTCGACCGAGATGGCCTGGA	*
		M01529	0	Sindbis	3394	255	46M	*	0	0	ACGCCACTGCCGCCGAACTCTCCCGTAGATTTCCGGTGTTCCAGCT	*
		M01529	0	Sindbis	100	255	133M1H	*	0	0	GTCCGTTTGTCGTGCAACTGCAAAAAAGCTTCCCGCAACTTGAGGTAGTAGCACAGCAGGTCACTCCAAATGACCATGCTAATGCCAGAGCATTTTCGCATCTGGCCAGTAAACTAATCGAGCTGGAGGTTCC	*
		M01529	0	Sindbis	9313	255	57M	*	0	0	CCTATAAGAGCGACCAAACGAAGTGGGTCTTCAACTCACCGGACTTGATCAGACATG	*
		M01529	0	Sindbis	8314	255	48M1H	*	0	0	CCGGTCGGGTTGTCGCGATAGTCCTCGGTGGCGCTGATGAAGGAACAC	*
		M01529	0	Sindbis	9059	255	59M	*	0	0	TCCCGTTCACGGTAAAAAAATTCCTTGCACAGTGTACGACCGTCTGAAAGAAACAACTG	*
		M01529	0	Sindbis	5986	255	55M	*	0	0	AAGCCATAACCACTGAGCGACTACTGTCAGGACTACGACTGTATAACTCTGCCAC	*
		M01529	0	Sindbis	9332	255	36M	*	0	0	GAAGTGGGTCTTCAACTCACCGGACTTGATCAGACA	*
		M01529	0	Sindbis	5885	255	36M	*	0	0	GCTCGACACGTCGAAAGAGGAACAACTCAAACTCAG	*
		M01529	0	Sindbis	11383	255	1H37M	*	0	0	GACCGCTACGCCCCAATGATCCGACCAGCAAAACTCG	*
		M01529	0	Sindbis	8474	255	86M1H	*	0	0	CGGAAATGTGAGCTTCCCATGCGACCGCCCGCCCACATGCTATACCCGCGAACCTTCCAGAGCCCTCGACATCCTTGAAGAGAACG	*
		M01529	0	Sindbis	5603	255	1H38M	*	0	0	GAGCCGCAGAGTAACTGAGTCCGAACCCGTCCTGTTTG	*
		M01529	0	Sindbis	50	255	46M1H	*	0	0	TACCATCACAATGGAGAAGCCAGTAGTAAACGTAGACGTAGACCCC	*
		M01529	0	Sindbis	8036	255	35M	*	0	0	GGCCATGGAAGGAAAGGTAATGAAACCTCTGCACG	*
		M01529	0	Sindbis	9067	255	12M1I30M	*	0	0	ACGGTAAAAAAAATTCCTTGCACAGTGTACGACCGTCTGAAAG	*
		M01529	0	Sindbis	9082	255	35M	*	0	0	CTTGCACAGTGTACGACCGTCTGAAAGAAACAACT	*
		M01529	0	Sindbis	560	255	38M	*	0	0	TATGAAAGGCGTGCGGACCCTGTACTGGATTGGCTTCG	*
		M01529	0	Sindbis	5984	255	44M	*	0	0	GAAAGCCATAACCACTGAGCGACTACTGTCAGGACTACGACTGT	*
		M01529	0	Sindbis	5244	255	56M	*	0	0	GGATCGGACAACTCTATTACTAGTATGGACAGTTGGTCGTCAGGACCTAGTTCACT	*
		M01529	0	Sindbis	7114	255	3H37M	*	0	0	TACTAGAAGAGCGGCTTAAAACGTCCAGATGTGCAGC	*
		M01529	0	Sindbis	11378	255	43M256H	*	0	0	AAGATGACCGCTACGCCCCAATGATCCGACCAGCAAAACTCGA	*
		M01529	0	Sindbis	44	255	53M	*	0	0	TTGCACTACCATCACAATGGAGAAGCCAGTAGTAAACGTAGACGTAGACCCCC	*
		M01529	0	Sindbis	878	255	43M1H	*	0	0	CACTTGCCGCTGTGATACAGTGGCGAGTTGCGAAGGCTACGTA	*
		M01529	0	Sindbis	5588	255	49M	*	0	0	AGAGATTGATGAGCTGAGCCGCAGAGTAACTGAGTCCGAACCCGTCCTG	*
		M01529	0	Sindbis	9511	255	58M	*	0	0	TGCTCACCACCAGGAGACTAGGGGCAAACCCGGAACCAACCACTGAATGGATCGTCGG	*
		M01529	0	Sindbis	5872	255	47M	*	0	0	TTCATGCCCCGGTGCTCGACACGTCGAAAGAGGAACAACTCAAACTC	*
		M01529	0	Sindbis	8218	255	57M	*	0	0	GGCACCACGGAGCGGTGCAGTATAGTGGAGGTAGATTTACCATCCCTCGCGGAGTAG	*
		M01529	0	Sindbis	10389	255	75M	*	0	0	GAATTGTCAGCAGATTGCGCGTCTGACCACGCGCAGGCGATTAAGGTGCACACTGCCGCGATGAAAGTAGGACTG	*
		M01529	0	Sindbis	1239	255	56M	*	0	0	AAATGGGCTAAGGAGCGCAAGGATGATCTTGATAACGAGAAAATGCTGGGTACTAG	*
		M01529	0	Sindbis	9115	255	122M	*	0	0	CTGCAGGCTACATCACTATGCACAGGCCGGGACCGCACGCTTATACATCCTACCTGGAAGAATCATCAGGGAAAGTTTACGCAAAGCCGCCATCTGGGAAGAACATTACGTATGAGTGCAAG	*
		M01529	0	Sindbis	3385	255	55M	*	0	0	GGTACGATCACGCCATTGCCGCCGAACTCTCCCGTAGATTTCCGGTGTTCCAGCT	*
		M01529	0	Sindbis	10861	255	38M	*	0	0	TCCGAGCGGTGGACTGTTCATACGGGAACATTCCCATT	*
		M01529	0	Sindbis	10443	255	64M	*	0	0	GCCGCGATGAAAGTAGGACTGCGTATTGTGTACGGGAACACTACCGGTTTCCTAGATGTGTACG	*
		M01529	0	Sindbis	9963	255	50M	*	0	0	TTGTGCATACCTTTGGCCGCTTTTATCGTTCTAATGCGCTGCTGCTCCTG	*
		M01529	0	Sindbis	220	255	62M	*	0	0	AGCTGGAGGTTCCTACCACAGCGACGATCTTGGACATAGGCAGCGCACCGGCTCGTAGAATG	*
		M01529	0	Sindbis	560	255	55M	*	0	0	TATGAAAGGCGTGCGGACCCTGTACTGGATCGGCTTCGACACCACCCAGTTCATG	*
		M01529	0	Sindbis	9325	255	45M	*	0	0	ACCAAACGAAGTGGGTCTTCAACTCACCGGACTTGATCAGACATG	*
		M01529	0	Sindbis	10400	255	76M1H	*	0	0	AGATTGCGCGTCTGACCACGCGCAGGCGATTAAGGTGCACACTGCCGCGATGAAAGTAGGACTGCGTATTGTGTAC	*
		M01529	0	Sindbis	5198	255	76M	*	0	0	GGATATGGATGACAGTAGCGAAGGCTCACTTTTTTCGAGCTTTAGCGGATCGGACAACTCTATTACTAGTATGGAC	*
		M01529	0	Sindbis	42	255	57M	*	0	0	AATTGCACTACCATCACAATGGAGAAGCCAGTAGTAAACGTAGACGTAGACCCCCAG	*
		M01529	0	Sindbis	2401	255	101M	*	0	0	GATGCCACAAAGCCGTAGAAGTGCTGTACGTTGACGAAGCGTTCGCGTGCCACGCAGGAGCACTACTTGCCTTGATTGCTATCGTCAGGCCCCGCAAGAAG	*
		M01529	0	Sindbis	2272	255	37M	*	0	0	CAACTGTCACGGCACGAGATCTTGTCACCAGCGGAAA	*
		M01529	0	Sindbis	8886	255	38M	*	0	0	AGCACCTCAGGACCGTGTAGAAGGCTTAGCTACAAAGG	*
		M01529	0	Sindbis	3395	255	44M1H	*	0	0	CGCCATTGCCGCCGAACTCTCCCGTAGATTTCCGGTGTTCCAGC	*
		M01529	0	Sindbis	2676	255	39M1H	*	0	0	ATGAAAACCACGAACCCGTGCAAGAAGAACATTGAAATC	*
		M01529	0	Sindbis	30	255	69M	*	0	0	AAACAGCCGACCAATTGCACTACCATCACAATGGAGAAGCCAGTAGTAAACGTAGACGTAGACCCCCAG	*
		M01529	0	Sindbis	2167	255	61M	*	0	0	AGCTAGCTCTGGAGGGACTGAAGACCCGACCTGCGGTCCCGTACAAGGTCGAAACAACAGG	*
		M01529	0	Sindbis	1484	255	41M	*	0	0	AAAGAAGGAGGAAAAACTGCTGCAGGTCTCGGAGGAATTAG	*
		M01529	0	Sindbis	8783	255	68M1H	*	0	0	TGGATACGACCAGAGCGGAGCAGCAAGCGCAAACAAGTACCGCTACATGTCGCTTAAGCAGGATCACA	*
		M01529	0	Sindbis	1237	255	58M	*	0	0	GCAAATGGGCTAAGGAGCGCAAGGATGATCTTGATAACGAGAAAATGCTGGGTACTAG	*
		M01529	0	Sindbis	8311	255	38M1H	*	0	0	ACTCCGGTCGGGTTGTCGCGATAGTCCTCGGTGGCGCT	*
		M01529	0	Sindbis	5392	255	72M	*	0	0	CCCGCCTGGCAGCGGCAAGAAAAGAGCCCACTCCACCGGCAAGCAATAGCTCTGAGTCCCTCCACCTCTCTT	*
		M01529	0	Sindbis	6061	255	61M1H	*	0	0	AGATCACCTATCCGAAACCATTGTACTCCAGTAGCGTACCGGCGAACTACTCCGATCCACA	*
		M01529	0	Sindbis	9319	255	51M	*	0	0	AGAGCGACCAAACGAAGTGGGTCTTCAACTCACCGGACTTGATCAGACATG	*
		M01529	0	Sindbis	10442	255	37M	*	0	0	TGCCGCGATGAAAGTAGGACTGCGTACTGTGTACGGG	*
		M01529	0	Sindbis	5235	255	41M	*	0	0	AGCTTTAGCGGATCGGACAACTCTATTACTAGTATGGACAG	*
		M01529	0	Sindbis	3265	255	38M	*	0	0	TCGGCATGGACTTGACAAGCGGACTGTTTTCTAAACAG	*
		M01529	0	Sindbis	8032	255	39M	*	0	0	CACTGGCCATGGAAGGAAAGGTAATAAAACCTCTGCACG	*
		M01529	0	Sindbis	7958	255	46M	*	0	0	GCGCATGGCACTTAAGTTGGAGGCCGACAGGTTGTTCGACGTCAAG	*
		M01529	0	Sindbis	9059	255	50M	*	0	0	TCCCGTTCACGGTAAAAAAATTCCTTGCACAGTGTACGACCGTCTGAAAG	*
		M01529	0	Sindbis	246	255	36M	*	0	0	ATCTTGGACATAGGCAGCGCACCGGCTCGTAGAATG	*
		M01529	0	Sindbis	2025	255	72M	*	0	0	GAAGAGGAGCAGTACAAGGTTACAAAGGCAGAGCTTGCAGAAACAGAGTACGTGTTTGACGTGGACAAGAAG	*
		M01529	0	Sindbis	4571	255	41M	*	0	0	ACTTAAGGAGTCTGTAACAGAGCTGAAGGATGAAGATATGG	*
		M01529	0	Sindbis	10443	255	47M	*	0	0	GCCGCGATGAAAGTAGGACTGCGTATTGTGTACGGGAACACTACCAG	*
		M01529	0	Sindbis	10349	255	65M	*	0	0	TTGCGACAGTGAGAACAGCCAGATGAGTGAGGCGTACGTCGAATTGTCAGCAGATTGCGCGTCTG	*
		M01529	0	Sindbis	3456	255	39M1H	*	0	0	CAACTTGATTTGCAGACGGGGAGAACCAGAGTTATCTCT	*
		M01529	0	Sindbis	3437	255	58M	*	0	0	GCTAGCTGGGAAGGGCACACAACTTGATTTGCAGACGGGGAGAACCAGAGTTATCTCT	*
		M01529	0	Sindbis	9469	255	87M	*	0	0	TTAAACACATCAGCCTCCAATTAGATACAGACCACTTGACATTGCTCACCACCAGGAGACTAGGGGCAAACCCGGAACCAACCACTG	*
		M01529	0	Sindbis	7174	255	52M	*	0	0	TACATGGAGTAGTATCTGACAAAGAAATGGCTGAGAGGTGCGCCACCTGGCT	*
		M01529	0	Sindbis	8034	255	37M	*	0	0	CTGGCCATGGAAGGAGAGGTAATGAAACCTCTGCACG	*
		M01529	0	Sindbis	9502	255	53M	*	0	0	ACTCGACATTGCTCACCACCAGGAGACTAGGGGCAAACCCGGAACCAACCACT	*
		M01529	0	Sindbis	5877	255	37M	*	0	0	GCCCCGGTGCTCGACACGTCGAAAGAGGAACAACTCA	*
		M01529	0	Sindbis	6858	255	58M	*	0	0	GACCCGGTACTGGAGACGGATATCGCATCATTCGACAAAAGCCAAGACGACACTATGG	*
		M01529	0	Sindbis	246	255	36M	*	0	0	ATCTTGGACATAGGCAGCGCACCGGCTCGTAGAATG	*
		M01529	0	Sindbis	4987	255	34M1H	*	0	0	ACAAAATTAAGAATGTTCAGAAGGTTCAGTGCAC	*
		M01529	0	Sindbis	1226	255	41M2D7M	*	0	0	ACAAGGGTTCAGCAAATGGGCTAAGGAGCGCAAGGATGATCGATAACG	*
		M01529	0	Sindbis	9513	255	40M1H	*	0	0	CTTACCACCAGGAGACTAGGGGCAAACCCGGAACCAACCA	*
		M01529	0	Sindbis	11402	255	36M	*	0	0	TCCGACCAGCAAAACTCGATGTACTTCCGAGGAACT	*
		M01529	0	Sindbis	8025	255	8M2D37M	*	0	0	GGGCACGCCGGCCATGGAAGGAAAGGTAATGAAACCTCTGCACGT	*
		M01529	0	Sindbis	7960	255	55M	*	0	0	GCATGGCACTTAAGTTGGAGGCCGACAGATTGTTCGACGTCAAGAACGATGACGG	*
		M01529	0	Sindbis	8312	255	35M1H	*	0	0	CTCCGGTCGGGTTGTCGCGATAGTCCTCGGTGGCG	*
		M01529	0	Sindbis	6613	255	35M	*	0	0	TGGATAGATTCGTCATGGACATGAAAAGAGACGTG	*
		M01529	0	Sindbis	8239	255	91M1H	*	0	0	ATAGTGGAGGTAGATTTACCATCCCTCGCGGAGTAGGAGGCAGAGGAGACAGCGGTCGTCCGATCATGGATAACTCCGGTCGGGTTGTCGC	*
		M01529	0	Sindbis	1410	255	44M1H	*	0	0	TTTCCCATGTCGTCCGTATGGACGACCTCTTTGCCCATGTCGCT	*
		M01529	0	Sindbis	5994	255	67M	*	0	0	ACCACTGAGCGACTACTGTCAGGACTACGACTGTATAACTCTGCCACAGATCAGCCAGAATGCTATA	*
		M01529	0	Sindbis	2317	255	71M	*	0	0	ATTGTCGCGAAATTGAGGCCGACGTGCTAAGACTGAGGGGTATGCAGATTACGTCGAAGACAGTAGATTCG	*
		M01529	0	Sindbis	11573	255	35M	*	0	0	TAACCATTTATCTAGCGGACGCCAAAAACCCAATG	*
		M01529	0	Sindbis	8050	255	36M	*	0	0	AGGTAATGAAACCTCTGCACGTGAAAGGAACCATCG	*
		M01529	0	Sindbis	5991	255	62M	*	0	0	ATAACCACTGAGCGACTACTGTCAGGACTACGACTGTATAACTCTGCCACAGATCAGCCAGA	*
		M01529	0	Sindbis	10223	255	45M	*	0	0	TGTGGTCCCCTCCCCAAAAATCAAATGCTGCGGCTCCTTGGAATG	*
		M01529	0	Sindbis	6830	255	52M	*	0	0	AATCATAGCAGAACACTTCAAGCAAGGCGACCCGGTACTGGAGACGGATATC	*
		M01529	0	Sindbis	3891	255	37M	*	0	0	GCCGACCGCAACAGTGAGGACGTAGTCACCGCTCTTG	*
		M01529	0	Sindbis	4537	255	89M	*	0	0	AGAAGTGGAAGGAAAGAATCGACGCGGCACTCCAACTTAAGGAGTCTGTAACAGAGCTGAAGGATGGAGATATGGAGATCGACGATGAG	*
		M01529	0	Sindbis	5436	255	45M	*	0	0	AATAGCTCTGAGTCCCTCCACCTCTCTTTTGGTGGGGTATCCATG	*
		M01529	0	Sindbis	6533	255	52M	*	0	0	TGTAGCTAGACTGAAAGGCCCTAAGGCCGCCGCACTACTTGCAAAGACGTAT	*
		M01529	0	Sindbis	7441	255	54M	*	0	0	GAGTAGGTATAACAGGCACTTTAGCAGTGGCCGTGACGACCCGGTATGAGGTAG	*
		M01529	0	Sindbis	9515	255	45M	*	0	0	CACCACCAGGAGACTAGGGGCAAACCCGGAACCAACCACTGAATG	*
		M01529	0	Sindbis	11387	255	33M2H	*	0	0	GCTACGCCCCAATGATCCGACCAGCAAAACTCG	*
		M01529	0	Sindbis	11392	255	37M1H	*	0	0	GCCCCAATGATCCGACCAGCAAAACTCGATGTACTTC	*
		M01529	0	Sindbis	5496	255	49M	*	0	0	TTCGACGGAGAGACGGCCCGCCAGGCAGCGGTACAACCCCTGGCAACAG	*
		M01529	0	Sindbis	8976	255	73M	*	0	0	GTGAGTAGCAACTCAGCAACGTCATGTACACTGGCCCGCAAGATAAAACCAAAATTCGTGGGACGGGAAAAAT	*
		M01529	0	Sindbis	4589	255	35M	*	0	0	AGAGCTGAAGGATGAAGATATGGAGATCGACGATG	*
		M01529	0	Sindbis	9790	255	34M1H	*	0	0	TATGTGCCTGTAAAGCGCGCCGTGAGTGCCTGAC	*
		M01529	0	Sindbis	9328	255	129M	*	0	0	AAACGAAGTGGGTCTTCAACTCACCGGACTTGATCAGACATGACGACCACACGGTCCAAGGGAAATTGCATTTGCCTTTCAAGTTGATCCCGAGTACCTGCATGGTCCCTGTTGCCCACGCGCCGAATG	*
		M01529	0	Sindbis	708	255	80M1H	*	0	0	AAGCTGAGTGAAGGTAGGACAGGAAAATTGTCGATAATGAGGAAGAAGGAGTTGAAGCCCGGGTCGCGGGTTTATTTCTC	*
		M01529	0	Sindbis	8032	255	38M1H	*	0	0	CACTGGCCATGGAAGGAAAGGTAATGAAACCTCTGCAC	*
		M01529	0	Sindbis	409	255	86M	*	0	0	AGATTAAGGATCTCCGGACCGTACTTGATACGCCGGATGCTGAAACACCATCGCTCCGCTTTCACAACGATGTTACCTGCAACATG	*
		M01529	0	Sindbis	8581	255	49M	*	0	0	CCCTGCTCAATGCCATATTGCGGTGCGGATCGTCTGGCAGAAGCAAAAG	*
		M01529	0	Sindbis	534	255	53M	*	0	0	GCTCCCGGAACTATCTATCATCAGGCTATGAAAGGCGTGCGGACCCTGTACTG	*
		M01529	0	Sindbis	1130	255	70M	*	0	0	AAAACTTCTGGTTGGGCTCAACCAGCGAATTGTCATTAACGGTAGGACTAACAGGAACACCAACACCATG	*
		M01529	0	Sindbis	9342	255	64M	*	0	0	TTCAACTCACCGGACTTGATCAGACATGACGACCACACGGTCCAAGGGAAATTGCATTTGCCTT	*
		M01529	0	Sindbis	6189	255	83M1H	*	0	0	ACTGACGAGTACGATGCTTACTTGGATATGGTAGACGGGACAGTCGCCTGCCTGGATACTGCAACCTTCTGCCCCGCTAAGCT	*
		M01529	0	Sindbis	6001	255	40M	*	0	0	AGCGACTACTGTCAGGACTACGACTGTATAACTCTGCCAC	*
		M01529	0	Sindbis	8034	255	37M	*	0	0	CTGGCCATGGAAGGAAAGGTAATGAAACCTCTGCACG	*
		M01529	0	Sindbis	8245	255	62M	*	0	0	GAGGTAGATTTACCATCCCTCGCGGAGTAGGAGGCAGAGGAGACAGCGGTCGTCCGATCATG	*
		M01529	0	Sindbis	11390	255	40M1H	*	0	0	ACGCCCCAATGATCCGACCAGCAAAACTCGATGTACTTCC	*
		M01529	0	Sindbis	8311	255	34M1H	*	0	0	ACTCCGGTCGGGTTGTCGCGATAGTCCACGGTGG	*
[truncated: 28,152 more rows]

## Sheet: Cytoplasmic Capsid Set B
**LastZ Output in SAM format for SINV Cytoplasmic Input Anti-Capsid IP (Capsid Set B)
		QNAME	FLAG	RNAME	POS	MAPQ	CIGAR	MRNM	MPOS	ISIZE	Seq	QUAL	OPT
		M00532	0	Sindbis	6006	255	34M1H	*	0	0	CTACTGTCAGGACTACGACTGTATAACTCTGCCA	*
		M00532	0	Sindbis	9328	255	35M	*	0	0	AAACGAAGCGGGTCTTCAACTCACCGGACTTGATC	*
		M00532	0	Sindbis	8978	255	47M1H	*	0	0	GAGTAGCAACTCAGCAACGTCATGTACACTGGCCCGCAAGATAAAAC	*
		M00532	0	Sindbis	7045	255	42M	*	0	0	TGATGAAATCCGGAATGTTCCTCACACTTTTTGTCAACACAG	*
		M00532	0	Sindbis	11558	255	50M	*	0	0	ACATAACCACTATATTAACCATTTATCTAGCGGACGCCAAAAACTCAATG	*
		M00532	0	Sindbis	6108	255	80M	*	0	0	TACTCCGATCCACAGTTCGCTGTAGCTGTCTGTAACAACTATCTGCATGAGAACTATCCGACAGTAGCATCTTATCAGAT	*
		M00532	0	Sindbis	9013	255	39M	*	0	0	GCAAGATAAAACCAAAATTCGTGGGACGGGAAAAATATG	*
		M00532	0	Sindbis	11552	255	56M	*	0	0	GTTGCCACATAATCACTATATTAACCATTTATCTAGCGCACGCCAAAAACTCAATG	*
		M00532	0	Sindbis	8014	255	58M1H	*	0	0	GAGATGTCATCGGGCACGCACTGGCCATGGAAGGAAAGGTAATGAAACCTCTGCACGT	*
		M00532	0	Sindbis	6005	255	36M	*	0	0	ACTACTGTCAGGACTACGACTGTATAACTCTGCCAC	*
		M00532	0	Sindbis	9860	255	41M	*	0	0	TTCGCTGGCACTCTTGTGCTGCGTTAGGTCGGCCAATGCTG	*
		M00532	0	Sindbis	8311	255	41M	*	0	0	ACTCCGGTCGGGTTGTCGCGACAGTCCTCGGTGGCGCTGAT	*
		M00532	0	Sindbis	5298	255	38M1H	*	0	0	CTAGAGATAGTAGACCGAAGGCAGGTGGTGGTGGCTGA	*
		M00532	0	Sindbis	7132	255	66M	*	0	0	AAACGTCCAGATGTGCAGCGTTCATTGGCGACGACAACATCATACATGGAGTAGTATCTGACAAAG	*
		M00532	0	Sindbis	10789	255	56M	*	0	0	TGTGGAAAAACAACTCAGGCCGCCCACTGCAGGAAACCGCACCTTTCGGGTGTAAG	*
		M00532	0	Sindbis	11569	255	39M	*	0	0	ATATTAACCATTTATCTAGCGGACGCCAAAAACCCAATG	*
		M00532	0	Sindbis	6108	255	45M	*	0	0	TACTCCGATCCACAGTTCGCTGTAGCTGTCTGTTGCAACTATCTG	*
		M00532	0	Sindbis	10428	255	34M1H	*	0	0	ATTAAGGTGCACACTGCCGCGATGAAAGTAGGAC	*
		M00532	0	Sindbis	57	255	41M1H	*	0	0	ACGATGGAGAAGCCAGTAGTAAACGTAGACGTAGACCCCCA	*
		M00532	0	Sindbis	10428	255	34M1H	*	0	0	ATTAAGGTGCACACTGCCGCGATGAAAGTAGGAC	*
		M00532	0	Sindbis	11543	255	36M1D28M	*	0	0	CTGCGCAGTGTTGCCACATAACCACTATATTAACCATCATCTAGCGGACGCCAAAAACTCAATG	*
		M00532	0	Sindbis	5884	255	37M	*	0	0	TGCTCGACACGTCGAAAGAGGAACAACTCAAACTCAG	*
		M00532	0	Sindbis	5992	255	48M1H	*	0	0	TAACCACTGAGCGACTACTGTCAGGACTACGACTGTATAACTCTGCCA	*
		M00532	0	Sindbis	8864	255	49M	*	0	0	CACCATGGATGACATCAAGATTAGCACCTCAGGACCGTGTAGAAGGCTT	*
		M00532	0	Sindbis	6000	255	37M	*	0	0	GAGCGACTACTGTCAGGACTACGACTGTATAACTCTG	*
		M00532	0	Sindbis	10428	255	35M	*	0	0	ATTAAGGTGCACACTGCCGCGATGAAAGTAGGACT	*
		M00532	0	Sindbis	8587	255	43M	*	0	0	TCAATGCCATATTGCGGTGCGGATCGTCTGGCAGAAGCAAAAG	*
		M00532	0	Sindbis	10431	255	36M	*	0	0	AAGGTGCACACTGCCGCGATGAAAGTAGGACTGCGT	*
		M00532	0	Sindbis	5596	255	46M	*	0	0	ATGAGCTGAGCCGCAGAGTAACTGAGTCCGAACCCGTCCTGTTTGG	*
		M00532	0	Sindbis	6852	255	52M	*	0	0	CAAGGCGACCCGGTACTGGAGACGGATATCGCATCATTCGACAAAAGCCAAG	*
		M00532	0	Sindbis	42	255	50M	*	0	0	AATCGCACTACCATCACAATGGAGAAGCCAGTAGTAAACGTAGACGTAGA	*
		M00532	0	Sindbis	9073	255	5H36M	*	0	0	AAAAAATTCCTTGCACAGTGTACGACCGTCTGAAAG	*
		M00532	0	Sindbis	5404	255	69M	*	0	0	CGGCAAGAAAAGAGCCCACTCCACCGGCAAGCAACAGCTCTGAGCCCCTCCACCTCTCTTTTGGTGGGG	*
		M00532	0	Sindbis	8955	255	38M	*	0	0	GACAGCGTAACGGTTAGCATAGTGAGTAGCAACTCAGC	*
		M00532	0	Sindbis	4557	255	49M	*	0	0	GACGCGGCACTCCAACTTAAGGAGTCTGTAACAGAGCTGAAGGCTGAAG	*
		M00532	0	Sindbis	1103	255	52M1H	*	0	0	CACGGATATATCACCTGACGATGCACAAAAACTTCTGGTTGGGCTCAACCAG	*
		M00532	0	Sindbis	7999	255	72M	*	0	0	TCAAGAACGAAGACGGAGATGTCATCGGGCACGCACTGGCCATGGAAGGAAAGGTAATGAAACCTCTGCACG	*
		M00532	0	Sindbis	10372	255	50M1H	*	0	0	TGAGTGAGGCGTACGTCGAATTGTCAGCAGATTGCGCGTCTGACCACGCG	*
		M00532	0	Sindbis	6097	255	53M246H	*	0	0	TACCGGCGAACCACTCCGATCCACAGTTCGCTGTAGCTGTCTGTAACAACTAT	*
		M00532	0	Sindbis	11570	255	38M	*	0	0	TATTAACCATTTATCTAGCGGACGCCAAAAACTCAATG	*
		M00532	0	Sindbis	9345	255	66M	*	0	0	AACTCACCGGACTTGATCAGACATGACGACCACACGGTCCAAGGGAAATTGCATTTGCCTTTCAAG	*
		M00532	0	Sindbis	8336	255	45M	*	0	0	CCTCGGTGGCGCTGATGAAGGAACACGAACTGCCCTTTCGGTCGT	*
		M00532	0	Sindbis	5492	255	53M	*	0	0	AATTTTCGACGGAGAGACGGCCCGCCAGGCAGCGGTACAACCCCTGGCAACAG	*
		M00532	0	Sindbis	5670	255	38M1H	*	0	0	ATTATATCGTCCCGATCAGCCGTATCTTTTCCTCTACG	*
		M00532	0	Sindbis	5996	255	45M	*	0	0	CACTGAGCGACTACTGTCAGGACTACGACTGTATAACTCTGCCAC	*
		M00532	0	Sindbis	4552	255	52M	*	0	0	GAATCGACGCGGCACTCCAACTTAAGGAGTCTGTAACAGAGCTGAAGGATGA	*
		M00532	0	Sindbis	10428	255	43M	*	0	0	ATTAAGGTGCACACTGCCGCGATGAAAGTAGGACTGCGTATTG	*
		M00532	0	Sindbis	603	255	39M1H	*	0	0	ACCCAGTTCATGTTCTCGGCTATGGCAGGTTCGTACCCT	*
		M00532	0	Sindbis	57	255	42M	*	0	0	ACAATGGAGAAGCCAGTAGTAAACGTAGACGTAGACCCCCAG	*
		M00532	0	Sindbis	11548	255	60M	*	0	0	CAGTGTTGCCACATAACCACTATATTAACCATTTATCTAGCGGACGCCAAAAACTCAATG	*
		M00532	0	Sindbis	5991	255	50M	*	0	0	ATAACCACTGAGCGACTACTGTCAGGACTACGACTGTATAACTCTGCCAC	*
		M00532	0	Sindbis	5411	255	39M1H	*	0	0	AAAAGAGCCCACTCCACCGGCAAGCAATAGCTCTGAGTC	*
		M00532	0	Sindbis	5244	255	56M	*	0	0	GGATCGGACAACTCTATTACTAGTATGGGCAGCTGGTCGTCAGGACCTAGTTCACT	*
		M00532	0	Sindbis	1100	255	54M	*	0	0	GGCCACGGATATATCACCTGACGATGCACAAAAACTTCTGGTTGGGCTCAACCA	*
		M00532	0	Sindbis	5210	255	56M1H	*	0	0	CAGTAGCGAAGGCTCACTTTTTTCGAGCTTTAGCGGATCGGACAACTCTATTACTA	*
		M00532	0	Sindbis	9535	255	46M	*	0	0	CAAACCCGGAACCAACCACTGAATGGATCGTCGGAAAGACGGTCAG	*
		M00532	0	Sindbis	1748	255	38M	*	0	0	GTATATCGTTGTCTCGCCAAACTCTGTGCTGAAGAATG	*
		M00532	0	Sindbis	9525	255	40M	*	0	0	AGACTAGGGGCAAACCCGGAACCAACCACTGAATGGATCG	*
		M00532	0	Sindbis	9061	255	46M	*	0	0	CCGTTCACGGTAAAAAAATTCCCTGCACAGTGTACGACCGTCTGAA	*
		M00532	0	Sindbis	3139	255	55M	*	0	0	AACCGATACTAGCCACGGCCGGTATCGTACTTACCGGTTGCCAGTGGAGCGAACT	*
		M00532	0	Sindbis	10351	255	35M	*	0	0	GCGACAGTGAGAACAGCCAGATGAGTGAGGCGTAC	*
		M00532	0	Sindbis	3990	255	41M	*	0	0	TACCTGATTTTCCGACAACTAGACAACAGCCGTACACGGCA	*
		M00532	0	Sindbis	5998	255	42M1H	*	0	0	CTGAGCGACTACTGTCAGGACTACGACTGTATAACTCTGCCA	*
		M00532	0	Sindbis	57	255	41M1H	*	0	0	ACAATGGAGAAGCCAGTAGTAAACGTAGACGTAGACCCCCA	*
		M00532	0	Sindbis	11558	255	50M	*	0	0	ACATAACCACTATATTAACCATCTATCTAGCGGACGCCAAAAACTCAATG	*
		M00532	0	Sindbis	11552	255	56M	*	0	0	GTTGCCACATAACCACTATATTAACCATCTATCTAGCGGACGCCAAAAACTCAATG	*
		M00532	0	Sindbis	8865	255	49M	*	0	0	ACCATGGATGACATCAAGATTAGCACCTCAGGACCGTGTAGAAGGCTTA	*
		M00532	0	Sindbis	5195	255	62M	*	0	0	ACTGGATATGGATGACAGTAGCGAAGGCTCACTTCTTTCGAGCTTTAGCGGATCGGACAACT	*
		M00532	0	Sindbis	5991	255	50M	*	0	0	ATAACCACTGAGCGACTACTGTCAGGACTACGACTGTATAACTCTGCCAC	*
		M00532	0	Sindbis	5991	255	50M	*	0	0	ATAACCACTGAGCGACTACTGTCAGGACTACGACTGTATAACTCTGCCAC	*
		M00532	0	Sindbis	7806	255	47M1H	*	0	0	ATTGGACAGGCAACTAGACCTCAACCCCCACGTCCACGCCCGCCACC	*
		M00532	0	Sindbis	11566	255	42M	*	0	0	ACTATATTAACCACTTATCTAGCGGACGCCAAAAACTCAATG	*
		M00532	0	Sindbis	9328	255	37M	*	0	0	AAACGAAGTGGGTCTTCAACTCACCGGACTTGATCAG	*
		M00532	0	Sindbis	10359	255	40M1H	*	0	0	GAGAACAGCCAGATGAGTGAGGCGTACGTCGAATTGTCAG	*
		M00532	0	Sindbis	237	255	45M	*	0	0	ACAGCGACGATCTTGGACATAGGCAGCGCACCGGCTCGTAGAATG	*
		M00532	0	Sindbis	10423	255	40M	*	0	0	AGGCGATTAAGGTGCACACTGCCGCGATGAAAGTAGGACT	*
		M00532	0	Sindbis	10445	255	40M	*	0	0	CGCGATGAAAGTAGGACTGCGTATTGTGTACGGGAACACT	*
		M00532	0	Sindbis	7322	255	78M1H	*	0	0	GTGCCGCGTGGCGGATCCCCTGAAAAGGCTGTTTAAGTTGGGTAAACCGCTCCCAGCCGACGACGAGCGAGACGAAGA	*
		M00532	0	Sindbis	54	255	43M2H	*	0	0	ATCACAATGGAGAAGCCAGTAGTAAACGTAGACGTAGACCCCC	*
		M00532	0	Sindbis	4549	255	69M230H	*	0	0	AAAGAATCGACGCGGCACTCCAACTTAAGGAGTCTGTAACAGAGCTGAAGGATGAAGATATGGAGATCG	*
		M00532	0	Sindbis	10633	255	56M	*	0	0	CGGAGTATGGAGCGATGAAACCAGGAGCGTTTGGAGACATTCAAGCTACCTCCTTG	*
		M00532	0	Sindbis	6204	255	42M	*	0	0	GCTTACTTGGATATGGTAGACGGGACAGTCGCCTGCCTGGAT	*
		M00532	0	Sindbis	11565	255	43M	*	0	0	CACTATATTAACCATTTATCTAGCGGACGCCAAAAACTCAATG	*
		M00532	0	Sindbis	8637	255	50M	*	0	0	ATTGACGACTTTACCCTGACCAGCCCCTACTTGGGCACATGCTCGTACTG	*
		M00532	0	Sindbis	5198	255	77M1H	*	0	0	GGATATGGATGACAGTAGCGAAGGCTCACTTTTTTCGAGCTTTAGCGGATCGGACAACTCTATTACTAGTATGGACA	*
		M00532	0	Sindbis	5300	255	38M	*	0	0	AGAGATAGTAGACCGAAGGCAGGTGGTGGTGGCTGACG	*
		M00532	0	Sindbis	5998	255	43M	*	0	0	CTGAGCGACTACTGTCAGGACTACGACTGTATAACTCTGCCAC	*
		M00532	0	Sindbis	4847	255	68M	*	0	0	CGACCATAACCCGTCGTCTAGCCCGCCCAAAACGTTGCCGTGCCTTTGCATGTATGCCATGACGCCAG	*
		M00532	0	Sindbis	8239	255	37M	*	0	0	ATAGTGGAGGTAGATTTACCATCCCTCGCGGAGTAGG	*
		M00532	0	Sindbis	46	255	53M	*	0	0	GCACTACCATCACAATGGAGAAGCCAGTAGTAAACGTAGACGTAGACCCCCAG	*
		M00532	0	Sindbis	6014	255	38M	*	0	0	AGGACTACGACTGTATAACTCTGCCACAGATCAGCCAG	*
		M00532	0	Sindbis	7936	255	84M1H	*	0	0	AACCCAAACCCGGAAAGAGACAGCGCATGGCACTTAAGTTGGAGGCCGACAGATTGTTCGACGTCAAGAACGAAGACGGAGATG	*
		M00532	0	Sindbis	9413	255	44M	*	0	0	GATCCCGAGTACCTGCATGGTCCCTGTTGCCCACGCGCCGAATG	*
		M00532	0	Sindbis	11384	255	39M	*	0	0	ACCGCTACGCCCCAATGATCCGACCAGCAAAACTCGATG	*
		M00532	0	Sindbis	5980	255	60M1H	*	0	0	ATCAGAAAGCCATAACCACTGAGCGACTACTGTCAGGACTACGACCGTATAACTCTGCCA	*
		M00532	0	Sindbis	9328	255	36M1H	*	0	0	AAACGGAGTGGGTCTTCAACTCACCGGACTTGATCA	*
		M00532	0	Sindbis	9186	255	39M	*	0	0	AAAGTTTACGCAAAGCCGCCATCTGGGAAGAACATTACG	*
		M00532	0	Sindbis	9328	255	35M	*	0	0	AAACGAAGTGGGTCTTCAACTCACCGGACTTGATC	*
		M00532	0	Sindbis	11561	255	47M	*	0	0	TAACCACTATATTAACCATTTATCTAGCGGACGCCAAAAACTCAATG	*
		M00532	0	Sindbis	5300	255	44M	*	0	0	AGAGATAGTAGACCGAAGGCAGGTGGTGGTGGCTGACGTTCATG	*
		M00532	0	Sindbis	54	255	45M	*	0	0	ATCACAATGGAGAAGCCAGTAGTAAACGTAGACGTAGACCCCCAG	*
		M00532	0	Sindbis	11287	255	42M	*	0	0	GTTGGCTGTTTGCCCTTTTCGGCGGCGCCTCGTCGCTATTAA	*
		M00532	0	Sindbis	5984	255	41M1H	*	0	0	GAAAGCCGTAACCACTGAGCGACTACTGTCAGGACTACGAC	*
		M00532	0	Sindbis	9328	255	67M	*	0	0	AAACGAAGTGGGTCTTCAACTCACCGGACTTGATCAGACATGGCGACCACACGGTCCAAGGGAAATT	*
		M00532	0	Sindbis	8314	255	39M	*	0	0	CCGGTCGGGTTGTCGCGATAGTCCTCGGTGGCGCTGATG	*
		M00532	0	Sindbis	10853	255	37M	*	0	0	AAATCCGCTCCGAGCGGTGGACTGTTCATACGGGAAC	*
		M00532	0	Sindbis	11569	255	39M260H	*	0	0	ATATTAACCATTTATCTAGCGGACGCCAAAAACTCAATG	*
		M00532	0	Sindbis	11501	255	38M	*	0	0	CTAAGAACTCGATGTACTTCCGAGGAAGCGCAGTGCAT	*
		M00532	0	Sindbis	9537	255	44M	*	0	0	AACCCGGAACCAACCACTGAATGGATCGTCGGAAAGACGGTCAG	*
		M00532	0	Sindbis	8973	255	37M	*	0	0	ATAGTGAGTAGCAACTCAGCAACGTCATGTACACTGG	*
		M00532	0	Sindbis	5767	255	38M	*	0	0	GGTACATATCTTCGACGGACACAGGCCCTGGGCACTTG	*
		M00532	0	Sindbis	441	255	39M	*	0	0	CCGGATGCTGAAACACCATCGCTCTGCTTTCACAACGAT	*
		M00532	0	Sindbis	10855	255	35M	*	0	0	ATCCGCTCCGAGCGGTGGACTGTTCATACGGGAAC	*
		M00532	0	Sindbis	2914	255	40M	*	0	0	ATGTGAACGTGTTGCTCACCCGCACTGAGGACAGGCTAGT	*
		M00532	0	Sindbis	61	255	38M	*	0	0	TGGAGAAGCCAGTAGTAAACGTAGACGTAGACCCCCAG	*
		M00532	0	Sindbis	10215	255	48M	*	0	0	TTCACCACTGTGGTCCCCTCCCCAAAAATCAAATGCTGCGGCTCCTTG	*
		M00532	0	Sindbis	9329	255	67M	*	0	0	AACGAAGTGGGTCTTCAACTCACCGGACCTGATCAGACATGACGACCACACGGTCCAAGGGAAATTG	*
		M00532	0	Sindbis	10292	255	67M	*	0	0	TACCTGCAAGGTCTTCGGAGGGGTCTACCCCTTTACGTGGGGAGGAGCGCAATGTTTTTGCGACAGT	*
		M00532	0	Sindbis	11552	255	56M	*	0	0	GTTGCCACATAACCACTATATTAACCATTTATCTAGCGGACGCCAAAAACTCAATG	*
		M00532	0	Sindbis	6896	255	42M	*	0	0	AAGCCAAGACGACGCTATGGCGTTAACCGGTCTGATGATCTT	*
		M00532	0	Sindbis	503	255	38M	*	0	0	ACATTCCGTCATGCAGGACGTGTATATCAACGCTCCCG	*
		M00532	0	Sindbis	234	255	38M	*	0	0	ACCACAGCGACGATCTTGGACATAGGCAGCGCACCGGC	*
		M00532	0	Sindbis	4547	255	16H39M	*	0	0	GGAAAGAATCGACGCGGCACTCCAACTTAAGGAGTCTGT	*
		M00532	0	Sindbis	5713	255	39M	*	0	0	AGAGACGTAGACGCAGGAGCAGGAGGACTGAATACTGAC	*
		M00532	0	Sindbis	9328	255	37M	*	0	0	AAACGAAGTGGGTCTTCAACTCACCGGACTTGATCAG	*
		M00532	0	Sindbis	8652	255	46M	*	0	0	CTGACCAGCCCCTACTTGGGCACATGCTCGTACTGCCACCATACTG	*
		M00532	0	Sindbis	9336	255	66M	*	0	0	TGGGTCTCCAACTCGCCGGACTTGATCAGACATGACGACCACACGGTCCAAGGGAAATTGCATTTG	*
		M00532	0	Sindbis	10412	255	53M	*	0	0	TGACCACGCGCAGGCGATTAAGGTGCACACTGCCGCGATGAAAGTAGGACTGC	*
		M00532	0	Sindbis	10438	255	40M	*	0	0	ACACTGCCGGGATGAAAGTAGGACTGCGTATTGTGTACGG	*
		M00532	0	Sindbis	11322	255	38M1H	*	0	0	CTATTAATTATAGGACTTATGATTTTTGCTTGCAGCAT	*
		M00532	0	Sindbis	6002	255	39M	*	0	0	GCGACTACTGTCAGGACTACGACTGTATAACTCTGCCAC	*
		M00532	0	Sindbis	6991	255	74M	*	0	0	GAGAGATATCATCCACCCATCTACCTACGGGTACTCGTTTTAAATTCGGGGCGATGATGAAATCCGGAATGTTC	*
		M00532	0	Sindbis	3248	255	46M	*	0	0	AATTTGCATTAAGTTTTTCGGCATGGACTTGACAAGCGGACTGTTT	*
		M00532	0	Sindbis	8901	255	2H33M1H	*	0	0	TGTAGAAGGCTTAGCTACAAAGGATACTTTCTC	*
		M00532	0	Sindbis	5609	255	44M	*	0	0	CAGAGTAACTGAGTCCGAACCCGTCCTGTTTGGATCATTTGAAC	*
		M00532	0	Sindbis	11455	255	57M	*	0	0	AGGCTGGTACATTAGATCCCCGCTTACCGCGGGCAATATAGCAACACTAAAAACTCG	*
		M00532	0	Sindbis	6193	255	36M1H	*	0	0	ACGAGTACGATGCTTACTTGGACATGGTAGACGGGA	*
		M00532	0	Sindbis	6805	255	43M1H	*	0	0	ACATGTCGGCGGAGGATTTTGATGCAATCATAGCAGAACACTT	*
		M00532	0	Sindbis	5992	255	49M	*	0	0	TAACCACTGAGCGACTACTGTCAGGACTACGACTGTATAACTCTGCCAC	*
		M00532	0	Sindbis	10213	255	44M1H	*	0	0	AATTCACCACTGTGGTCCCCTCCCCAAAAATCAAATGCTGCGGC	*
		M00532	0	Sindbis	4572	255	21H56M	*	0	0	CCTAAGGAGTCTGTAACAGAGCTGAAGGATGAAGATACGGAGATCGACGATGAGTT	*
		M00532	0	Sindbis	5991	255	61M	*	0	0	ATAACCACTGAGCGACTACTGTCAGGACTACTACTGTATAACTCTGCCACAGATCAGCCAG	*
		M00532	0	Sindbis	6613	255	46M	*	0	0	TGGATAGATTCGTCATGGACATGAAAAGAGACGTGAAAGTTACACC	*
		M00532	0	Sindbis	9399	255	43M	*	0	0	TTGCCTTTCAAGTTGATCCCGAGTACCTGCATGGTCCCTGTTG	*
		M00532	0	Sindbis	5212	255	90M	*	0	0	GTAGCGAAGGCTCACTTTTTTCGAGCTTTAGCGGATCGGACAACTCTATTACTAGTATGGACAGTTGGTCGTCAGGACCTAGTTCACTAG	*
		M00532	0	Sindbis	5760	255	39M1H	*	0	0	GTAGGTGGGTACATATTTTCGACGGACACAGGCCCTGGG	*
		M00532	0	Sindbis	8018	255	53M	*	0	0	TGTCATCGGGCACGCACTGGCCATGGAAGGAAAGGTAATGAAACCTCTGCACG	*
		M00532	0	Sindbis	5883	255	35M1H	*	0	0	GTGCTCGACACGTCGAAAGAGGAACAACTCAAACT	*
		M00532	0	Sindbis	3020	255	55M14H	*	0	0	GGCTACTATAGAGGACTGGGAAGCTGAAAACAAGGAAATAATTGCTGCAATAAAC	*
		M00532	0	Sindbis	3020	255	55M14H	*	0	0	GGCTACTATAGAGGACTGGGAAGCTGAACACAAGGAAATAATTGCTGCAATAAAC	*
		M00532	0	Sindbis	57	255	42M	*	0	0	ACAATGGAGAAGCCAGTAGTAAACGTAGACGTGGACCCCCAG	*
		M00532	0	Sindbis	4893	255	41M	*	0	0	TGCATGTATGCCATGACGCCAGAAAGGGTCCACAGACTTAG	*
		M00532	0	Sindbis	6188	255	1H53M1H	*	0	0	TACTGACGAGTACGATGCTTACTTGGATATGGTAGGCGGGACAGTCGCCTGCC	*
		M00532	0	Sindbis	11569	255	38M1H	*	0	0	ATATTAACCATTTATCTAGCGGACGCCAAAAACTCAAT	*
		M00532	0	Sindbis	2323	255	68M	*	0	0	GCGAAATTGAGGCCGACGTGCTAAGACTGAGTGGTATGCAGATTACGTCGAAGACAGTAGATTCGGTT	*
		M00532	0	Sindbis	5561	255	41M	*	0	0	TATGTCTTTCGGATCGTTTTCCGACGGAGAGATTGATGAGC	*
		M00532	0	Sindbis	5997	255	44M	*	0	0	ACTGGGCGACTACTGTCAGGACTACGACTGTATAACTCTGCCAC	*
		M00532	0	Sindbis	701	255	7H36M	*	0	0	CGGCACAAAGCTGAGTGAAGGTAGGACAGGAAAATT	*
		M00532	0	Sindbis	6945	255	38M	*	0	0	CTGGGTGTGGATCAACCACTACTCGACTTGATCGAGTG	*
		M00532	0	Sindbis	4571	255	41M	*	0	0	ACTTAAGGAGTCTGTAACAGAGCTGAAGGATGAAGATATGG	*
		M00532	0	Sindbis	5668	255	40M	*	0	0	CAATTATATCGTCCCGATCAGCCGTATCTTTTCCTCTACG	*
		M00532	0	Sindbis	10007	255	38M	*	0	0	CTCCTGCTGCCTGCCTTTTTTAGTGGTTGCCGACGCCT	*
		M00532	0	Sindbis	5992	255	36M	*	0	0	TAACCACTGAGCGACTACTGTCAGGACTACGACTGT	*
		M00532	0	Sindbis	1484	255	42M17H	*	0	0	AAAGAAGGAGGAAAAACTGCTGCAGGTCTCGGAGGAATTAGT	*
		M00532	0	Sindbis	5290	255	49M	*	0	0	CTAGTTCACTAGAGATAGTAGACCGAAGGCAGGTGGTGGTGGCTGACGT	*
		M00532	0	Sindbis	8537	255	40M1H	*	0	0	CCTCGACATCCTTGAAGAGAACGTGAACCATGAGGCCTAC	*
		M00532	0	Sindbis	8014	255	53M	*	0	0	GAGATGTCATCGGGCACGCACTGGCCATGGAAGGAAAGGTAATGAAACCTCTG	*
		M00532	0	Sindbis	8844	255	37M	*	0	0	GATCATACCGTTAAAGAAGGCACCATGGATGACATCA	*
		M00532	0	Sindbis	6793	255	41M	*	0	0	ACACGCTTTTTGACATGTCGGCGGAGGATTTTGATGCAATC	*
		M00532	0	Sindbis	5590	255	39M	*	0	0	AGATTGATGAGCTGAGCCGCAGAGTAACTGAGTCCGAAC	*
		M00532	0	Sindbis	8030	255	41M	*	0	0	CGCACTGGCCATGGAAGGAAAGGTAATGAAACCTCTGCACG	*
		M00532	0	Sindbis	10436	255	35M	*	0	0	GCACACTGCCGCGATGAAAGTAGGACTGCGTATTG	*
		M00532	0	Sindbis	11297	255	45M	*	0	0	TGCCCTTTTCGGCGGCGCCTCGTCGCTATTAATCATAGGACTTAT	*
		M00532	0	Sindbis	10404	255	60M	*	0	0	TGCGCGTCTGACCACGCGCAGGCGATTAAGGTGCACACTGCCGCGATGAAAGTAGGACTG	*
		M00532	0	Sindbis	8236	255	40M	*	0	0	AGTATAGTGGAGGTAGATTTACCATCCCTCGCGGAGTAGG	*
		M00532	0	Sindbis	11469	255	46M	*	0	0	GATCCCCGCTTACCGCGGGCAATATAGCAACACTAAAAACTCGATG	*
		M00532	0	Sindbis	8636	255	50M1H	*	0	0	CATTGACGACTTTGCCCTGACCAGCCCCTACTTGGGCACATGCTCGTACT	*
		M00532	0	Sindbis	4547	255	47M	*	0	0	GGAAAGAATCGACGCGGCACTCCAACTTAAGGAGTCTGTAACAGAGC	*
		M00532	0	Sindbis	1136	255	43M	*	0	0	TCTGGTTGGGCTCAACCAGCGAATTGTCATTAACGGTAGGACT	*
		M00532	0	Sindbis	11463	255	52M	*	0	0	ACATTAGATCCCCGCTTACCGCGGGCAGTATAGCAACACTAAAAACTCGATG	*
		M00532	0	Sindbis	8636	255	50M1H	*	0	0	CATTGACGACTTTGCCCTGACCAGCCCCTACTTGGGCACATGCTCGTACT	*
		M00532	0	Sindbis	6000	255	41M	*	0	0	GAGCGACTACTGTCAGGACTACGACTGTACAACCCTGCCAC	*
		M00532	0	Sindbis	8883	255	40M	*	0	0	ATTAGCACCTCAGGACCGTGTAGAAGGCTTAGCTACAAAG	*
		M00532	0	Sindbis	10453	255	56M	*	0	0	AAGTAAGACTGCGTATTGTGTACGGGAACACTACCAGTTTCCTAGATGTGTACGTG	*
		M00532	0	Sindbis	102	255	40M	*	0	0	CCGTTTGTCGTGCAACTGCAAAAAAGCTTCCCGCAATTTG	*
		M00532	0	Sindbis	10417	255	46M	*	0	0	ACGCGCAGGCGATTAAGGTGCACACTGCCGCGATGAAAGTAGGACT	*
		M00532	0	Sindbis	8022	255	50M	*	0	0	ATCGGGCACGCACTGGCCATGGAAGGAAAGGTAATGAAACCTCTGCACGT	*
		M00532	0	Sindbis	6189	255	41M	*	0	0	ACTGACGAGTACGATGCTTACTTGGATATGGTAGACGGGAC	*
		M00532	0	Sindbis	7347	255	53M1H	*	0	0	AGGCTGTTTAAGTTGGGTAAACCGCTCCCAGCCAACGACGAGCAAGACGAAGA	*
		M00532	0	Sindbis	9239	255	37M1H	*	0	0	CGGCGACTACAAGACCGGAACCGTTTCGACCCGCACC	*
		M00532	0	Sindbis	1130	255	54M	*	0	0	AAAACTTCTGGTTGGGCTCAACCAGCGAATTGTCATTAACGGTAGGACTAACAG	*
		M00532	0	Sindbis	4560	255	52M	*	0	0	GCGGCACTCCAACTTAAGGAGTCTGTAACAGAGCTGAAGGATGAAGATATGG	*
		M00532	0	Sindbis	10423	255	44M	*	0	0	AGGCGATTAAGGTGCACACTGCCGCGATGAAAGTAGGACTGCGT	*
		M00532	0	Sindbis	5418	255	2H59M1H	*	0	0	CCCACTCCACCGGCAAGCAATAGCTCTGAGTCCTTCCACCTCTCTTTTGGTGGGGTATC	*
		M00532	0	Sindbis	5997	255	44M	*	0	0	ACTGAGCGACTACTGTCAGGACTACGACTGTATAACTCTGCCAC	*
		M00532	0	Sindbis	57	255	42M	*	0	0	ACAATGGAGAAGCCAGTAGTAAACGTAGACGTAGACCCCCAG	*
		M00532	0	Sindbis	6196	255	53M1H	*	0	0	AGTACGATGCTTACTTGGATATGGTAGACGGGACAGTCGCCTGCCTGGATACT	*
		M00532	0	Sindbis	7306	255	50M	*	0	0	CGGTTACTTCCACAGCGTGCCGCGCGGCGGATCCCCTGAAAAGGCTGTTT	*
		M00532	0	Sindbis	464	255	61M	*	0	0	CTGCTTTCACAACGATGTTACCTGCAACATGCGTGCCGAATATTCCGTCATGCAGGACGTG	*
		M00532	0	Sindbis	711	255	36M	*	0	0	CTGAGTGAAGGTAGGACAGGAAAATTGTCGATAATG	*
		M00532	0	Sindbis	11572	255	35M	*	0	0	TTAACCATTTATCTAGCGGACGCCAAAAACTCAAT	*
		M00532	0	Sindbis	57	255	42M	*	0	0	ACAATGGAGAAGCCAGTAGTAAACGTAGACGTAGACCCCCAG	*
		M00532	0	Sindbis	8239	255	47M	*	0	0	ATAGCGGAGGTAGATTTACCATCCCTCGCGGAGTAGGAGGCAGAGGA	*
		M00532	0	Sindbis	5584	255	53M	*	0	0	ACGGAGAGATTGATGAGCTGAGCCGCAGAGTAACTGAGTCCGAACCCGTCCTG	*
		M00532	0	Sindbis	55	255	44M	*	0	0	TCACAATGGAGAAGCCAGTAGTAAACGTAGACGTAGACCCCCAG	*
		M00532	0	Sindbis	6185	255	47M1H	*	0	0	GATTACTGACGAGTACGATGCTTACTTGGATATGGCAGACGGGACAG	*
		M00532	0	Sindbis	9328	255	35M	*	0	0	AAACGAAGTGGGTCTTCAACTCACAGGACTTGATC	*
		M00532	0	Sindbis	5990	255	51M	*	0	0	CATAACCACTGAGCGACTACTGTCAGGACTACGACTGTATAACTCTGCCAC	*
		M00532	0	Sindbis	3234	255	43M2H	*	0	0	TACGCCTTAGACGTAATTTGCATTAAGTTTTTCGGCATGGACT	*
		M00532	0	Sindbis	4475	255	62M	*	0	0	TAACTGCTTGACAACCGCGCTAGACAGAACTGACGCGGACGTAACCATCTATTGCCTGGATA	*
		M00532	0	Sindbis	10443	255	47M	*	0	0	GCCGCGATGAAAGTAGGACTGCGTATTGTGTACGGGAACACTACCAG	*
		M00532	0	Sindbis	9959	255	36M	*	0	0	CCAGTTGTGCATACCTTTGGCCGCTTTCATCGTTCT	*
		M00532	0	Sindbis	8646	255	41M	*	0	0	TTTACCCTGACCAGCCCCTACTTGGGCACATGCTCGTACTG	*
		M00532	0	Sindbis	2067	255	40M	*	0	0	ACAGAGTACGTGTTTGACGTGGACAAGAAGCGTTGCGTTA	*
		M00532	0	Sindbis	9332	255	38M	*	0	0	GAAGTGGGTCTTCAACTCACCGGACTTGATCAGACATG	*
		M00532	0	Sindbis	8294	255	36M1H	*	0	0	TCGTCCGATCATGGATAACTCCGGTCGGGTTGTCGC	*
		M00532	0	Sindbis	8545	255	73M	*	0	0	TCCTTGAAGAGAACGTGAACCATGAGGCCTACGATACCCCGCTCAATGCCATATTGCGGTGCGGATCGTCTGG	*
		M00532	0	Sindbis	10201	255	35M1H	*	0	0	ACATTACCTGCAAATTCACCACTGTGGTCCCCTCC	*
		M00532	0	Sindbis	6528	255	39M	*	0	0	GCATATGTAGCTAGACTGAAAGGCCCTAAGGCCGCCGCA	*
		M00532	0	Sindbis	6080	255	43M	*	0	0	ATTGTACTCCAGTAGCGTACCGGCGAACTACTCCGATCCACAG	*
		M00532	0	Sindbis	1172	255	66M	*	0	0	TAGGACTAACAGGAACACCAACACCACGCAAAATTACCTTCTGCCGATCATAGCACAAGGGTTCAG	*
		M00532	0	Sindbis	11561	255	47M252H	*	0	0	TAACCACTATATCAACCATTTATCTAGCGGACGCCAAAAACTCAATG	*
		M00532	0	Sindbis	6079	255	44M	*	0	0	CATTGTACTCCAGTAGCGTACCGGCGAACTACTCCGATCCACAG	*
		M00532	0	Sindbis	48	255	51M	*	0	0	ACTACCATCACAATGGAGAAGCCAGTAGTAAACGTAGACGTAGACCCCCAG	*
		M00532	0	Sindbis	560	255	47M1H	*	0	0	TATGAAAGGCGTGCGGACCCTGTACTGGATTGGCTTTGACACCACCC	*
		M00532	0	Sindbis	4575	255	37M	*	0	0	AAGGAGTCTGTAACAGAGCTGAAGGATGAAGATATGG	*
		M00532	0	Sindbis	3566	255	53M	*	0	0	ACCCGGCCCGGTCGAAAAATTCTTGAACCAGTTCAAACACCACTCAGTACTTG	*
		M00532	0	Sindbis	5989	255	52M	*	0	0	CCATAACCACTGAGCGACTACTGTCAGGACTACGACTGTATAACTCTGCCAC	*
		M00532	0	Sindbis	6823	255	109M	*	0	0	TTGATGCAATCATAGCAGAACACTTCAAGCAAGGCGACCCGGTACTGGAGACGGATATCGCATCACTCGACAAAAGCCAAGACGACGCTATGGCGTTAACCGGTCTGAT	*
		M00532	0	Sindbis	8969	255	44M1H	*	0	0	TAGCATAGTGAGTAGCAACTCAGCAACGTCATGTACACTGGCCC	*
		M00532	0	Sindbis	4552	255	50M1H	*	0	0	GAATCGACGCGGCACTCCAACTTAAGGAGTCTGCAACAGAGCTGAAGGAT	*
		M00532	0	Sindbis	5991	255	50M	*	0	0	ATAACCACTGAGCGACTACTGTCAGGACTACGACTGTATAACTCTGCCAC	*
		M00532	0	Sindbis	11276	255	40M21H	*	0	0	AACATCATGGAGTTGGCTGTTTGCCCTTTTCGGCGGCGCC	*
		M00532	0	Sindbis	4100	255	41M	*	0	0	CGCGCCGTCATACCGCACCAAAAGGGAGAATATTGCTGACT	*
		M00532	0	Sindbis	2638	255	40M	*	0	0	TTACAGCTATTGTATCGACACTGCATTACGATGGAAAGAT	*
		M00532	0	Sindbis	4527	255	76M	*	0	0	TGCCTGGATAAGAAGTGGAAGGAAAGAATCGACGCGGCACTCCAACTTAAGGAGTCTGTAACAGAGCTGAAGGATG	*
		M00532	0	Sindbis	10378	255	53M	*	0	0	AGGCGTACGTCGAATTGTCAGCAGATTGCGCGTCTGACCACGCGCAGGCGATT	*
		M00532	0	Sindbis	6927	255	35M	*	0	0	CTGATGATCTTGGAGGACCTGGGTGTGGATCAACC	*
		M00532	0	Sindbis	9529	255	51M1H	*	0	0	TAGGGGCAAACCCGGAACCAACCACTGAATGGATCGTCGGAAAGACGGTCA	*
		M00532	0	Sindbis	6002	255	47M1H	*	0	0	GCGACTACTGTCAGGACTACGACTGTATAACTCTGCCACAGATCAGC	*
		M00532	0	Sindbis	11387	255	36M	*	0	0	GCTACGCCCCAATGATCCGACCAGCAAAACTCGATG	*
		M00532	0	Sindbis	9586	255	47M253H	*	0	0	TCACCGTCGACCGAGATGGCCTGGAATACCTATGGGGAAATCATGAG	*
		M00532	0	Sindbis	10110	255	41M	*	0	0	AAGGCACTTGTTGAAAGGGCAGGGTATGCCCCGCTCAATTT	*
		M00532	0	Sindbis	2216	255	41M	*	0	0	CGAAACAATAGGAATGATAGGCACACCGGGGTCGGGCAAGT	*
		M00532	0	Sindbis	8873	255	54M	*	0	0	TGACATCAAGATTAGCACCTCAGGACCGTGTAGAAGGCTTAGCTACAAAGGATA	*
		M00532	0	Sindbis	4509	255	38M	*	0	0	GCGGACGTAACCATCTATTGCCTGGATAAGAAGTGGAA	*
		M00532	0	Sindbis	11566	255	41M1H	*	0	0	ACTATATTAACCATTTATCTAGCGGACGCCAAAAACTCAAT	*
		M00532	0	Sindbis	8884	255	45M	*	0	0	TTAGCACCTCAGGACCGTGTAGAAGGCTTAGCTACAAAGGATACT	*
		M00532	0	Sindbis	2370	255	46M	*	0	0	TCGAAGACAGTAGATTCGGCTATGCTCAGCGGATGCCACAAAGCCG	*
		M00532	0	Sindbis	9304	255	56M	*	0	0	AGTGCGTCGCCTATAAGAGCGACCAAACGAAGTGGGTCTTCAACTCACCGGACTTG	*
		M00532	0	Sindbis	11310	255	34M265H	*	0	0	GGCGCCTCGTCGCTATTAATTATAGGACTTATGA	*
		M00532	0	Sindbis	10436	255	35M	*	0	0	GCACACTGCCGCGATGAAAGTAGGACTGCGTATTG	*
		M00532	0	Sindbis	2795	255	46M1H	*	0	0	CGACTATCCCGGACATGAAGTAATGACAGCCGCGGCCTCACAAGGG	*
		M00532	0	Sindbis	220	255	35M	*	0	0	AGCTGGAGGTTCCTACCACAGCGACGATCTTGGAC	*
		M00532	0	Sindbis	3825	255	89M	*	0	0	CTTTCGCGTTCGGCCCTGAATTGCCTTAACCCAGGAGGCACCCTCGTGGTGAAGTCCTATGGCTACGCCTACCGCAACAGTTAGGACGT	*
		M00532	0	Sindbis	5232	255	38M	*	0	0	TCGAGCTTTAGCGGATCGGACAACTCTATTACTAGTAT	*
		M00532	0	Sindbis	240	255	47M1H	*	0	0	GCGACGATCTTGGACATAGGCAGCGCACCGGCTCGTAGAATGTTTTC	*
		M00532	0	Sindbis	9761	255	63M	*	0	0	GATGATGATTGGCGTAACTGTTGCAGTGCTATGTGCCTGTAAAGCGCGCCGTGAGTGCCTGAC	*
		M00532	0	Sindbis	1427	255	40M	*	0	0	ATGGACGACCTCTTTGCCCATGTCGCTGAGGCAGAAATTG	*
		M00532	0	Sindbis	54	255	45M	*	0	0	ATCACAATGGAGAAGCCAGTAGTAAACGTAGACGTAGACCCCCAG	*
		M00532	0	Sindbis	4575	255	37M	*	0	0	AAGGAGTCTGTAACAGAGCTGAAGGACGAAGATATGG	*
		M00532	0	Sindbis	10142	255	40M	*	0	0	GCTCAATTTGGAGATCACTGTCATGTCCTCGGAGGTTTTG	*
		M00532	0	Sindbis	1162	255	45M	*	0	0	TCATTAACGGTAGGACTAACAGGAACACCAACACCATGCAAAATT	*
		M00532	0	Sindbis	5186	255	82M	*	0	0	AGACATCTCACTGGATATTGATGACAGTAGCGAAGGCTCACTTTTTTCGAGCTTTAGCGGATCGGACAACTCTATTACTAGT	*
		M00532	0	Sindbis	3005	255	63M1H	*	0	0	TAAAGGAAACTTTCAGGCTACTATAGAGGACTGGGAAGCTGAACACAAGGGAATAATTGCTGC	*
		M00532	0	Sindbis	5998	255	42M1H	*	0	0	CTGAGCGACTACTGTCAGGACTACGACTGTATAACTCTGCCA	*
		M00532	0	Sindbis	11561	255	47M	*	0	0	TAACCACTATATTAACCATTTATCTAGTGGACGCCAAAAACTCAACG	*
		M00532	0	Sindbis	11321	255	57M	*	0	0	GCTATTAATTATAGGACTTATGATTTTTGCTTGCAGCATGATGCTGACTAGCACACG	*
		M00532	0	Sindbis	10424	255	43M	*	0	0	GGCGATTAAGGTGCACACTGCCGCGATGAAAGTAGGACTGCGT	*
		M00532	0	Sindbis	6785	255	107M	*	0	0	AAACATTCACACGCTTTTTGACATGTCGGCGGAGGATTTTGATGCAATCATAGCAGAACACTTCAAGCAAGGCGACCCGGTACTGGAGACGGATATCGCATCATTCG	*
		M00532	0	Sindbis	10120	255	62M	*	0	0	TTGAAAGGGCAGGGTATGCCCCGCTCAATTTGGAGATCACTGTCATGTCCTCGGAGGTTTTG	*
		M00532	0	Sindbis	11550	255	58M	*	0	0	GTGTTGCCACATAACCACTATATTAACCATTTATCTAGCGGACGCCAAAAACTCAATG	*
		M00532	0	Sindbis	9328	255	48M	*	0	0	AAACGAAGTGGGTCTTCAACTCACCGGACTTGATCAGACATGACGACC	*
		M00532	0	Sindbis	4524	255	61M	*	0	0	TATTGCCTGGATAAGAAGTGGAAGGAAAGAATCGGCGCGGCACTCCAACTTAAGGAGTCTG	*
		M00532	0	Sindbis	5220	255	118M	*	0	0	GGCTCACTTTTTTCGAGCTTTAGCGGATCGGTCAACTCTATTACTAGTATGGACAGTTGGTCGTCAGGACCTAGTTCACTAGAGATAGTAGACCGAAGGCAGGTGGTGGTGGCTGACG	*
		M00532	0	Sindbis	9753	255	37M1H	*	0	0	ACCGTGGCGATGATGATTGGCGTAACTGTTGCAGTGT	*
		M00532	0	Sindbis	2863	255	48M	*	0	0	CCGTCCGGCAAAAAGTCAATGAAAACCCACTGTACGCGATCACATCAG	*
		M00532	0	Sindbis	5235	255	41M	*	0	0	AGCTTTAGCGGATCGGACAACTCTATTACTAGTATGGACAG	*
		M00532	0	Sindbis	8212	255	62M	*	0	0	ATAACTGGCACCACGGAGCGGTGCAGTATAGTGGAGGTAGATTTACCATCCCTCGCGGAGTA	*
		M00532	0	Sindbis	6294	255	48M	*	0	0	GAGTATAGAGCCCCGAATATCCGCAGTGCGGTTCCATCAGCGATGCAG	*
		M00532	0	Sindbis	219	255	49M2H	*	0	0	GAGCTGGAGGTTCCTACCACAGCGACGATCTTGGACATAGGCAGCGCAC	*
		M00532	0	Sindbis	9083	255	35M	*	0	0	TTGCACAGTGTACGACCGTCTGAAAGAAACAACTG	*
		M00532	0	Sindbis	10140	255	42M	*	0	0	CCGCTCAATTTGGAGATCACTGTCATGTCCTCGGAGGTTTTG	*
		M00532	0	Sindbis	11572	255	36M	*	0	0	TTAACCATTTATCTAGCGGACGCCAAAAACTCAATG	*
		M00532	0	Sindbis	4549	255	63M	*	0	0	AAAGAATCGACGCGGCACTCTAACTTAAGGAGTCTGTAACAGAGCTGAAGGATGAAGATATGG	*
		M00532	0	Sindbis	10434	255	38M	*	0	0	GTGCACACTGCCGCGATGAAAGTAGGACTGCGTATTGT	*
		M00532	0	Sindbis	4437	255	44M	*	0	0	ATTTACGCAGCCGGAAAAGACCGCCTTGAAGTATCACTTAACTG	*
		M00532	0	Sindbis	11226	255	47M	*	0	0	GTGAGCACCCCGCACAAAAATGACCAAGAATTTCAAGCCGCCATCTC	*
		M00532	0	Sindbis	8012	255	55M	*	0	0	CGGAGATGCCATCGGGCACGCACTGGCCATGGAAGGAAAGGTACTGAAACCTCTG	*
		M00532	0	Sindbis	4265	255	39M1H	*	0	0	AAGAATGACTGTGTGCCTAGGAAAGAAAGTGATCCACGC	*
		M00532	0	Sindbis	4583	255	41M	*	0	0	TGTAACAGAGCTGAAGGACGAAGATATGGAGATCGACGATG	*
		M00532	0	Sindbis	9328	255	37M	*	0	0	AAACGAAGTGGGTCTTCAACTCACCGGACTTGATCAG	*
		M00532	0	Sindbis	4763	255	36M	*	0	0	CCCTAATGACCAGGAAAGTAATGAACAACTGTGTGC	*
		M00532	0	Sindbis	9849	255	63M1H	*	0	0	GTAACCCCAACTTCGCTGGCACTCTTTTGCTGCGTTAGGTCGGCCAATGCTGAAACGTTCACC	*
		M00532	0	Sindbis	9863	255	41M	*	0	0	GCTGGCACTCTTGTGCTGCGTTAGGTCGGCCAATGCTGAAA	*
		M00532	0	Sindbis	2312	255	67M	*	0	0	AGAAAATTGTCGCGGAATTGAGGCCGACGTGCTAAGACTGAGGGGTATGCAGATTACGTCGAAGACA	*
		M00532	0	Sindbis	2320	255	90M	*	0	0	GTCGCGAAATTGAGGCCGACGTGCTAAGACTGAGGGGTATGCAGATTACGTCGAAGACAGTAGATTCGGTTATGCTCAACGGATGCCACA	*
		M00532	0	Sindbis	1911	255	34M1H	*	0	0	CCATGGCCAGAATTCCTAGCACTGAGTGAGAGCG	*
		M00532	0	Sindbis	2312	255	67M	*	0	0	AGAAAATTGTCGCGGAATTTAGGCCGACGTGCTAAGACTGAGGGGTATGCAGATTACGTCGAAGACA	*
		M00532	0	Sindbis	1426	255	49M	*	0	0	TATGGACGACCTCTTTGCCCATGTCGCTGTGGCAGAAATTGAAACTGGC	*
		M00532	0	Sindbis	5997	255	44M	*	0	0	ACTGGGCGGCTACTGTCAGGACTACGACTGTATAACTCTGCCAC	*
		M00532	0	Sindbis	8014	255	57M	*	0	0	GAGATGTCATCGGGCACGCACTGGCCATGGAAGGAAAGGTAATGAAACCTCTGCACG	*
		M00532	0	Sindbis	2162	255	13H63M	*	0	0	TCATGAGCTAGCTCTGGAGGGACTGAAGACCCGACCTTCGGTCCCGTACAAGGTCGAAACAAT	*
		M00532	0	Sindbis	11566	255	42M	*	0	0	ACTATATTAACCATTTATCTAGCGGACGCCAAAAACTCAATG	*
		M00532	0	Sindbis	2176	255	48M1H	*	0	0	TGGGGGGACTTAAGACCCGACCTGCGGTCCCGTACAAGGTCGAAACAA	*
		M00532	0	Sindbis	9246	255	49M	*	0	0	TGCAAGACCGGAACCGTTTCGACCCGCACCGAAATCACTGGTTGCACCG	*
		M00532	0	Sindbis	8029	255	38M	*	0	0	ACGCACTGGCCATGGAAGGAAAGGTAATGAAACCTCTG	*
		M00532	0	Sindbis	9495	255	80M1H	*	0	0	ACAGACCACTTGACATTGCTCACCACCAGGAGACTAGGGGCAAACCCGGAACCAACCACTGAATGGATCGCCGGAAAGAC	*
		M00532	0	Sindbis	543	255	44M	*	0	0	ACTATCTACCGTCAGGCTATGAAAGGCGTGCGGACCCTGTACTG	*
		M00532	0	Sindbis	8319	255	44M	*	0	0	CGGGTTGCCGCGATAGTCCTCGGTGGCGCTGATGAAGGAACACG	*
		M00532	0	Sindbis	3402	255	38M	*	0	0	GCCGCCGAACTCTCCCGTAGATTTCCGGTGTTCCAGCT	*
		M00532	0	Sindbis	11569	255	48M1H	*	0	0	ATATTAACCATTCATCTAGCGGACGCCAACAACTCAATGTATTTCTGA	*
		M00532	0	Sindbis	2371	255	79M	*	0	0	CGAAGACAGTAGATTCGGTTATGCTCAACGGATGCCACAAAGCCGTAGAAGTGCTGTACGTTGACGAAGCGTTCGCGTG	*
		M00532	0	Sindbis	11572	255	36M	*	0	0	TTAACCATTTATCTAGCGGACGCCAGAAACTCAATG	*
		M00532	0	Sindbis	10118	255	60M	*	0	0	TGTTGAAAGGGCAGGGTATGCCCCGCTCAATTTGGAGATCACTGTCATGTCCTCGGAGGT	*
		M00532	0	Sindbis	5197	255	46M1H	*	0	0	TGGATATGGATGACAGTAGCGAAGTCTCACTTTTTTCGAGCTTCAG	*
		M00532	0	Sindbis	11305	255	38M	*	0	0	TCGGCGGCGCCTCGTCGCCATTAATTATAGGACTTATG	*
		M00532	0	Sindbis	9725	255	16H32M	*	0	0	GTACACCATCTTAGCCGTCGCATCAGCTACCG	*
		M00532	0	Sindbis	9703	255	47M1H	*	0	0	ATTACTACCATCGCCATCCTGTGTACGCCATCTTAGCCGTCGCATCA	*
		M00532	0	Sindbis	10427	255	45M	*	0	0	GATTAAGGTGCACACTGCCGCGATGAAAGTAGGACTGCGTATTGT	*
		M00532	0	Sindbis	11555	255	47M1H	*	0	0	GCCACATAACCACTATATTAACCATTTATCTAGCGGACGCCAACAAC	*
		M00532	0	Sindbis	705	255	42M	*	0	0	ACAAAGCTGAGTGAAGGTAGGACAGGAAAATTGTCGATAATG	*
		M00532	0	Sindbis	6005	255	36M	*	0	0	ACTACTGTCAGGACTACGACTGTATAACTCTGCCAC	*
		M00532	0	Sindbis	2786	255	48M	*	0	0	ATTGCAAATCGACTATCCCGGACATGAAGTAATGACAGCCGCGGCCTC	*
		M00532	0	Sindbis	9757	255	33M266H	*	0	0	TGGCGATGATGATTGGCGTAACTGTTGCAGTGT	*
		M00532	0	Sindbis	6533	255	52M	*	0	0	TGTAGCTAGACTGAAAGGCCCTAAGGCCGCCGCACTATTTGCAAAGACGTAT	*
		M00532	0	Sindbis	8945	255	48M1H	*	0	0	CCCCCCAGGGGACAGCGTAACGGTTAGCATAGTGAGTAGCAACTCAGC	*
		M00532	0	Sindbis	10452	255	38M	*	0	0	AAAGTAGGACTGCGTATTGTGTACGGGAACACTACCAG	*
		M00532	0	Sindbis	5950	255	35M	*	0	0	AAAGTAGGTACCAGTCTCGTAAAGTAGAAAATCAG	*
		M00532	0	Sindbis	9749	255	42M	*	0	0	AGCTACCGTGGCGATGATGATTGGCGTAACTGTTGCAGTGTT	*
		M00532	0	Sindbis	9326	255	44M	*	0	0	CCAAACGAAGTGGGTCTTCAACCCACCGGACTTGATCAGACATG	*
		M00532	0	Sindbis	2035	255	56M1H	*	0	0	AGTACAAGGTTACAAAGGCAGAGCTTGCAGAAACAGAGTACGTGTTTGACGGGGAC	*
		M00532	0	Sindbis	10416	255	48M	*	0	0	CACGCGCAGGCGATTAAGGTGCACACTGCCGCGATGAAAGTAGGACTG	*
		M00532	0	Sindbis	3777	255	64M1H	*	0	0	AACCACCACTTTCAGCAGTGCGAAGACCATGCGGCGACCTTAAAAACCCTTTCGCGTTCGGCCC	*
		M00532	0	Sindbis	6208	255	38M	*	0	0	ACTTGGATATGGTAGACGGGACAGTCGCCTGCCTGGAT	*
		M00532	0	Sindbis	754	255	1H74M	*	0	0	AGGAGTTGAAGCCCGGGTCGCGGGTTTATTTCTCCGTAGGATCGACACTTTATCCAGAACACAGAGCCAGCTTG	*
		M00532	0	Sindbis	8316	255	36M1H	*	0	0	GGTCGGGTTGTCGCGATAGTCCTCGGTGGCGCTGAT	*
		M00532	0	Sindbis	3493	255	48M	*	0	0	CTGCACAGCATAACCTGGTCCCGGTGAACCGCAATCTTCCTCACGCCT	*
		M00532	0	Sindbis	11560	255	48M	*	0	0	ATAACCACTATATTAACCATTTATCTAGCGGACGCCAAAAACTCAATG	*
		M00532	0	Sindbis	3807	255	36M	*	0	0	GCGGCGACCTTAAAAACCCTTTCGCGTTCGGCCCTG	*
		M00532	0	Sindbis	5940	255	45M	*	0	0	GAAGCCAACAAAAGTAGGTACCAGTCTCGTAAAGTAGAAAATCAG	*
		M00532	0	Sindbis	4568	255	36M	*	0	0	CCAACTTAAGGAGTCTGTAACAGAGCTGAAGGATGA	*
		M00532	0	Sindbis	51	255	47M1H	*	0	0	ACCATCACAATGGAGAAGCCAGTAGTAAACGTAGACGTAGACCCCCA	*
		M00532	0	Sindbis	8025	255	45M	*	0	0	GGGCGCGCACTGGCCATGGAAGGAAAGGTAATGAAACCTCTGCAC	*
		M00532	0	Sindbis	3241	255	38M	*	0	0	TAGACGTAATTTGCATTAAGTTTTTAGGCATGGACTTG	*
		M00532	0	Sindbis	8304	255	42M	*	0	0	ATGGATAACTCCGGTCGGGTTGTCGCGATCGTCCTCGGTGGC	*
		M00532	0	Sindbis	9585	255	35M	*	0	0	TTCACCGTCGACCGAGATGGCCTGGAATACATATG	*
		M00532	0	Sindbis	9706	255	51M	*	0	0	ACTACCATCGCCATCCTGTGTACACCATCTTAGCCGTCGCACCAGCTACCG	*
		M00532	0	Sindbis	433	255	59M	*	0	0	TTGATACGCCGGATGCTGAAACACCATCGCTCTGCTTTCACAACGATGTTACCTGCAAC	*
		M00532	0	Sindbis	4571	255	41M	*	0	0	ACTTAAGGAGTCTGTAACAGAGCTGAAGGATGAAGATATGG	*
		M00532	0	Sindbis	5985	255	56M	*	0	0	AAAGCCATAACCACCGAGCGACTACTGTCAGGACCACGACTGTATAACTCTGCCAC	*
		M00532	0	Sindbis	10035	255	48M1H	*	0	0	GCCGGCGCCTACCTAGCGAAGGTAGACGCCTACGAACGTGCGACCACT	*
		M00532	0	Sindbis	1495	255	38M	*	0	0	AAAAACTGCTGCAGGTCTCGGAGGAATTAGTCATGGAG	*
		M00532	0	Sindbis	49	255	50M	*	0	0	CTACCATCACAATGGGGAAGCCAGTAGTAAACGTAGACGTAGACCCCCAG	*
		M00532	0	Sindbis	4546	255	53M	*	0	0	AGGAAAGAATCGACGCGGCACTCCAACTTAAGGAGTCTGTAACAGAGCTGAAG	*
		M00532	0	Sindbis	57	255	41M1H	*	0	0	ACAGTGGAGAAGCCAGTAGTAAACGTAGACGTAGACCCCCA	*
		M00532	0	Sindbis	9328	255	42M	*	0	0	AAACGAAGTGGGTCTTCAACTCACCGGACTTGATCAGACATG	*
		M00532	0	Sindbis	8023	255	48M	*	0	0	TCGGGCGCGCACTGGCCATGGAAGGAAAGGTAATGAAACCTCTGCACG	*
		M00532	0	Sindbis	9304	255	57M	*	0	0	AGTGCGTCGCCTACAAGAGCGACCAAACGAAGTGGGTCTTCAACTCACCGGACTTGA	*
		M00532	0	Sindbis	2223	255	35M	*	0	0	ATAGGAGTGATAGGCACACCGGGGTCGGGCAAGTC	*
		M00532	0	Sindbis	11153	255	38M1H	*	0	0	GAACTTTATCGTATCGCTGTGTGGGAAGACGACAACAT	*
		M00532	0	Sindbis	8040	255	45M1H	*	0	0	ATGGAAGGAAAGGTAATGAGACCTCTGCACGTGAAAGGAACCATC	*
		M00532	0	Sindbis	8565	255	65M	*	0	0	CATGAGGCCTACGATACCCCGCTCAATGCCATATTTCGGTGCGGATCGTCTGGCAGAAGCAAAAG	*
		M00532	0	Sindbis	399	255	24H36M1H	*	0	0	TCGCATGAGAAGATTAAGGATCTCCGGACCGTACTT	*
		M00532	0	Sindbis	8315	255	48M	*	0	0	CGGTCGGGTTGTCGCGATAGTCCTCGGTGGCGCTGATGAAGGAACACG	*
		M00532	0	Sindbis	8733	255	36M	*	0	0	TGGGACGAAGCGGACGACAACACCATACGCATACAG	*
		M00532	0	Sindbis	8033	255	1H38M	*	0	0	ACTGGCCATGGAAGGAAAGGTAATGAAACCTCTGCACG	*
		M00532	0	Sindbis	10141	255	41M	*	0	0	CGCTCAATTTGGAGATCACTGTCATGTCCTCGGAGGTTTTG	*
		M00532	0	Sindbis	8296	255	68M231H	*	0	0	GTCCGATCATGGATAACTCCGGTCGGGTTGTCGCGATAGTCCTCGGTGGCGCTGATGAAGGAACACGA	*
		M00532	0	Sindbis	11558	255	50M	*	0	0	ACATAACCACTATATTAACCATTTATCTAGCGGACGCCAAAAACTCAATG	*
		M00532	0	Sindbis	10110	255	54M	*	0	0	AAGGCACTTGTTGAAAGGGCAGGGTACGCCCCGCTCAATTTTGAGATCACTGTC	*
		M00532	0	Sindbis	9351	255	45M	*	0	0	CCGGACTTGATCAGACATGACGACCACACGGTCCAAGGGAAATTG	*
		M00532	0	Sindbis	10414	255	49M	*	0	0	ACCACGCGCAGGCGATTAAGGTGCACACTGCCGCGATGAAAGTAGGACT	*
		M00532	0	Sindbis	10434	255	57M	*	0	0	GTGCACACTGCCGCGATGAAAGTAGGACTGCGTATTGTGTACGGGAACACTACCAGT	*
		M00532	0	Sindbis	11552	255	56M	*	0	0	GTTGCCACATAACCACTATATTAACCATTTATCTAGCGGACGCCAAAAACTCAATG	*
		M00532	0	Sindbis	11559	255	2H49M	*	0	0	CACAACCACTATATTAACCATTTATCTAGCGGACGCCAAAACCTCAATG	*
		M00532	0	Sindbis	991	255	47M1H	*	0	0	AGGGCTTCTTGCTATGCAAAGTTACTGACACAGTAAAAGGAGAACGG	*
		M00532	0	Sindbis	10448	255	42M	*	0	0	GATGAAAGTAGGACTGCGTATTGTGTACGGGAACACTACCAG	*
		M00532	0	Sindbis	11283	255	60M	*	0	0	TGGAGTTGGCTGTTTGCCCTTTTCGGCGGCGCCTCGTCGCTATTAATTATAGGACTTATG	*
		M00532	0	Sindbis	8160	255	1H37M	*	0	0	AACATGAGAAGTGAGGCATTCACCTACACCAGTGAAC	*
		M00532	0	Sindbis	9761	255	61M	*	0	0	GATGATGATTGGCGTAACTGTTGCAGTGTTATGTGCCTGTAAAGCGCGCCGTGAGTGCCTG	*
		M00532	0	Sindbis	5991	255	52M	*	0	0	ATAACCACTGAGCGACTACTGTCAGGACTACGACTGCATAACTCTGCCACAG	*
		M00532	0	Sindbis	3661	255	82M	*	0	0	AATGGATCGCCCCGATTGGCATAGCCGGTGCAGATAAGAACTACAACCTGGCCTTCGGGTTTCCGCCGCAGGCACGGTACGA	*
		M00532	0	Sindbis	7960	255	40M	*	0	0	GCATGGCACTTAAGTTGGAGGCCGACAGATTGTTCGACGT	*
		M00532	0	Sindbis	8470	255	64M	*	0	0	TGCTCGGAAATGTGAGCTTCCCATGCGACCGCCCGCCCACATGCTATACCCGCGAACCTTCCAG	*
		M00532	0	Sindbis	219	255	38M	*	0	0	GAGCTGGAGGTTCCTACCACAGCGACGATCTTGGACAT	*
		M00532	0	Sindbis	3429	255	40M	*	0	0	GTGTTCCAGCTAGCTGGGAAGGGCACACAACTTGATTTGC	*
		M00532	0	Sindbis	8020	255	51M	*	0	0	TCATCGGGCACGCACTGGCCATGGAAGGAAAGGTAATGAAACCTCTGCACG	*
		M00532	0	Sindbis	10599	255	34M1H	*	0	0	ATCCATCGCGGCCTGGTGTACAACTATGACTTCC	*
		M00532	0	Sindbis	11566	255	38M	*	0	0	ACTATATTAACCATTTATCTAGCGGACGCCAAAAACTC	*
		M00532	0	Sindbis	701	255	7H36M	*	0	0	CGGCACAAAGCTGAGTGAAGGTAGGACAGGAAAATT	*
		M00532	0	Sindbis	37	255	54M	*	0	0	CGACCAATTGCACTACCATCACAATGGAGAAGCTAGTAGTAAACGTAGACGTAG	*
		M00532	0	Sindbis	9752	255	42M	*	0	0	TACCGTGGCGATGATGATTGGCGTAACTGTTGCAGTGTTATG	*
		M00532	0	Sindbis	5285	255	40M	*	0	0	AGGACCTAGTTCACTAGAGATAGTAGACCGAAGGCAGGTG	*
		M00532	0	Sindbis	4109	255	35M	*	0	0	ATACCGCACCAAAAGGGAGAATATTGCTGCCTGTC	*
		M00532	0	Sindbis	8265	255	38M	*	0	0	CGCGGAGTAGGAGGCAGAGGAGACAGCGGTCGTCCGAT	*
		M00532	0	Sindbis	8015	255	56M	*	0	0	AGATGTCATCGGGCACGCACTGGCCATGGAAGTAAAGGTAATGAAACCTCTGCACG	*
		M00532	0	Sindbis	9328	255	68M	*	0	0	AAACGAAGTGGGTCTTCAACTCACCGGACTTGATCAGACATGACGACCACACGGTCCAAGGGAAATTG	*
		M00532	0	Sindbis	42	255	55M	*	0	0	AACTGCACTACCATCACAATGGAGAAGCCAGTAGTAAACGTAGACGTAGACCCCC	*
		M00532	0	Sindbis	2175	255	92M1H	*	0	0	CTGGAGGGACTGAAGACCCGACCTGCGGTCCCGTACAAGGTCGAGACAATAGGAGTGATAGGCACACCGGGGTCGGGCAAGTCAGCTATTAT	*
		M00532	0	Sindbis	60	255	39M	*	0	0	ATGGAGAAGCCAGTAGTAAACGTAGACGTAGACCCCCAG	*
		M00532	0	Sindbis	2323	255	65M	*	0	0	GCGAAATTGAGGCCGACGTGCTAAGACTGAGGGGTATGCAGATTACGTCGAAGACAGTAGATTCG	*
		M00532	0	Sindbis	9328	255	36M1H	*	0	0	AAACGAGGTGGGTCTTCAACTCACCGGACTTGATCA	*
		M00532	0	Sindbis	54	255	44M	*	0	0	ATCACAATGGAGAAGCCAGTAGTAAACGTAGACGTAGACCCCCA	*
		M00532	0	Sindbis	5560	255	58M2H	*	0	0	CTATGTCTTTCGGATCGTTTTCCGACGGAGAGATTGATGAGCTGAGCCGCAGAGTAAC	*
		M00532	0	Sindbis	5997	255	43M1H	*	0	0	ACTGAGCGACTACTGTCAGGACTACGACTGTATAACCCTGCCA	*
		M00532	0	Sindbis	54	255	44M	*	0	0	ATCACAATGGAGAAGCCAGTAGTAAACGTAGACGTAGACCCCCA	*
		M00532	0	Sindbis	9748	255	38M	*	0	0	CAGCTACCGTGGCGATGATGATTGGCGTAACTGTTGCA	*
		M00532	0	Sindbis	5193	255	74M	*	0	0	TCACTGGATATGGATGACAGTAGCGAAGGCTCACTTTTTTCGAGCTTTAGCGGATCGGACAACTCTATTACTAG	*
		M00532	0	Sindbis	4557	255	61M238H	*	0	0	GACGCGGCACTCCAACTTAAGGAGTCTGTAACAGAGCTGAGGGATGAAGATATGGAGATCG	*
		M00532	0	Sindbis	9707	255	50M	*	0	0	CTACCATCGCCATCCTGTGTACACCATCTTAGCCGTCGCATCAGCTACCG	*
		M00532	0	Sindbis	49	255	40M	*	0	0	CTACCATCACAATGGAGAAGCCAGTAGTAAACGTAGACGT	*
		M00532	0	Sindbis	7346	255	55M	*	0	0	AAGGCTGTTTAAGTTGGGTAAACCGCTCCCAGCCGACGACGAGCAAGACGAAGAC	*
		M00532	0	Sindbis	8036	255	36M	*	0	0	GGCCATGGAAGGAAAGGTAATGAAACCTCTGCACGT	*
		M00532	0	Sindbis	5885	255	36M	*	0	0	GCTCGACACGTCGAAGGAGGAACAACTCAAACTCAG	*
		M00532	0	Sindbis	11559	255	49M	*	0	0	CATAACCACTATATTAACCATTTATCTAGCGGACGCCAAAAACTCAATG	*
		M00532	0	Sindbis	10843	255	47M	*	0	0	AGATTGCAGTAAATCCGCTCCGAGCGGTGGACTGTCCATACGGGAAC	*
		M00532	0	Sindbis	11467	255	47M1H	*	0	0	TAGATCCCCGCTTACCGCGGGCAATATAGCAACACTAAAAACTCGAT	*
		M00532	0	Sindbis	10116	255	64M	*	0	0	CTTGTTGAAAGGGCAGGGTATGCCCCGCTCAATTTGGAGATCACTGTCATGTCCTCGGAGGTTT	*
		M00532	0	Sindbis	753	255	55M	*	0	0	AAGGAGTTGAAGCCCGGGTCGCGGGTTTATTTCTCCGTAGGATCGACACTTTATC	*
		M00532	0	Sindbis	10131	255	42M	*	0	0	GGGTATGCCCCGCTCAATTTGGAGATCACTGTCATGTCCTCG	*
		M00532	0	Sindbis	4546	255	37M1H	*	0	0	AGGAAAGAATCGACGCGGCACTCCAACTTCAGGAGTC	*
		M00532	0	Sindbis	5570	255	50M	*	0	0	CGGATCGTTTTCCGACGGAGAGATTGATGAGCTGAGCCGCAGAGTAACTG	*
		M00532	0	Sindbis	9067	255	42M	*	0	0	ACGATAAAAAAATTCCTTGCACAGTGTACGACCGTCTGAAAG	*
		M00532	0	Sindbis	10431	255	36M1H	*	0	0	AAGGTGCACACTGCTGCGATGAAAGTAGGACTGCGT	*
		M00532	0	Sindbis	8880	255	40M	*	0	0	AAGATTAGCACCTCAGGACCGTGTAGAAGGCTTAGCTACA	*
		M00532	0	Sindbis	10392	255	72M	*	0	0	TTGTCAGCAGATTGCGCGTCTGACCACGCGCAGGCGATTAAGGTGCACACTGCCGCGATGAAAGTAGGACTG	*
		M00532	0	Sindbis	6198	255	45M3H	*	0	0	TACGATGCTTACTTGGATATGGTAGACGGGACAGTCGCCTGCCTG	*
		M00532	0	Sindbis	5885	255	55M	*	0	0	GCTCGACACGTCGAAAGAGGAACAACTCAAACTCAGGTACCAGATGATGCCCACC	*
		M00532	0	Sindbis	2566	255	78M	*	0	0	TCAATCACCCTGAAAAAGACATATGCACCAAGACATTCTACAAGTATATCTCCCGGCGTTGCACACAGCCAGCTACAG	*
		M00532	0	Sindbis	8302	255	41M	*	0	0	TCATGGATAACTCCTGTCGGGTTGTCGCGATAGTCCTCGGT	*
		M00532	0	Sindbis	10145	255	34M1H	*	0	0	CAATTTGGAGATCACTGTCATGTCCTCGGAGGTT	*
		M00532	0	Sindbis	10427	255	39M1H	*	0	0	GATTAAGGTGCACACTGCCGCGATGAAAGTAGGACTGCG	*
		M00532	0	Sindbis	11303	255	39M1H	*	0	0	TTTCGGCGGCGCCTCGTCGCTATCAATTATAGGACTTAT	*
		M00532	0	Sindbis	9328	255	37M	*	0	0	AAACGAAGTGGGTCTTCAACTCACCGGACTTGATCAG	*
		M00532	0	Sindbis	8886	255	37M18H	*	0	0	AGCACCTCAGGACCGTGTAGAAGGCTTAGCTACAAAG	*
		M00532	0	Sindbis	9860	255	41M	*	0	0	TTCGCTGGCACTCTTGTGCTGCGTTAGGTCGGCCAATGCTG	*
		M00532	0	Sindbis	8205	255	48M251H	*	0	0	GGATTCTATAACTGGCACCACGGAGCGGTGCAGTATAGTGGAGGTAAA	*
		M00532	0	Sindbis	7181	255	12H37M	*	0	0	AGTAGTATCTGACAAAGAAATGGCTGAGAGGTCCGCC	*
		M00532	0	Sindbis	57	255	42M	*	0	0	ACAATGGAGAGGCCAGTAGTAAACGTAGACGTAGACCCCCAG	*
		M00532	0	Sindbis	3574	255	41M	*	0	0	CGGTCGAAAAATTCCTGAACCAGTTCAAACACCACTCAGTA	*
		M00532	0	Sindbis	11566	255	42M	*	0	0	ACTATATTAACCATTTATCTAGCGGACGCCAAAAACTCAATG	*
		M00532	0	Sindbis	9328	255	41M258H	*	0	0	AAACGAAGTGGGTCTTCAACTCACCGGACTTGATCAGAGAT	*
		M00532	0	Sindbis	8636	255	51M	*	0	0	CACTGACGACTTTACCCTGACCAGCCCCTACTTGGGCACTTGCTCGTACTG	*
		M00532	0	Sindbis	10427	255	42M	*	0	0	GATTAAGGTGCACACTGCCGCGATGAAAGTAGGACTGCGTAT	*
		M00532	0	Sindbis	10588	255	39M	*	0	0	ATAAGGTCGTTATCCATCGCGGCCTGGTGTACAACTATG	*
		M00532	0	Sindbis	6516	255	47M1H	*	0	0	GAGTTTGTCACCGCATATGTAGCTAGACTGAAAGGCCCTAAGGCCGC	*
		M00532	0	Sindbis	7941	255	78M	*	0	0	AAACCCGGAAAGAGACAGCGCATGGCACTTAAGTTGGAGGCCGACAGATTGTTCGACGTCAAGAACGAAGACGGAGAT	*
		M00532	0	Sindbis	11563	255	45M	*	0	0	ACCACTATATTAACCATTTATCTAGCGGACGCCAAAAACTCAATG	*
		M00532	0	Sindbis	4542	255	42M	*	0	0	TGGAAGGAAAGAATCGACGCGGCACTCCAACTTAAGGAGTCT	*
		M00532	0	Sindbis	5206	255	52M1H	*	0	0	ATGACAGTAGCGAAGGCTCACTTTTTTCGAGCTTTAGCGGATCGGACAACTC	*
		M00532	0	Sindbis	9072	255	36M	*	0	0	AAAAAAATTCCTTGCACAGTGTACGACCGTCTGAAA	*
		M00532	0	Sindbis	11567	255	40M	*	0	0	CTATATTAACCATTTACCTAGCGGACGCCAAAAACTCAAT	*
		M00532	0	Sindbis	5996	255	45M	*	0	0	CACTGAGCGACTACTGTCAGGACTACGACTGTATAACTCTGCCAC	*
		M00532	0	Sindbis	9820	255	43M	*	0	0	TGACGCCATACGCCCTGGCCACAAACGCCGTAATCCCAACTTC	*
		M00532	0	Sindbis	8590	255	40M	*	0	0	ATGCCATATTGCGGTGCGGATCGTCTGGCAGAAGCAAAAG	*
		M00532	0	Sindbis	8238	255	41M	*	0	0	TATAGTGGAGGTAGATTTACCATCCCTCGCGGAGTAGGAGG	*
		M00532	0	Sindbis	11564	255	44M	*	0	0	CCACTATATTAACCATTTATCTAGCGGACGCCAAAAACTCAATG	*
		M00532	0	Sindbis	7943	255	70M	*	0	0	ACCCGGAAAGAGACAGCGCATGGCACTCAAGTTGGAGGCCGACAGATTGTTCGACGTCAAGAACGAAGAC	*
		M00532	0	Sindbis	4534	255	70M	*	0	0	ATAAGAAGTGGAGGGAAAGAATCGACGCGGCACTCCAACTTAAGGAGTCTGTAACAGAGCCGAAGGATGA	*
		M00532	0	Sindbis	8718	255	39M	*	0	0	AAGATCGAGCAGGTCTGGGACGAAGCGGACGATAACACC	*
		M00532	0	Sindbis	3353	255	86M1H	*	0	0	TTGGGACAACAGCCCAGGAACCCGCAAGTATGGGTACGATCACGCCATTGCCGCCGAACTCTCCCGTAGATTTCCGGTGTTCTAGC	*
		M00532	0	Sindbis	3165	255	41M	*	0	0	GTACTTACCGGTTGCCAGTGGAGCGAACTGTTCCCACAGTT	*
		M00532	0	Sindbis	1100	255	100M	*	0	0	GGCCACGGTTATATCACCTGACGATGCACAAAAACTTCTGGTTGGGCTCAACCAGCGAATTGTCATTAACGGTAGGACTAACAGGAACACCAACACCATG	*
		M00532	0	Sindbis	9328	255	38M1H	*	0	0	AAACGAAGTGGGTCTTCAACTCACCGGACTTGATCAGA	*
		M00532	0	Sindbis	60	255	101M	*	0	0	ATGGAGAAGCCAGTAGTAAACGTAGACGTAGACCCCCAGAGTCCGTTTGTCGTGCAACTGCAAAAAAGCTTCCCGCAATTTGAGGTAGTAGCACAGCAGGT	*
		M00532	0	Sindbis	6909	255	53M	*	0	0	GCTATGGCGTTAACCGGTCTGATGATCTCGGAGGACCTGGGTGTGGATCAACC	*
		M00532	0	Sindbis	5997	255	44M	*	0	0	ACTGAGCGACTACTGTCAGGACTACGACTGTATAACTCTGCCAC	*
		M00532	0	Sindbis	10116	255	50M	*	0	0	CTTGTTGAAAGGGCAGGGTATGCCCCGCTCAATTTGGAGATCACTGTCAT	*
		M00532	0	Sindbis	6179	255	47M	*	0	0	TTATCAGATTACTGACGAGTACGATGCTTACTTGGATATGGTAGACG	*
		M00532	0	Sindbis	8644	255	43M	*	0	0	ACTTTACCCTGACCAGCCCCTACTTGGGCACATGCTCGTACTG	*
		M00532	0	Sindbis	6199	255	45M	*	0	0	ACGATGCTTACTTGGATATGGTAGACGGGACAGTCGCCTGCCTGG	*
		M00532	0	Sindbis	6200	255	65M	*	0	0	CGATGCTTACTTGGATATGGTAGACGGGACAGTCGCCTGCCTGGATACTGCAACCTTCTGCCCCG	*
		M00532	0	Sindbis	8647	255	40M259H	*	0	0	TTACCCTGACCAGCCCCTTCTTGGGCACATGCTCGTACTG	*
		M00532	0	Sindbis	54	255	37M	*	0	0	ATCACAGTGGAGAAGCCAGTAGTAAACGTAGACGTAG	*
		M00532	0	Sindbis	11378	255	46M	*	0	0	AAGATGACCGCTACGCCCCAATGATCCGACCAGCAAAACTCGATGT	*
		M00532	0	Sindbis	3394	255	46M	*	0	0	ACGCCATTGCCGCCGAACTCTCCCGTAGATTTCCGGTGTTCCAGCT	*
		M00532	0	Sindbis	6520	255	34M1H	*	0	0	TCGTCACCGCATATGTAGCTAGACTGAAAGGCCC	*
		M00532	0	Sindbis	10431	255	35M1H	*	0	0	AAGGTGCACACTGCCGCGATGAAAGTAGGACTGCG	*
		M00532	0	Sindbis	6785	255	39M9H	*	0	0	AAACATTCACACGCTTTTTGACATGTCGGCGGAGGATTT	*
		M00532	0	Sindbis	57	255	41M1H	*	0	0	ACAATGGAGAAGCCAGTAGTAAACGTAGACGTAGACCCCCA	*
		M00532	0	Sindbis	9328	255	37M	*	0	0	AAACGAAGTGGGTCTTCAACTCACCGGACTTGATCAG	*
		M00532	0	Sindbis	8527	255	49M1H	*	0	0	CTTCCAGAGCCCTCGACATCCTTGAAGAGAACGTGAACCATGAGGCCTA	*
		M00532	0	Sindbis	3566	255	40M1H	*	0	0	ACCCGGCCCGGTCGAAAAATTCTTGAACCAGTTCAAACAC	*
		M00532	0	Sindbis	10427	255	63M	*	0	0	GATTAAGGTGCACACTGCCGCGATGAAAGTAGGACTGCGTATTGTGTACGGGAACACTACCAG	*
		M00532	0	Sindbis	10141	255	36M	*	0	0	CGCTCAATTTGGAGATCACTGTCATGTCCTCGGAGG	*
		M00532	0	Sindbis	8661	255	42M258H	*	0	0	CCCTACTTGGGCACATGCTCGTACTGCCACCATACCGAACCG	*
		M00532	0	Sindbis	9344	255	84M	*	0	0	CAACTCACCGGACTTGACCAGACATGACGACCACACGGTCCAAGGGAAATTGCATCTGCCTTTCAAGTTGATCCCGAGTACCTG	*
		M00532	0	Sindbis	5671	255	36M1H	*	0	0	TTATATCGTCCCGATCAGCCGTATCTTTTCCTCTAC	*
		M00532	0	Sindbis	8310	255	39M1H	*	0	0	AACTCCGGTCGGGTTGTCGCGATAGTCCTCGGTGGCGCT	*
		M00532	0	Sindbis	11563	255	45M	*	0	0	ACCACTATATTAACCATTTATCTAGCGGACGCCAAAAACTCAATG	*
		M00532	0	Sindbis	6464	255	42M	*	0	0	TAATGACGAGTATTGGGAGGAGTTCGCTCGGAAGCCAATTAG	*
		M00532	0	Sindbis	6484	255	45M1H	*	0	0	AGTTCGTTCGGAAGCCAATTAGGATTACCACTGAGTTTGTCACCG	*
		M00532	0	Sindbis	11381	255	39M	*	0	0	ATGACCGCTACGCCCCAATGATCCGACCAGCAAAACTCG	*
		M00532	0	Sindbis	5876	255	45M	*	0	0	TGCCCCGGTGCTCGACACGTCGAAAGAGGAACAACTCAAACTCAG	*
		M00532	0	Sindbis	8319	255	68M	*	0	0	CGGGTTGTCGCGATAGTCCTCGGTGGCGCTGATGAAGGAACACGAACTGCCCTTTCGGTCGTCACCTG	*
		M00532	0	Sindbis	8647	255	40M	*	0	0	TTACCCTGACCAGCCCCCACTTGGGCACATGCTCGTACTG	*
		M00532	0	Sindbis	1478	255	40M	*	0	0	GCAACCAAAGAAGGAGGAAAAACTGCTGCAGGTCTCGGAG	*
		M00532	0	Sindbis	11189	255	114M	*	0	0	ATGCAATGCAGAATGTAAACCACCAGCTGACCATATCGTGAGCACCCCGCACAAAAATGACCAAGAATTCCAAGCCGCCATCTCAAAAACATCATGGAGTTGGCTGTTTGCCCT	*
		M00532	0	Sindbis	11291	255	52M	*	0	0	GCTGTTTGCTCTTTTCGGCGGCGCCTCGTCGCTATTAATTATAGGACTTATG	*
		M00532	0	Sindbis	10417	255	71M	*	0	0	ACGCGCAGGCGATTAAGGTGCACACTGCCGCGATGAAAGTATGACTGCGTATTGTGTACGGGAACACTACC	*
		M00532	0	Sindbis	2038	255	55M1H	*	0	0	ACAAGGTTACAAAGGCAGAGCTTGCAGAAACAGAGTACGTGTTTGACGTGGACAA	*
		M00532	0	Sindbis	990	255	34M1H	*	0	0	GAGGGCTTCTTGCTATGCAAAGTTACTGACACAG	*
		M00532	0	Sindbis	5196	255	69M	*	0	0	CTGGATATGGATGACAGTAGCGAAGGCTCACTTTTTTCGAGCTTTAGCGGATCGGACAACTCTATTACT	*
		M00532	0	Sindbis	11455	255	59M1H	*	0	0	AGGCTGGTACATTAGATCCCCGCTTACCGCGGGCAATATAGCAACACTAAAAACTCGAT	*
		M00532	0	Sindbis	13	255	86M	*	0	0	GTACACACTATTGAATCAAACAGCCGACCAATTGCACTACCATCACAATGGAGAAGCCAGTAGTAAACGTAGACGTAGACCCCCAG	*
		M00532	0	Sindbis	3711	255	52M	*	0	0	GCTTTCGGGTTTCCGCCGCAGGCACGGTACGACCTGGTGTTCATCAACATTG	*
		M00532	0	Sindbis	406	255	42M1H	*	0	0	AGAAGATTAAGGATCTCCGGACCGTACTTGATACGCCGGATG	*
		M00532	0	Sindbis	9328	255	37M	*	0	0	AAACGAAGTGGGTCTTCAACTCACCGGACTTGATCAG	*
		M00532	0	Sindbis	8033	255	38M	*	0	0	ACTGGCCATGGAAGGAAAGGTAATGAAACCTCTGCACG	*
		M00532	0	Sindbis	7187	255	50M	*	0	0	ATCTGACAAAGAAATGGCTGAGAGGTGCGCCACCTGGCTCAACATGGAGG	*
		M00532	0	Sindbis	3816	255	41M	*	0	0	TTAAAAACCCTTTCGCGTTCGGCCCTGAATTGCCTTAGCCC	*
		M00532	0	Sindbis	6718	255	44M	*	0	0	TGGCGACTGCTTACTTATGCGGGACTCACCGGGAATTAGTGCGT	*
		M00532	0	Sindbis	5586	255	38M1H	*	0	0	GGAGAGATTGATGAGCTGAGCCGCAGAGTAACTGAGTC	*
		M00532	0	Sindbis	63	255	36M	*	0	0	GAGAAGCCAGTAGTAAACGTAGACGTAGACCCCCAG	*
		M00532	0	Sindbis	5988	255	39M	*	0	0	GCCATAACCACTGAGCGACTACTGTCAGGACTACGACTG	*
		M00532	0	Sindbis	1122	255	78M	*	0	0	GATGCACAAAAACTTCTGGTTGGGCTCAACCAGCGAATTGTCATTAACGGTAGGACTAACAGGAACACCAACACAATG	*
		M00532	0	Sindbis	6914	255	37M	*	0	0	GGCGTTAACCGGTCTGATGATCTTGGAGGACCTGGGT	*
		M00532	0	Sindbis	9755	255	45M	*	0	0	CGTGGCGATGATGATTGGCGTAACTGTTGCAGTGTTATGTGCCTG	*
		M00532	0	Sindbis	81	255	55M	*	0	0	GTAGACGTAGACCCCCAGAGTCCGTTTGTCGTGCAACTGCAAACAAGCTTCCCGC	*
		M00532	0	Sindbis	2327	255	62M237H	*	0	0	AATTGAGGCCGACGTGCTAAGACTGAGGGGTATGCAGATTACGTCGATGACAGTAGATTCGG	*
		M00532	0	Sindbis	9330	255	67M	*	0	0	ACGAAGTGGGTCTTCAACTCACCGGACTTGATCAGACATGACGACCACACGGTCCAAGGGAAATTGC	*
		M00532	0	Sindbis	10428	255	38M	*	0	0	ATTAAGGTGCACACCGCCGCGATGAAAGTAGGACTGCG	*
		M00532	0	Sindbis	7151	255	47M	*	0	0	GTTCATTGGCGACGACAACATCATACATGAAGTAGTATCTGACAAAG	*
		M00532	0	Sindbis	10596	255	43M	*	0	0	GTTACCCATCGCGGCCTGGTGTACAACTATGACTTCCCGGAAT	*
		M00532	0	Sindbis	6191	255	39M	*	0	0	TGACGAGTACGATGCTCACTTGGATATGGTAGACGGGAC	*
		M00532	0	Sindbis	6172	255	78M1H	*	0	0	TAGCATCTTATCAGATTACTGACGAGTACGAAGCTTACTTGGATATGGTAGACGGGACAGTCGCCTGCCTGGATACTG	*
		M00532	0	Sindbis	10428	255	43M	*	0	0	ATTAAGGTGCACACTGCCGCGATGAAAGTAGGACTGCGTATTG	*
		M00532	0	Sindbis	10424	255	39M	*	0	0	GGCGATTAAGGTGCACACTGCCGCGATGAAAGTAGGACT	*
		M00532	0	Sindbis	10580	255	52M	*	0	0	ATTCGATCATAAGGTCGTTATCCATCTCGGCCTGGTGTACAACTATGACTTC	*
		M00532	0	Sindbis	9329	255	41M	*	0	0	AACGAAGTGGGTCTTCAACTCACCGGACTTGATCAGACATG	*
		M00532	0	Sindbis	1443	255	46M	*	0	0	CCCATGTCGCTGAGGCAGAAATTGAAACTGGCATTGCAACCAAAGA	*
		M00532	0	Sindbis	6591	255	45M	*	0	0	GTCCCATTGCAAGAAGTGCCTATGGATAGATTCGTCACGGACATG	*
		M00532	0	Sindbis	8445	255	35M	*	0	0	GCACCACTGGTCACGGCAAAGTGTTTGCTCGGAAA	*
		M00532	0	Sindbis	9328	255	35M	*	0	0	AAACGAAGTGGGTCTTCAACTCACCGGACTTGATC	*
		M00532	0	Sindbis	534	255	48M	*	0	0	GCTCCCGGAACTATCTATCATCAGGCTATGAAAGGCGTGCGGACCCTG	*
		M00532	0	Sindbis	8049	255	37M	*	0	0	AAGGTAATGAAACCTCTGCACGTGAAAGGAACCATCG	*
		M00532	0	Sindbis	10361	255	39M	*	0	0	GAACAGCCAGATGAGTGAGGCGTACGTCGAATTGTCAGC	*
		M00532	0	Sindbis	6939	255	36M	*	0	0	GAGGACCTGGGTGTGGATCAACCACTACTCGACTTG	*
		M00532	0	Sindbis	11566	255	42M	*	0	0	ACTATATTAACCATTTATCTAGCGGACGCCAAAAACTCAATG	*
		M00532	0	Sindbis	5877	255	44M	*	0	0	GCCCCGGTGCTCGACGCGTCGCAAGAGGAACAACTCAAACTCAG	*
		M00532	0	Sindbis	2130	255	6H41M	*	0	0	GTCCTCTCGGGAGAACTGACCAACCCTCCCTATCATGAGCT	*
		M00532	0	Sindbis	9861	255	52M	*	0	0	TCGCTGGCACTCTTGTGCTGCGTTAGGTCGGCCGATGCTGAAACGTTCACCG	*
		M00532	0	Sindbis	11042	255	40M1H	*	0	0	TCAATGCCCCGTACATTCGCATTCGAGCACAGCAACTCTC	*
		M00532	0	Sindbis	9071	255	38M	*	0	0	TAAAAAAATTCCTTGCACAGTGTACGACCGTCTGAAAG	*
		M00532	0	Sindbis	3236	255	45M	*	0	0	CACCTTAGACGTAATTTGCATTAAGTTTTTCGGCATGGACTTGAC	*
		M00532	0	Sindbis	7127	255	86H53M	*	0	0	GCTTAAAACGTCCAGATGTGCAGCGTTCATTGGCGACGACAACATCATACATG	*
		M00532	0	Sindbis	9304	255	64M1H	*	0	0	AGTGCGTCGCCTATAAGAGCGACCAAACGAAGTGGGTCTTCAACTCACCGGACTTTATCAGACA	*
		M00532	0	Sindbis	8014	255	72M	*	0	0	GGAGTGTCATCGGGCACGCACTGGCCATGGAAGGAAAGGTAATGAAACCTCTGCACGTGAAAGGAACCATCG	*
		M00532	0	Sindbis	6125	255	42M	*	0	0	CGCTGTAGCTGTCTGTAACAACTATCTGCATGAGAACTATCC	*
		M00532	0	Sindbis	10448	255	65M	*	0	0	GATGAAAGTAGGACTGCGTATTGTGTACGGGAACACTACCATTTTCCTAGATGTGTACGTGAACG	*
		M00532	0	Sindbis	5886	255	35M	*	0	0	CTCGACACGTCGAAAGAGGAACAACTCAAACTCAG	*
		M00532	0	Sindbis	56	255	10H32M1H	*	0	0	CACAATGGAGAAGCCAGTAGTAAACGTAGACG	*
		M00532	0	Sindbis	2954	255	43M	*	0	0	GTGGAAAACCTTGCAGGGCGACCCATGGATTAAGCAGCTCACT	*
		M00532	0	Sindbis	10443	255	36M	*	0	0	GCCGCGATGAAAGTAGGACTGCGTATTGTGTACGGG	*
		M00532	0	Sindbis	10588	255	54M	*	0	0	ATAAGGTCGTTATCCATCGCGGCCTGGTGTACAACTATGACTTCCCGGAATATG	*
		M00532	0	Sindbis	10417	255	47M	*	0	0	ACGCGCAGGCGATTAAGGTGCACACTGCCGCGATGAAAGTAGGACTG	*
		M00532	0	Sindbis	5991	255	50M	*	0	0	ATAACCACTGAGCGACTACTGTCAGGACTACGACTGTATAACTCTGCCAC	*
		M00532	0	Sindbis	11570	255	36M1H	*	0	0	TATTAACCATTTATCTAGCGGACGCCAAAAACTCAA	*
		M00532	0	Sindbis	7177	255	65M	*	0	0	ATGGAGTAGTATCTGACAAAGAAATGGCTGAGAGGTGCGCCACCTGGCTCAGCATGGAGGTTAAG	*
		M00532	0	Sindbis	5998	255	43M	*	0	0	CTGAGCGACTACTGCCAGGACTACGACTGTATAACTCTGCCAC	*
		M00532	0	Sindbis	7879	255	35M	*	0	0	AACCACCGAAGCCGAAGAAACCAAAAACGCAGGAG	*
		M00532	0	Sindbis	11242	255	43M	*	0	0	AAAATGACCAAGAATTTCAAGCCGCCATCTCAAAAACATCATG	*
		M00532	0	Sindbis	10580	255	47M	*	0	0	ATTCGATCATAAGGTCGTTATCCATCGCGGCCTGGTGTACAACTATG	*
		M00532	0	Sindbis	8718	255	36M	*	0	0	AAGATCGAGCAGGTCTGGGACGAAGCGGACGATAAC	*
		M00532	0	Sindbis	5876	255	35M	*	0	0	TGCCCCGGTGCTCGACACGTCGAAAGAGGAACAAC	*
		M00532	0	Sindbis	9859	255	54M	*	0	0	CTTCGCTGGCACTCTTGTGCTGCGTTAGGTCGGCCAATGCTGAAACGTTCACCG	*
		M00532	0	Sindbis	10612	255	38M	*	0	0	TGGTGTACAACTATGACTTCCCGGAATATGGAGCGATG	*
		M00532	0	Sindbis	5881	255	39M1H	*	0	0	CGGTGCTCGACACGTCGAAAGAGGAACAACTCAAACTCA	*
		M00532	0	Sindbis	6520	255	46M	*	0	0	TTGTCACCGCATATGTAGCTAGACTGAAAGGCCCTAAGGCCGCCGC	*
		M00532	0	Sindbis	5819	255	29M1D53M	*	0	0	TCTGCAGAACCAGCTTACAGAACCGACCTGGAGCGCAATGTCCTGGAAAGAATTCATGCCCCGGTGCTCGACACGTCGAAAG	*
		M00532	0	Sindbis	5819	255	29M1D53M	*	0	0	TCTGCAGAACCAGCTTACAGAACCGACCTGGAGCGAAATGTCCTGGAAAGAATTCATGCCCCGGTGCTCGACACGTCGAAAG	*
		M00532	0	Sindbis	9328	255	37M	*	0	0	AAACGAAGTGGGTCTTCAACTCACCGGACTTGATCAG	*
		M00532	0	Sindbis	2366	255	34M1H	*	0	0	TACGTCGAAGACAGTAGATTCGGTTATGCTCAAC	*
		M00532	0	Sindbis	8015	255	55M1H	*	0	0	AGATGTCATCGGGCACGCACTGGCCATGGAAGGAAAGGTAATGAAACCTCTGCAC	*
		M00532	0	Sindbis	3399	255	41M	*	0	0	ATTGCCGCCGAACTCTCCCGTAGATTTCCGGTGTTCCAGCT	*
		M00532	0	Sindbis	9361	255	35M	*	0	0	TCAGACATGACGACCACACGGTCCAAGGGAAATTG	*
		M00532	0	Sindbis	8637	255	50M	*	0	0	ATTGACGACTTTACCCTGACCAGCCCCTACTTGGGCACATGCTCGTACTG	*
		M00532	0	Sindbis	4275	255	40M	*	0	0	GTGTGCCTAGGAAAGAAAGTGATCCACGCGGTCGGCCCTG	*
		M00532	0	Sindbis	4549	255	63M	*	0	0	AAAGAATCGACGCGGCACTCCAACTTAAGGAGTCTGTAACAGAGCTGGAGGATGAAGATATGG	*
		M00532	0	Sindbis	3719	255	44M	*	0	0	GTTTCCGCCGCAGGCACGGTACGACCTGGTGTTCATCAACATTG	*
		M00532	0	Sindbis	10278	255	40M	*	0	0	GCTCATGCAGGCTATACCTGCAAGGTCTTCGGAGGGGTCT	*
		M00532	0	Sindbis	5710	255	36M	*	0	0	AGCAGAGACGTAGACGCAGGAGCAGGAGGACTGAAT	*
		M00532	0	Sindbis	5206	255	56M	*	0	0	ATGACAGTAGCGAAGGCTCACTTTTTTCGAGCTTTAGCGGATCGGACAACTCTATT	*
		M00532	0	Sindbis	5994	255	47M	*	0	0	ACCACTGAGCGACTACTGTCAGGACTACGACTGTATAACTCTGCCAC	*
		M00532	0	Sindbis	9753	255	38M	*	0	0	ACCGCGGCGATGATGATTGGCGTAACTGTTGCAGTGTT	*
		M00532	0	Sindbis	1236	255	39M	*	0	0	AGCAAATGGGCTAATGAGCGCAAGGATGATCTTGATAAC	*
		M00532	0	Sindbis	3120	255	46M	*	0	0	TGCTGGGCGAAAGCATTGGAACCGATACTAGCCACGGCCGGTATCG	*
		M00532	0	Sindbis	543	255	43M1H	*	0	0	ACTATCTATCATCAGGCTATGAAAGGCGTGCGGACCCTGTACT	*
		M00532	0	Sindbis	434	255	12H44M	*	0	0	TGATACGCCGGATGCTGAAACACCATCGCTCTGCTTTCACAACG	*
		M00532	0	Sindbis	57	255	44M255H	*	0	0	ACAATGGAGAAGCCAGTAGTAAACGTAGACGTAGACCCCCAGAG	*
		M00532	0	Sindbis	4609	255	78M	*	0	0	TGGAGATCGACGATGAGTTAGTATGGATCCATCCAGACAGTTGCTTGAAGGGAAGAAAGGGATTCAGTACTACAAAAG	*
		M00532	0	Sindbis	2033	255	61M	*	0	0	GCAGTACAAGGTTACAAAGGCAGAGCTTGCAGAAACAGAGTACGTGTTTGACGTGGACAAG	*
		M00532	0	Sindbis	8598	255	100M	*	0	0	TTGCGGTGCGGATCGTCTGGCAGAAGCAAAAGAAGCGTCATTGACGACTTTACCCTGACCAGCCCCTACTTGGGCACATGCTCGTACTGCCACCATACTG	*
		M00532	0	Sindbis	7206	255	48M2H	*	0	0	GAGAGGTGCGCCACCTGGCTCAACATGGAGGTTAAGATCATCGTCGTA	*
		M00532	0	Sindbis	10452	255	55M	*	0	0	AAAGTAGGACTGCGTATTGTGTACGGGAACACTACCAGTTTCCTAGATGTGTACG	*
		M00532	0	Sindbis	8668	255	35M	*	0	0	TGGGCACATGCTCGTACTGCCACCATACTGAACCG	*
		M00532	0	Sindbis	9067	255	42M	*	0	0	ACGGTAAAAAAATTCCTTGCACAGTGTACGACCGTCTGAAAG	*
		M00532	0	Sindbis	3080	255	49M51H	*	0	0	CACTCCCCGTGCCAATCCGTTCAGCTGCAAGACCAACGTTTGCTGGGCG	*
		M00532	0	Sindbis	3253	255	48H52M	*	0	0	GCATTAAGTTTTTCGGCATGGACTTGACAAGCGGACTGTTTTCTAAACTGAG	*
		M00532	0	Sindbis	8471	255	71M	*	0	0	GCTCGGAAATGTGAGCTTCCCATGCGCCCGCCCGCCCACATGCTATACCCGCGAACCTTCCAGAGCCCTCG	*
		M00532	0	Sindbis	10393	255	70M	*	0	0	TGTCAGCAGATTGCGCGTCTGACCACGCGCAGGCGATTAAGGTGCACACTGCCGCGATGAAAGTAGGACT	*
		M00532	0	Sindbis	10599	255	36M	*	0	0	ATCCATCGCGGCCTGGTGTACAACTATGACTTCCCG	*
		M00532	0	Sindbis	6000	255	45M1H	*	0	0	GAGCGACTACTGTCAGGACTACGACTGCATAACTCTGCCACAGAT	*
		M00532	0	Sindbis	3422	255	47M	*	0	0	ATTTCCGGTGTTCCAGCTAGCTGGGAAGGGCACACGACTTGATTTGC	*
		M00532	0	Sindbis	1750	255	63M1H	*	0	0	ATATCGTTGTCTCGCCAAACTCTGTGCTGAAGAATGCCAAACTCGCACCGGCGCACCCGCTAG	*
		M00532	0	Sindbis	8654	255	43M	*	0	0	GACCAGCCCCTACTTGGGCACATGCTCGTCCTGCCACCATACT	*
		M00532	0	Sindbis	6193	255	33M2H	*	0	0	ACGAGTACGATGCTTACTTGGATATGGTAGACG	*
		M00532	0	Sindbis	6002	255	47M1H	*	0	0	GCGACTACTGTCAGGACTACGACTGTATAACTCTGCCACAGATCAGC	*
		M00532	0	Sindbis	6734	255	35M1H	*	0	0	ACGCGGGATTCACCGGGAATTAGTGCGTAGGCTTA	*
		M00532	0	Sindbis	54	255	37M	*	0	0	ATCACAATGGAGAAGCCAGTAGTAAACGTAGACGTAG	*
		M00532	0	Sindbis	5193	255	74M	*	0	0	TCACTGGATATGGATGACAGTAGCGAAGGCTCACTTTTTTCGAGCTTTAGCGGATCGGACAACTCTATTACTAG	*
		M00532	0	Sindbis	11233	255	37M1H	*	0	0	CCCCGCACAAAAATGACCAAGAATTTCAAGCCGCCAT	*
		M00532	0	Sindbis	7958	255	49M1H	*	0	0	GCGCATGGCACTTAAGTTGGAGGCCGACAGATTGTTCGACGTCAAGAAC	*
		M00532	0	Sindbis	6340	255	40M	*	0	0	AGAACACGCTACAAAATGTGCTCATTGCCGCAACTAAAAG	*
		M00532	0	Sindbis	2063	255	53M	*	0	0	AGAAACAGAGTACGTGTTTGACGTGGACAAGAAGCGTTGCGTTAAGAAGGAAG	*
		M00532	0	Sindbis	5223	255	43M1H	*	0	0	TCACTTTTTTCGAGCCTTAGCGGATCGGACAACTCTATTACTA	*
		M00532	0	Sindbis	7982	255	37M	*	0	0	CGACAGATTGTTCGACGTCAAGAACGAAGACGGAGAT	*
		M00532	0	Sindbis	990	255	50M	*	0	0	GAGGGCTTCTCGCTATGCAAAGTTACTGACACAGTAAAAGGAGAACGGGT	*
		M00532	0	Sindbis	6000	255	43M	*	0	0	GAGCGACTACTGTCAGGACTACGACTGTATAACTCTGCCACAG	*
		M00532	0	Sindbis	8586	255	42M	*	0	0	CTCAATGCCATATTGCGGTGCGGATCGTCTGGCAGAAGCAAA	*
		M00532	0	Sindbis	5423	255	66M	*	0	0	TCCACCGGCAAGCATTAGCTCTGAGTCCCTCCACCTCTCTTTTGGTGGGGTATCCATGTCCCTCGG	*
		M00532	0	Sindbis	5999	255	53M	*	0	0	TGAGCGACTACTGTCAGGACTACGACTGTATAACTCTGCCACAGATCAGCCAG	*
		M00532	0	Sindbis	8603	255	44M	*	0	0	GTGCGGATCGCCTGGCAGAAGCAAAAGAAGCGTCATTGACGACT	*
		M00532	0	Sindbis	10115	255	59M	*	0	0	ACTTGTTGAAAGGGCAGGGTATGCCCCGCTCAATTTGGAGATCACTGTCATGTCCTCGG	*
		M00532	0	Sindbis	11552	255	55M	*	0	0	GTTGCCACATAACCACTATATTAACCATTTATCTAGCGGACGCCAAAAACTCAAT	*
		M00532	0	Sindbis	6793	255	35M	*	0	0	ACACGCTTTTTGACATGTCGGCGGAGGATTTTGAT	*
		M00532	0	Sindbis	3387	255	52M1H	*	0	0	TACGATCACGCCATTGCCGCCGAACTCTCCCGTAGATTTCCGGTGTTCCAGC	*
		M00532	0	Sindbis	3395	255	45M	*	0	0	CGCCATTGCCGCCGAACTCTCCCGTAGATTTCCGGTGTTCCAGCT	*
		M00532	0	Sindbis	10895	255	36M	*	0	0	CATTTCTATTGACATCCCGAACGCTGCCTTTATCAG	*
		M00532	0	Sindbis	7961	255	43M	*	0	0	CATGGCACTCAAGTTGGAGGCCGACAGATTGTTCGACGTCAAG	*
		M00532	0	Sindbis	9013	255	39M	*	0	0	GCAAGATAAAACCAAAATCCGTGGGACGGGAAAAATATG	*
		M00532	0	Sindbis	10431	255	36M	*	0	0	AAGGTGCACACTGCCGCGATGAAAGTAGGACTGCGT	*
		M00532	0	Sindbis	8965	255	45M	*	0	0	CGGTTAGCATAGTGAGTAGCAACTCAGCACCGTCATGTACACTGG	*
		M00532	0	Sindbis	2038	255	47M	*	0	0	ACAAGGTTACAAAGGCAGAGCTTGCAGAAACAGAGTACGTGTTTGAC	*
		M00532	0	Sindbis	8658	255	45M	*	0	0	AGCCCCTACTTGGGCACATGCTCGTACTGCCACCATACTGCACCG	*
		M00532	0	Sindbis	5982	255	41M	*	0	0	CAGAAAGCCATAACCACTGAGCGACTACTGTCAGGACTACG	*
		M00532	0	Sindbis	1155	255	39M	*	0	0	CGAATTGTCATTAACGGTAGGACTAACAGGAACACCAAC	*
		M00532	0	Sindbis	4899	255	35M	*	0	0	TATGCCATGACGCCAGAAAGGGTCCACAGACTTAG	*
		M00532	0	Sindbis	3425	255	44M	*	0	0	TCCGGTGTTCCAGCTAGCTGGGAAGGGCACACAACTTGATTTGC	*
		M00532	0	Sindbis	2170	255	37M1H	*	0	0	TAGCTCTGGAGGGACTGAAGACCCGACCTGCGGTCCC	*
		M00532	0	Sindbis	5885	255	36M	*	0	0	GCTCGACACGTCGAAAGAGGAACAACTCAAACTCAG	*
		M00532	0	Sindbis	97	255	39M	*	0	0	AGAGTCCGTTTGTCGTGCAACCGCAAAAAAGCTTCCCGC	*
		M00532	0	Sindbis	10119	255	45M	*	0	0	GTTGAAAGGGCAGGGTATGCCCCGCTCAATTTGGAGATCACTGTC	*
		M00532	0	Sindbis	5295	255	43M	*	0	0	TCACTAGAGATAGTAGACCGAAGGCAGGTGGTGGTGGCTGACG	*
		M00532	0	Sindbis	8029	255	42M	*	0	0	ACGCACTGGCCATGGAAGGAAAGGTAATGAAACCTCTGCACG	*
		M00532	0	Sindbis	9070	255	38M	*	0	0	GTAAAAAAATTCCTTGCACAGTGTACGACCGTCTGAAA	*
		M00532	0	Sindbis	10594	255	36M	*	0	0	TCGTTATCCATCGCGGCCTGGTGTACAACTATGGCT	*
		M00532	0	Sindbis	6004	255	37M	*	0	0	GACTACTGTCAGGACTACGACTGTATAACTCTGCCAC	*
		M00532	0	Sindbis	9410	255	46M	*	0	0	GTTGATCCCGAGTACCTGCATGGTCCCTGTTGCCCACGCGCCGAAT	*
		M00532	0	Sindbis	334	255	42M	*	0	0	CGGACTGCATGATGAAATATGCCAGTAAACTGGCGGAAAAAG	*
		M00532	0	Sindbis	10118	255	49M	*	0	0	TGTTGAAAGGGCAGGGTATGCCCCGCTCAATTTGGAGATCACTGTCATG	*
		M00532	0	Sindbis	5991	255	49M1H	*	0	0	ACAACCACTGAGCGACTACTGTCAGGACTACGACTGTATAACTCTGCCA	*
		M00532	0	Sindbis	11620	255	68M	*	0	0	AGCGTGGTGCATAATGCCACGCAGCGTCTGCATAACTTTTATTATTTCTTTTATTAATCAACAAAATT	*
		M00532	0	Sindbis	7044	255	34M18H	*	0	0	ATGATGAAATCCGGAATGTTCCTCACACTTTTTG	*
		M00532	0	Sindbis	9341	255	55M	*	0	0	CTTCAACTCACCGGACTTGATCAGACATGACGACCACACGGTCCAAGGGAAATTG	*
		M00532	0	Sindbis	9408	255	46M254H	*	0	0	AAGTTGATCCCGAGTACCTGCATGGTCCCTGTTGCCCACGCGCCGA	*
		M00532	0	Sindbis	6171	255	59M	*	0	0	GTAGCATCTTATCAGATTACTGACGAGTACGATGCTTACTTGGATATGGTAGACGGGAC	*
		M00532	0	Sindbis	4557	255	52M	*	0	0	GACGCGGCACTCCAACCTAAGGAGTCTGTAACAGAGCTGAAGGATGAAGATA	*
		M00532	0	Sindbis	8610	255	93M206H	*	0	0	TCGTCTGGCAGAAGCAAAAGAAGCGTCATCGACGACTTTACCCTGACCAGCCCCTACTTGGGCACATGCTCGTACTGCCACCATACTGAACCG	*
		M00532	0	Sindbis	9534	255	43M	*	0	0	GCAAACCCGGAACCAACCACTGAATGGATCGTCGGAAAGACGG	*
		M00532	0	Sindbis	7812	255	43M12H	*	0	0	CAGGCAACTAGACCTCAACCCCCACGTCCACGCCCGCCACCGC	*
		M00532	0	Sindbis	5214	255	45M	*	0	0	AGCGAAGGCTCACTTTTTTCGAGCTTTAGCGGATCGGACAACTCT	*
		M00532	0	Sindbis	3231	255	59M	*	0	0	ATTTACGCCTTAGACGTAATTTGCATTAAGTTTTTCGGCATGGACTTGACAAGCGGACT	*
		M00532	0	Sindbis	4582	255	48M	*	0	0	CTGTAACAGAGCTGAAGGATGAAGATATGGAGATCGACGATGAGTTAG	*
		M00532	0	Sindbis	11550	255	58M	*	0	0	GTGTTGCCACATAACCACTATATTACCCATTTATCTAGCGGACGCCAAAAACTCAATG	*
		M00532	0	Sindbis	10431	255	36M	*	0	0	AAGGTGCACACTGCCGCGATGAAAGTAGGACTGCGT	*
		M00532	0	Sindbis	37	255	62M	*	0	0	CGACCAATTGCACTACCATCACAATGGAGAAGCCAGTAGTAAACGTAGACGTAGACCCCCAG	*
		M00532	0	Sindbis	6002	255	2H39M	*	0	0	GCGACTACTGTCAGGACTACGACTGTATAACTCTGCCAC	*
		M00532	0	Sindbis	8524	255	41M	*	0	0	AACCTTCCAGAGCCCTCGACATCCTTGAAGAGAACGTGAAC	*
		M00532	0	Sindbis	561	255	50M	*	0	0	ATGAAAGGCGTGCGGACCCTGTACTGGATTGGCTTCGACACCACCCAGTT	*
		M00532	0	Sindbis	9861	255	37M	*	0	0	TCGCTGGCACTCTTGTGCTGCGTTAGGTCGGCCAATG	*
		M00532	0	Sindbis	5237	255	39M	*	0	0	CTTCAGCGGATCGGACAACTCTATTACTAGTATGGACAG	*
		M00532	0	Sindbis	8560	255	37M	*	0	0	TGAACCATGAGGCCTACGATACCCTGCTCAATGCCAT	*
		M00532	0	Sindbis	4565	255	56M	*	0	0	ACTCCAACTTAAGGAGTCTGCAACAGAGCTGAAGGATGAAGATATGGAGATCGACG	*
		M00532	0	Sindbis	5999	255	42M	*	0	0	TGAGCGACTACTGTCAGGACTACGACTGTATAACTCTGCCAC	*
		M00532	0	Sindbis	5492	255	53M	*	0	0	AATTTTCGACGGAGAGACGGCCCGCCAGGCAGCGGTACAACCCCTGGCAACAG	*
		M00532	0	Sindbis	8733	255	37M1H	*	0	0	TGGGACGAAGCGGACGATAACACCATACGCATACAGA	*
		M00532	0	Sindbis	11567	255	40M1H	*	0	0	CTATATTAACCATTTATCTAGCGGACGCCAAAAACTCAAT	*
		M00532	0	Sindbis	5553	255	67M	*	0	0	GATGTGCCTATGTCTTTCGGATCGTTTTCCGACGGAGAGATTGATGAGCTGAGCCGCAGAGTAACTG	*
		M00532	0	Sindbis	5296	255	57M12H	*	0	0	CACTAGAGATAGTAGACCGAAGGCAGGTGGTGGTGGCTGACGTTCATGCCGTCCAAG	*
		M00532	0	Sindbis	5717	255	36M	*	0	0	ACGTAGACGCAGGAGCAGGAGGACTGAATACTGACT	*
		M00532	0	Sindbis	10413	255	74M1H	*	0	0	GACCACGCGCAGGCGATTAAGGTGCACACTGCCGCGATGAAAGTAGGACTGCGTATTGTGTACGGGAACACTAC	*
		M00532	0	Sindbis	5885	255	36M	*	0	0	GCTCGACACGTCGAAAGAGGAACAACTCAAACTCAG	*
		M00532	0	Sindbis	11572	255	36M	*	0	0	TTAACCATTTATCTAGCAGACGCCAAAAACTCAATG	*
		M00532	0	Sindbis	10428	255	39M	*	0	0	ATTAAGGTGCACACTGCCGCGATGAAAGTAGGACTGCGT	*
		M00532	0	Sindbis	10434	255	49M	*	0	0	GTGCACACTGCCGCGATGAAAGTAGGACTGCGTATTGTGTACGGGAACA	*
		M00532	0	Sindbis	8588	255	39M	*	0	0	CAATGCCATATTGCGGTGCGGATCGGCTGGCAGAAGCAA	*
		M00532	0	Sindbis	6310	255	48M	*	0	0	ATATCCGCAGTGCGGTTCCATCGGCGATGCAGAACACGCTACAAAATG	*
		M00532	0	Sindbis	3334	255	36M	*	0	0	CAGCGAGGCCGGTAGCTCATTGGGACAACAGCCCAG	*
		M00532	0	Sindbis	7812	255	41M	*	0	0	CAGGCAACTAGACCTCAACCCCCACGTCCACGCCCGCCACC	*
		M00532	0	Sindbis	11552	255	56M	*	0	0	GTTGCCACATAACCACTATATTAACCATTTATCTAGCGGACGCCAAAAACTCAATG	*
		M00532	0	Sindbis	8018	255	55M	*	0	0	TGTCATCGGGCACGCACTGGCCATGGAAGGAAAGGTAATGAAACCTCTGCACGTG	*
		M00532	0	Sindbis	6194	255	35M1H	*	0	0	CGAGTACGATGCTTACTTGGATATGGTAGACGGGA	*
		M00532	0	Sindbis	5876	255	43M	*	0	0	TGCCCCGGTGCTCGACACGTCGAAAGAGGAACAACTCAAACTC	*
		M00532	0	Sindbis	10431	255	35M1H	*	0	0	AAGGTGCACACTGCCGCGATGAAAGTAGGACTGCG	*
		M00532	0	Sindbis	11299	255	2H61M1H	*	0	0	CCCTTTTCGGCGTCGCCTCGTCGCTATTAGTTATAGGACTTATGACTTTTGCTTGCAGCAT	*
		M00532	0	Sindbis	8020	255	47M1H	*	0	0	TCATCGGGCACGCACTGGCCATGGAAGGAAAGGTAATGAAACCTCTG	*
		M00532	0	Sindbis	8969	255	41M	*	0	0	TAGCATAGTGAGTAGCAACTCAGCAACGTCATGTACACTGG	*
		M00532	0	Sindbis	9417	255	39M1H	*	0	0	CCGAGTACCTGCATGGTCCCTGTTGCCCACGCGCCGAAT	*
		M00532	0	Sindbis	6000	255	40M1H	*	0	0	GAGCGACTACTGCCAGGACTACGACTGTATAACTCTGCCA	*
		M00532	0	Sindbis	8036	255	35M	*	0	0	GGCCATGGAAGGAAAGGTAATGAAACCTCTGCACG	*
		M00532	0	Sindbis	8020	255	50M1H	*	0	0	TCATCGGGCACGCACTGGCCATGGAAGGAAAGGTAATGAAACCTCTGCAC	*
		M00532	0	Sindbis	11562	255	46M	*	0	0	AACCACTATATTAACCATCTATCTAGCGGACGCCAAAAACTCAATG	*
		M00532	0	Sindbis	990	255	51M	*	0	0	GAGGGCTTCTTGCCACGCAAAGTTACTGACACAGTAAAAGGAGAACGGGTA	*
		M00532	0	Sindbis	529	255	58M	*	0	0	TCAACGCTCCCGGAACCATCTATCATCAGGCTATGAAAGGCGTGCGGACCCTGTACTG	*
		M00532	0	Sindbis	11310	255	51M	*	0	0	GGCGCCTCGTCGCTATTAATTATAGGACTTATGATTTTTGCTTGCAGCATG	*
		M00532	0	Sindbis	10588	255	46M1H	*	0	0	ACAAGGTCGTTATCCATCGCGGCCTGGTGTACAACTATGACTTCCC	*
		M00532	0	Sindbis	5560	255	46M1H	*	0	0	CTATGTCTTTCGGATCGTTTTCCGACGGAGAGATTGATGAGCTGAG	*
		M00532	0	Sindbis	59	255	37M	*	0	0	AATGGAGAAGCCAGTAGTAAACGTAGACGTAGACCCC	*
		M00532	0	Sindbis	5300	255	37M1H	*	0	0	AGAGATAGTAGACCGAAGGCAGGTGGTGGTGGCTGAC	*
		M00532	0	Sindbis	2379	255	54M	*	0	0	GTAGATTCGGTTATTCTCAACGGATGCCACAAAGCCGTAGAAGTGCTGTACGTT	*
		M00532	0	Sindbis	9522	255	43M	*	0	0	AGGAGACTAGGGGCAAACCCGGAACCAACCACTGAATGGATCG	*
		M00532	0	Sindbis	5724	255	46M	*	0	0	CGCAGGAGCAGGAGGACTGAATACTGACTAACCGGGGTAGGTGGGT	*
		M00532	0	Sindbis	5940	255	49M	*	0	0	GAAGCCAACAAAAGTAGGTACCAGTCTCGTAAAGTAGAAAATCAGAAAG	*
		M00532	0	Sindbis	10000	255	50M	*	0	0	GCTGCTGCTCCTGCTGCCTGCCTTTTTTAGTGGTTGCCGGCTCCTACCTG	*
		M00532	0	Sindbis	6000	255	41M	*	0	0	GAGCGACTACTGTCAGGACTACGACTGTATAACTCTGCCAC	*
		M00532	0	Sindbis	9073	255	36M	*	0	0	AAAAAATTCCTTGCACAGTGTACGACCGTCTGAAAG	*
		M00532	0	Sindbis	9328	255	129M	*	0	0	AAACGAAGTGGGTCTTCAACTCACCGGACTTGATCAGACATGACGACCACACGGTCCAAGGGAAATTGCATTTGCCTTTTAAGTTGATCCCGAGTACCTGCATGGTCCCTGTTGCCCACGCGCCGAATG	*
		M00532	0	Sindbis	4510	255	40M	*	0	0	CGGACGTAACCATCTATTGCCTGGATAAGAAGTGGAAGGA	*
		M00532	0	Sindbis	8948	255	44M	*	0	0	TCCAGGGGACAGCGTAACGGTTAGCATAGTGAGTAGCAACTCAG	*
		M00532	0	Sindbis	10598	255	36M1H	*	0	0	TATCCATCGCGGCCTGGTGTACAACTATGACTTCCC	*
		M00532	0	Sindbis	1157	255	43M	*	0	0	AATTGTCATTAACGGTAGGACTAACAGGAACACCAACACCATG	*
		M00532	0	Sindbis	58	255	34M1H	*	0	0	CAATGGAGAAGCCAGTAGTAAACGTAGACGTAGA	*
		M00532	0	Sindbis	10429	255	53M2H	*	0	0	TTAAGGTGCACACTGCCGCGATGAAAGTAGGACTGCGTATTGTGTACGGGAAC	*
		M00532	0	Sindbis	8978	255	74M	*	0	0	GAGTAGCAACTCAGTAACGTCATGTACACTGGCCCTCAAGATAAAACCAAAATTCGTGGGACGGGAAAAATATG	*
		M00532	0	Sindbis	5423	255	40M	*	0	0	TCCACAGGCAAGCAATAGCTCTGAGTCCCTCCACCTCTCT	*
		M00532	0	Sindbis	3244	255	45M1H	*	0	0	ACGTAATTTGCATTAAGTTTTTCGGCATGGACGTGACAAGCGGAC	*
		M00532	0	Sindbis	4520	255	58M	*	0	0	CATCTATTGCCTGGATAAGAAGTGGAAGGAAAGAATCGACGCGGCACTCCAACTTAAG	*
		M00532	0	Sindbis	9328	255	44M1H	*	0	0	AAACGAAGTGGGTCTTCAACTCACCGGACTTGATCAGACATGAC	*
		M00532	0	Sindbis	5711	255	40M	*	0	0	GCAGAGACGTAGACGCAGGAGCAGGAGGACTGAATACTGA	*
		M00532	0	Sindbis	9520	255	36M	*	0	0	CCAGGAGACTAGGGGCAAACCCGGAACCAACCACTG	*
		M00532	0	Sindbis	7960	255	42M	*	0	0	GCATGGCACTTAAGTTGGAGGCCGACAGATTGTTCGACGTCA	*
		M00532	0	Sindbis	8529	255	72M	*	0	0	TCCAGAGCCCTCGACATCCTTGAAGAGAACGTGAACCATGAGGCCTACGATACCCTGCTCAATGCCATATTG	*
		M00532	0	Sindbis	2164	255	40M	*	0	0	ATGAGCTAGCTCTGGAGGGACTGAAGACCCGACCTGCGGT	*
		M00532	0	Sindbis	1737	255	41M	*	0	0	ATGATCGGACAGTATATCGTTGTCTCGCCAAACTCTGTGCT	*
		M00532	0	Sindbis	8647	255	49M1H	*	0	0	TTACCCTGACCAGCCCCTACTTGGGCACATGCTCGTACTGCCATTATAC	*
		M00532	0	Sindbis	5768	255	36M1H	*	0	0	GTACACATTTTCGACGGACACAGGCCCTGGGCACTT	*
		M00532	0	Sindbis	2217	255	45M	*	0	0	GAAACAATAGGAGTGATAGGCACACCGGGGTCGGGCAAGTCAGCT	*
		M00532	0	Sindbis	8655	255	94M	*	0	0	ACCAGCCCCTACTTGGGCACATGCTCGTACCGCCACCATACTGAACCGTGCTTCAGCCCTGTTAAGATCGAGCAGGTCTGGGACGAAGCGGACG	*
		M00532	0	Sindbis	8282	255	44M1H	*	0	0	AGGAGACAGCGGTCGTCCGATCATGGATAACTCCGGTCGGGTTG	*
		M00532	0	Sindbis	8013	255	59M	*	0	0	GGAGATGTCATCGGGCACGCACTGGCCATGGAAGGAAAGGTAATGAAACCTCTGCACGT	*
		M00532	0	Sindbis	8647	255	51M	*	0	0	TTACCCTGACCAGCCCCTACTTGGGCACATGCTCGTACTGCCACCATACTG	*
		M00532	0	Sindbis	8692	255	59M	*	0	0	ATACTGAACCGTGCTTCAGCCCTGTTAAGATCGAGCAGGTCTGGGACGAAGCGGACGAT	*
		M00532	0	Sindbis	8282	255	44M1H	*	0	0	AGGAGACAGCGGTCGTCCGATCATGGATAACTCCGGTCGGGTTG	*
		M00532	0	Sindbis	11398	255	40M	*	0	0	ATGATCCGACCAGCAAAACTCGATGTACTCCCGAGGAACT	*
		M00532	0	Sindbis	9190	255	35M	*	0	0	TTTACGCAAAGCCGCCATCTGGGAAGAACATTACG	*
		M00532	0	Sindbis	5874	255	37M1H	*	0	0	CATGCCCCGGTGCCCGACACGTCGAAAGAGGAACAAC	*
		M00532	0	Sindbis	10431	255	39M1H	*	0	0	AAGGTGCACACTGCCGCGATGAAAGTAGGACTGCGTATT	*
		M00532	0	Sindbis	9928	255	47M23H	*	0	0	TGTGGTCGAACAGTCAGCCGTTCTTCTGGGTCCAGTCGTGCATATCT	*
		M00532	0	Sindbis	9345	255	66M	*	0	0	AACTCACCGGACTTGATCAGACATGACGACCACACGGTCCAAGGGAAATTGCATTCGCCTTTCAAG	*
		M00532	0	Sindbis	8023	255	48M	*	0	0	TCGGGCACGCACTGGCCATGGAAGGAAAGGTAATGAAACCTCTGCACG	*
		M00532	0	Sindbis	11045	255	41M	*	0	0	ATGCCCCGTACATTCGCATTCGAGCACAGCAACTCTCCAAG	*
		M00532	0	Sindbis	1757	255	40M259H	*	0	0	TGTCTCGCCAAACTCTGTGCTGAAGAATACCAAACTCGCA	*
		M00532	0	Sindbis	5991	255	50M	*	0	0	ATAACCACTGAGCGACTACTGTCAGGACTACGACTGTATAACTCTGCCAC	*
		M00532	0	Sindbis	5879	255	44M	*	0	0	CCCGGTGCTCGACACGTCGAAAGAGGAACCACTCAAACTCAGGT	*
		M00532	0	Sindbis	25	255	72M	*	0	0	GAATCAAACAGCCGACCAATTGCACTACCATCACAATGGAGAAGCCAGTAGTAAACGTAGACGTAGACCCCC	*
		M00532	0	Sindbis	9976	255	37M	*	0	0	TGGCCGCTTTCATCGTTCTAATGCGCTGCTGCTCCTG	*
		M00532	0	Sindbis	9076	255	33M31H	*	0	0	AAATTCCTTGCACAGTGTACGACCGTCTGAAAG	*
		M00532	0	Sindbis	7949	255	64M	*	0	0	AAAGAGACAGCGCATGGTACTTAAGTTGGCGGCCGACAGATTGTTCGACGTCAAGAACGAAGAC	*
		M00532	0	Sindbis	5211	255	56M	*	0	0	AGTAGCGAAGGCTCACTTTTTTCGAGCTTTAGCGGATCGGACAACTCTATTACTAG	*
		M00532	0	Sindbis	1730	255	47M1H	*	0	0	TGACCGTATGATCGGACAGTATATCCTTGTCTCGCCAAACTCTGTGC	*
		M00532	0	Sindbis	5996	255	45M	*	0	0	CACTGAGCGACTACTGTCAGGACTACGACTGTATAACTCTGCCAC	*
		M00532	0	Sindbis	11563	255	45M254H	*	0	0	ACCACTATATTAACCATTTATCTAGCGGACGCCAAAAACTCAATG	*
		M00532	0	Sindbis	8671	255	48M	*	0	0	GCACATGCTCGTACTGCCACCATACTGAACCGTGCTTCAGCCCTGTTA	*
		M00532	0	Sindbis	11559	255	8H49M	*	0	0	CACAACCACTATATTAACCATTTATCTAGCGGACGCCAAAAACTCAATG	*
		M00532	0	Sindbis	5983	255	54M25H	*	0	0	AGAAAGCCATAACCACTGAGCGACTACTGTCAGGACTACGACTGTATAACTCTG	*
		M00532	0	Sindbis	5983	255	54M25H	*	0	0	AGAAAGCCATAACCACTGAGCGACTACTGTCAGGACTACGACTGTATAACTCTG	*
		M00532	0	Sindbis	1759	255	42M	*	0	0	TCTCGCCAAACTCTGTGCTGAAGAATGCCCAACTCGCACCAG	*
		M00532	0	Sindbis	11466	255	49M	*	0	0	TTAGATCCCCGCTTACCGCGGGCAATATAGCAACACTAAAAACTCGATG	*
		M00532	0	Sindbis	7996	255	75M	*	0	0	ACGTCAAGAACGAAGACGGAGATGTCATCGGGCACGCACTGGCCATGGGAGGAAAGGTAATGAAACCTCTGCACG	*
		M00532	0	Sindbis	10450	255	59M	*	0	0	TGAAAGTAGGACTGCGTATTGTGTACGGGAACACTACCAGTTTCCTAGATGTGTACGTG	*
		M00532	0	Sindbis	2333	255	68M	*	0	0	GGCCGACGTGCTAAGACTGAGGGGTATGCAGACCACGTCGAAGACAGTAGATTCGGTTATGCTCAACG	*
		M00532	0	Sindbis	8867	255	56M	*	0	0	CATGGATGACATCAAGATTAGCACCTCAGGACCGTGTAGAAGGCTTAGCTACAAAG	*
		M00532	0	Sindbis	11320	255	41M	*	0	0	CGCTCTTAATTATAGGACTTATGATTTTTGCTTGCAGCATG	*
		M00532	0	Sindbis	4521	255	39M1H	*	0	0	ATCTATTGCCTGGATAAGAAGTGGAAGGAAAGAATCGAC	*
		M00532	0	Sindbis	5548	255	42M	*	0	0	CCACGGATGTGCCTATGTCTTTCGGATCGTTTTCCGACGGAG	*
		M00532	0	Sindbis	9325	255	40M	*	0	0	ACCAAACGAAGTGGGTCTTCAACTCACCGGACTTGATCAG	*
		M00532	0	Sindbis	11395	255	50M	*	0	0	CCAATGATCCGACCAGCAAAACTCGATGTACTTCCGAGGAACTGATGCGC	*
		M00532	0	Sindbis	3002	255	52M	*	0	0	ACCCAAAGGAAACTTTCAGGCTACTATAGAGGACTGGGAAGCTGAACACAAG	*
		M00532	0	Sindbis	5875	255	36M1H	*	0	0	ATGCCCCGGTGCTCGACACGTCGAAAGAGGAACAAC	*
		M00532	0	Sindbis	5364	255	36M1D91M	*	0	0	ATTCCACCGCCAAGGCTGAAGAAGATGGCCCGCCTGCAGCGGCAAGAAAAGAGCCCACTCCACCGGCAAGCAATAGCTCTGAGTCCCTCCACCTCTCTTTTGGTGGGGTATCCATGTCCCTCGGATC	*
		M00532	0	Sindbis	5985	255	55M1H	*	0	0	AAAGCCATAACCACTGAGCGACTACTGTCAGGACTACGACTTTATAACTCTGCCA	*
		M00532	0	Sindbis	10333	255	35M1H	*	0	0	GAGGAGCGCAATGTTTTTGCGACAGTGAGAACAGC	*
		M00532	0	Sindbis	9328	255	37M	*	0	0	AAACGAAGTGGGTCTTCAACTCACAGGACTTGATCAG	*
		M00532	0	Sindbis	11387	255	36M	*	0	0	GCTACGCCCCAATGATCCGACCAGCAAAACTCGACG	*
		M00532	0	Sindbis	5254	255	48M	*	0	0	ACTCTATTACTAGTATGGACAGTTGGTCGTCAGGACCTAGTTCACTAG	*
		M00532	0	Sindbis	5183	255	39M1H	*	0	0	CACAGACATCTCACTGGATATGGATGGCAGTAGCGAAGG	*
		M00532	0	Sindbis	10853	255	39M	*	0	0	AAATCCGCTCCGAGCGGTGGACTGTTCATACGGGAACAT	*
		M00532	0	Sindbis	9081	255	37M	*	0	0	CCTTGCACAGTGTACGACCGTCTGAAAGAAACAACTG	*
		M00532	0	Sindbis	779	255	42M1H	*	0	0	TTATTTCTCCGTAGGATCGACACTTTATCCAGAACACAGAGC	*
		M00532	0	Sindbis	11464	255	51M	*	0	0	CATTAGATCCCCGCTCACCGCGGGCAATATAGCAACACTAAAAACTCGATG	*
		M00532	0	Sindbis	10596	255	38M1H	*	0	0	GTTATCCATCGCGGCCTGGTGTACAACTATGACTTCCC	*
		M00532	0	Sindbis	4575	255	37M	*	0	0	AAGGAGTCTGTAACAGAGCTGAAGGATGAAGATATGG	*
		M00532	0	Sindbis	2372	255	41M	*	0	0	GAAGACAGTAGATTCGGTTATGCCCAACGGATGCCACAAAG	*
		M00532	0	Sindbis	7960	255	48M	*	0	0	GCATGGCACTTAAGTTGGCGGCCGACAGATTGTTCGACGTCAAGAACG	*
		M00532	0	Sindbis	4560	255	65M15H	*	0	0	GCGGCACTCCAACTTAAGGAGTCTGTAACAGAGCTGAAGGATGAAGATATGGAGATCGACGATGA	*
		M00532	0	Sindbis	10144	255	59M	*	0	0	TCAATTTGGAGATCACTGTCATGTCCTCGGAGGTTTTGCCTCCCACCAACCAAGAGTAC	*
		M00532	0	Sindbis	10614	255	41M	*	0	0	GTGTACAACTATGACTTCCCGGAATATGGAGCGATGAAACC	*
		M00532	0	Sindbis	1462	255	45M	*	0	0	AATTGAAACTGGCATTGCAACCAAAGAAGGAGGAAAAACTGCTGC	*
		M00532	0	Sindbis	4546	255	43M	*	0	0	AGGAAAGAATCGACGCGGCACTCCAACTTAAGGAGTCTGTAAC	*
		M00532	0	Sindbis	57	255	40M	*	0	0	ACAATGGAGAAGCCAGTAGTAAACGTAGACGTAGACCCCC	*
		M00532	0	Sindbis	10450	255	40M	*	0	0	TGAAAGTAGGACTGCGTATTGTGTACGGGAACACTACCAG	*
		M00532	0	Sindbis	9994	255	10H33M	*	0	0	TAATGCGCTGCTGCTCCTGCTGCCTGCCTTTTT	*
		M00532	0	Sindbis	5994	255	47M	*	0	0	ACCACTGAGCGACTACTGTCAGGACTACGACTGTATAACTCTGCCAC	*
		M00532	0	Sindbis	6467	255	50M	*	0	0	TGACGAGTATTGGGAGGAGTTCGCCCGGAAGCCAATTAGGATTACCACTG	*
		M00532	0	Sindbis	9858	255	48M1H	*	0	0	ACTTCGCTGGCACTCTTGTGCTGCGTTAGGTCGGCCAATGCTGAAACG	*
		M00532	0	Sindbis	7346	255	56M	*	0	0	AAGGCTGTTTAAGTTGGGTAAACCGCTCCCAGCCGACGACGAGCAAGACGAAGACA	*
		M00532	0	Sindbis	1473	255	45M	*	0	0	GCATTGCAACCAAAGAAGGAGGAAAAACTGCTGCAGGTCTCGGAG	*
		M00532	0	Sindbis	7142	255	54M2H	*	0	0	ATGTGCAGCGTTCATTGGCGACGACAACATCATACATGGAGTAGTATCTGACAA	*
		M00532	0	Sindbis	4987	255	45M	*	0	0	ACAAAACTAAGAATGTTCAGAAGGTTCAGTGCACGAAAGTAGTCC	*
		M00532	0	Sindbis	9338	255	73M	*	0	0	GGTCTTCAACTCACCGGACTTGATCAGACATGACGACCACACGGTCCAAGGGAAATTGCATTTGCCTTTCAAG	*
		M00532	0	Sindbis	9061	255	45M	*	0	0	CCGTTCACGGTAAAAAAATTCCTTGCACAGTGTACGACCGTCTGA	*
		M00532	0	Sindbis	10588	255	49M2H	*	0	0	ATAAGGTCGTTATCCATCGCGGCCTGATGTACAACTATGACTTCCCGGA	*
		M00532	0	Sindbis	6188	255	43M	*	0	0	TACTGACGAGTACGATGCTTACTTGGATATGGTAGACGGGACA	*
		M00532	0	Sindbis	235	255	40M	*	0	0	CCACAGCGACGATCTTGGACATAGGCAGCGCACCGGCTCG	*
		M00532	0	Sindbis	9872	255	40M1H	*	0	0	CTTGTGCTGCGTTAGGTCGGCCAATGCTGAAACGTTCACC	*
		M00532	0	Sindbis	5567	255	48M	*	0	0	TTTCGGATCGTTTTCCGACGGAGAGATTGATGAGCTGAGCCGCAGAGT	*
		M00532	0	Sindbis	5998	255	43M	*	0	0	CTGAGCGACTACTGTCAGGACTACGACTGTATAACTCTGCCAC	*
		M00532	0	Sindbis	9746	255	35M	*	0	0	ATCAGCCACCGTGGCGATGATGATTGGCGTAACTG	*
		M00532	0	Sindbis	8537	255	40M	*	0	0	CCTCGACATCCTTGAAGAGAACGTGAACCCTGAGGCCTAC	*
		M00532	0	Sindbis	9490	255	66M	*	0	0	TAGATACAGACCACTTGACATCGCTCACCACCAGGAGACTAGGGGCAAACCCGGAACCAACCGCTG	*
		M00532	0	Sindbis	8968	255	42M	*	0	0	TTAGCATAGTGAGTAGCAACTCAGCAACGTCATGTACACTGG	*
		M00532	0	Sindbis	9661	255	41M	*	0	0	CACCAGGAGACCCTCACGGATGGCCACACGAAATAGTACAG	*
		M00532	0	Sindbis	1428	255	39M	*	0	0	TGGACGACCTCTTTGCCCATGTCGCTGAGGCAGAAATTG	*
		M00532	0	Sindbis	1642	255	37M	*	0	0	TCTGCGAAGTGGAGGGGCTCCGGGCGGACATCGGAGC	*
		M00532	0	Sindbis	5996	255	52M248H	*	0	0	CACTGAGCGACTACTGTCAGGACTACGACTGTATAACTCCGCCACAGATCGG	*
		M00532	0	Sindbis	4570	255	42M	*	0	0	AACTTAAGGAGTCTGTAACAGAGCTGAAGGATGAAGATATGG	*
		M00532	0	Sindbis	6880	255	95M	*	0	0	TCGCATCATTCGACAAAAGCCAAGACGACGCTATGGCGTTAACCGGTCTGATGATCCTGGAGGACCTGGGTGTGGATCAACCACTACTCGACTTG	*
		M00532	0	Sindbis	6921	255	54M	*	0	0	ACCGGTCTGATGATCTTGGAGGACCTGGGTGTGGATCAACCACTACTCGACTTG	*
		M00532	0	Sindbis	10588	255	39M	*	0	0	ATAAGGTCGTTATCCATCGCGGCCTGGTGTACAACTATG	*
		M00532	0	Sindbis	2090	255	49M	*	0	0	CAAGAAGCGTTGCGTTAAGAAGGAAGAAGCCTCAGGTCTGGTCCTCTCG	*
		M00532	0	Sindbis	3135	255	60M1H	*	0	0	TTGGAACCGATACTAGCCACGGCCGGTATCGTACTTACCGGTTGCCAGTGGAGCGAACTG	*
		M00532	0	Sindbis	2175	255	93M	*	0	0	CTGGAGGGACTGAAGACCCGACCTGCGGTCCCGTACAAGGTCGAAACAATAGGAGTGATAGGCACACCGGGGTCGGGCAAGTCAGCTATTATC	*
		M00532	0	Sindbis	10434	255	51M	*	0	0	GTGCACACTGCCGCGATGAAAGTAGGACTGCGTATTGTGTACGGGAACACT	*
		M00532	0	Sindbis	11615	255	52M	*	0	0	GAGGAAGCGTGGTGCATAATGCCACGCAGCGTCTGCATAACTTTTATTATTT	*
		M00532	0	Sindbis	10603	255	36M	*	0	0	ATCGCGGCCTGGTGTACAACTATGACTTTCCGGAAT	*
		M00532	0	Sindbis	1105	255	51M1H	*	0	0	CGGATATATCACCTGACGATGCACAAAAACTTCTGGTTGGGCTCAACCAGC	*
		M00532	0	Sindbis	5207	255	58M2H	*	0	0	TGACAGTAGCGAAGGCTCACTTTTTTCGAGCTTTAGCGGATCGGACAACTCTATTACT	*
		M00532	0	Sindbis	6008	255	12H33M	*	0	0	ACTGTCAGGACTACGACTGTATAACTCTGCCAC	*
		M00532	0	Sindbis	10400	255	88M	*	0	0	AGATTGCGCGTCTGACCACGCGCAGGCGATTAAGGTGCACACTGCCGCGATGAAAGTAGGACTGCGTATTGTGTACGGGAACACTACC	*
		M00532	0	Sindbis	9067	255	41M	*	0	0	ACGGTAAAAAAATTCCTTGCACAGTGTACGACCGTCTGAAA	*
		M00532	0	Sindbis	5221	255	38M	*	0	0	GCTCACTTTTTTCGAGCTTTAGCGGATCGGACAACTCT	*
		M00532	0	Sindbis	3657	255	42M	*	0	0	ATCGAATGGATCGCCCCGATTGGCACAGCCGGTGCAGATAAG	*
		M00532	0	Sindbis	4558	255	45M1H	*	0	0	ACGCGGCACTCCAACTTAAGGAGTCTGTAACAGAGCTGAAGGATG	*
		M00532	0	Sindbis	8515	255	39M	*	0	0	ATACCCGCGAACCTTCCAGAGCCCTCGACATCCTTGAAG	*
		M00532	0	Sindbis	9703	255	51M1H	*	0	0	ATTACTACCATCGCCATCCTGTGTACACCATCCTAGCCGTCGCATCAGCTA	*
		M00532	0	Sindbis	8883	255	50M	*	0	0	ATTAGCACCTCAGGACCGTGTAGAAGGCTTAGCTACAAAGGATACTTTCT	*
		M00532	0	Sindbis	5997	255	44M	*	0	0	ACTGAGCGACTACTGTCAGGACTACGACTGTATAACTCTGCCAC	*
		M00532	0	Sindbis	8724	255	38M1H	*	0	0	GAGCAGGTCTGGGACGAAGCGGACGATAACACCATACG	*
		M00532	0	Sindbis	9328	255	36M1H	*	0	0	AAACGAAGTGGGTCCTCAACTCACCGGACTTGATCA	*
		M00532	0	Sindbis	220	255	37M	*	0	0	AGCTGGAGGTTCCTACCACAGCGACGATCTTGGACAT	*
		M00532	0	Sindbis	10190	255	55M	*	0	0	CAACCAAGAGTACATTACCTGCAAATTCACCACTGTGGTCCCCTCCCCAAAAATC	*
		M00532	0	Sindbis	10599	255	35M1H	*	0	0	ATCCATCGCGGCCTGGTGTACAACTATGACTCCCC	*
		M00532	0	Sindbis	9345	255	112M	*	0	0	AACTCACCGGACTTGATCAGACATGACGACCACACGGTCCAAGGGAAATTGCATTTGCCTTTCAAGTTGATCCCGAGTACCTGCATGGTCCCTGTTGCCCACGCGCCGAATG	*
		M00532	0	Sindbis	11638	255	49M	*	0	0	ACGCAGCGTCTGCATAACTTTTATTATTTCTTTTATTAATCAACAAAAT	*
		M00532	0	Sindbis	2316	255	67M	*	0	0	AATTGTCGCGAAATTGAGGCCGACGTGCTAAGACTTAGGGGTATGCAGATTACGTCGACGACAGTAG	*
		M00532	0	Sindbis	9746	255	41M	*	0	0	ATCAGCTACCGTGGCGATGATGATTGGCGTAACTGTTGCAG	*
		M00532	0	Sindbis	9060	255	49M	*	0	0	CCCGTTCACGGTAAAAAAATTCCTTGCACAGTGTACGACCGTCTGAAAG	*
		M00532	0	Sindbis	5897	255	92M	*	0	0	GAAAGAGGAACAACTCAAACTCAGGTACCAGATGATGCCCACCGAAGCCAACAAAAGTAGGTACCAGTCTCGTAAAGTAGAAAATCAGAAAG	*
		M00532	0	Sindbis	10326	255	43M	*	0	0	ATGTGGGGAGGAGCGCGATGTTTTTGCGACAGTGAGAACAGCC	*
		M00532	0	Sindbis	6005	255	36M	*	0	0	ACTACTGTCAGGACTACGACTGTATAACTCTGCCAC	*
		M00532	0	Sindbis	8715	255	39M	*	0	0	GTTAAAATCGAGCAGGTCTGGGACGAAGCGGACGATAAC	*
		M00532	0	Sindbis	10443	255	47M	*	0	0	GCCGCGATGAAAGTAGGACTGCGTAATGTGTACGGTAACACTACCAG	*
		M00532	0	Sindbis	1732	255	44M	*	0	0	ACCGTATGATCGGACAGTACATCGTTGTCTCGCCAAACTCTGTG	*
		M00532	0	Sindbis	10448	255	41M258H	*	0	0	GATGAAAGTAGGACTGCGCATTGTGTACGGGAACACTACCA	*
		M00532	0	Sindbis	10531	255	46M253H	*	0	0	CTAAAGACTTGAAAGTCATAGCTGGACCAATTTCAGCATCGTTTAC	*
		M00532	0	Sindbis	2352	255	39M	*	0	0	AGGGGTATGCAGATTACGTCGAAGACAGTAGATTCGGTT	*
		M00532	0	Sindbis	5191	255	63M	*	0	0	TCTCACTGGATATGGATGACAGTAGCGAAGGCTCACTTTTTTCGAGCTTTAGCGGATCGGACA	*
		M00532	0	Sindbis	10452	255	38M	*	0	0	AAAGTAGGACTGCGTATTGTGTACGGGAACACTACCAG	*
		M00532	0	Sindbis	9328	255	37M	*	0	0	AAACGAAGTGGGTCTTCAACTCACCGGACTTGACCAG	*
		M00532	0	Sindbis	3167	255	36M1H	*	0	0	ACTTACCGGTTGCCAGTGGAGCGAACTGTTCCCACA	*
		M00532	0	Sindbis	8246	255	60M1H	*	0	0	AGGTAGATTTACCATCCCTCGCGGAGTAGGAGGCAGAGGAGACAGCGGTCGTCCGATCAT	*
		M00532	0	Sindbis	4594	255	36M	*	0	0	TGAAGGATGAAGATATGGAGATCGACGATGAGTTAG	*
		M00532	0	Sindbis	9328	255	37M	*	0	0	AAACGAAGTGGGTCTTCAACTCACCGGACTTGATCAG	*
		M00532	0	Sindbis	10431	255	39M1H	*	0	0	AAGGTGCACACTGCCGCGATGAAAGTAGGACTGCGTATT	*
		M00532	0	Sindbis	9179	255	46M	*	0	0	ATCAGGGAAAGTTTACGCAAAGCCGCCATCTGGGAAGAACATTACG	*
		M00532	0	Sindbis	3384	255	55M1H	*	0	0	GGGTACGATCACGCCATTGCCGCCGAACTCTCCCGTAGATTTCCGGTGTTCCAGC	*
		M00532	0	Sindbis	10428	255	60M	*	0	0	ATTAAGGTGCACACTGCCGCGATGAAAGTAGGACTTCGTATTGTGTACGGGAACACTACC	*
		M00532	0	Sindbis	10446	255	41M1H	*	0	0	GCGATGAAAGTAGGACTGCGTATTGTGTACGGGAACACTAC	*
		M00532	0	Sindbis	5993	255	43M	*	0	0	AACCACTGAGCGACTACTGTCAGGACTACGACTGTATAACTCT	*
		M00532	0	Sindbis	10827	255	37M1H	*	0	0	GCACCTTTCGGGTGTAAGATTGCAGTAAATCCGCTCC	*
		M00532	0	Sindbis	9757	255	37M	*	0	0	TGGCGATGGTGATTGGCGTAACTGTTGCAGTGTTATG	*
		M00532	0	Sindbis	10631	255	35M	*	0	0	CCCGGAATATGGAGCGATGAAACCAGGAGCGTTTG	*
		M00532	0	Sindbis	5853	255	37M	*	0	0	CGCAATGTCCTGGAAAGAATTCATGCCCCGGTGCTCG	*
		M00532	0	Sindbis	3851	255	54M	*	0	0	TAACCCAGGAGGCACCCTCGTGGTGAAGTCCTATGTCTACGCCGACTGCAACAG	*
		M00532	0	Sindbis	9059	255	50M	*	0	0	TCCCGTTCACGGTAAAAAAATTCCTTGCACAGTGTACGACCGTCTGAAAG	*
		M00532	0	Sindbis	10581	255	48M1H	*	0	0	TTCGATCATAAGGTCGTTATCCATCGCGGCCTGGTGTACAACTATGAC	*
		M00532	0	Sindbis	1104	255	51M1H	*	0	0	ACGGATATATCACCTGACGATGCACAAAACCTTCTGGTTGGGCTCAACCAG	*
		M00532	0	Sindbis	10596	255	39M	*	0	0	GTTATCCATCGCGGCCTGGTGTACAACTATGACTTCCCG	*
		M00532	0	Sindbis	9328	255	35M2H	*	0	0	AAACGGAGTGGGTCTTCAACTCACCGGACTTGATC	*
		M00532	0	Sindbis	10310	255	59M	*	0	0	AGGGGTCTACCCCTTTATGTGGGGAGGAGCGCAATGTTTTTGCGACAGTGAGAACAGCC	*
		M00532	0	Sindbis	3236	255	55M1H	*	0	0	CGCCTTAGACGTAATTTGCATTAAGTTTTTCGGCATGGACTTGACGAGCGGACTG	*
		M00532	0	Sindbis	7329	255	72M	*	0	0	GTGGCGGATCCCCTGAAAAGGCTGTTTAAGTTGGGTAAACCGCTCCCAGCCGACGACGAGCAAGACGAAGAC	*
		M00532	0	Sindbis	11566	255	42M	*	0	0	ACTATATTAACCTTTTATCTAGCGGACGCCAAAAACTCAATG	*
		M00532	0	Sindbis	5638	255	40M	*	0	0	TTGGATCATTTGAACCGGGCGAAGTGAACTCAATTATATC	*
		M00532	0	Sindbis	6932	255	43M	*	0	0	GATCTTGGAGGACCTGGGTGTGGATCAACCACTACTCGACTTG	*
		M00532	0	Sindbis	8887	255	43M	*	0	0	GCACCTCAGGACCGTGTAGAAGGCTTAGCTACAAAGGATACTT	*
		M00532	0	Sindbis	11559	255	49M	*	0	0	CATACCCACTATATCAACCATTTATCTAGCGGACGCCAAAAACTCAATG	*
		M00532	0	Sindbis	8320	255	42M1H	*	0	0	GGGTTGTCGCGATAGTCCTCGGTGGCGCTGATGAAGGAACAC	*
		M00532	0	Sindbis	8311	255	42M	*	0	0	ACTCCGGTCTGGTTGTCGCGATAGTCCTCGGTGGCGCTGATG	*
		M00532	0	Sindbis	46	255	57M	*	0	0	GCACTACCATCACAATGGAGAAGCCAGTAGTAAACGTAGACGTAGATCCCCAGAGTC	*
		M00532	0	Sindbis	6211	255	39M	*	0	0	TGGATATGGTAGACGGGACAGTCGCCTGCCTGGATACTG	*
		M00532	0	Sindbis	6862	255	35M	*	0	0	CGGTACTGGAGACGGACATCGCATCATTCGACAAA	*
		M00532	0	Sindbis	5228	255	39M	*	0	0	TTTTTCGAGCTTTAGCGGATCGGACAACTCTATTACTAG	*
		M00532	0	Sindbis	54	255	45M	*	0	0	ATCACAATGGAGAAGCCAGTAGTAAACGTAGACGTAGACCCCCAG	*
		M00532	0	Sindbis	5262	255	47M	*	0	0	ACTAGTATGGACAGTTGGTCGTCAGGACCTAGTTCACTAGAGATAGT	*
		M00532	0	Sindbis	9982	255	46M	*	0	0	CTTTCATCGTTCTAATGCGCTGCTGCTCCTGCTGCCTGCCTTTTTT	*
		M00532	0	Sindbis	11570	255	38M	*	0	0	TATTAACCATTTATCTAGCGGACGCCAAAAACTCAATG	*
		M00532	0	Sindbis	8712	255	4H69M	*	0	0	CCCGTTAAGATCGAGCAGGTCTGGGACGAAGCGGACGATAACACCATACGCATACAGACTTCCGCCCAG	*
		M00532	0	Sindbis	4915	255	39M	*	0	0	AAAGGGTCCACAGACTTAGAAGCAATAACGTCAAAGAAG	*
		M00532	0	Sindbis	5991	255	50M	*	0	0	ATAACAACTGAGTGACTACTGTCAGGACTACGACTGTATAACTCTGCCAC	*
		M00532	0	Sindbis	9328	255	39M	*	0	0	AAACGAAGTGGGTCCTCAACTCACCGGACTTGATCAGAC	*
		M00532	0	Sindbis	8014	255	71M1H	*	0	0	GAGATGTCATCGGGCACGCACTGGCCATGGAAGGAAAGGTAATGAAACCTCTGCACGTGAAAGGAACCATC	*
		M00532	0	Sindbis	9321	255	38M	*	0	0	AGCGACCAAACGAAGTGGGTCTTCAACTCACCGGACTT	*
		M00532	0	Sindbis	6928	255	43M1H	*	0	0	TGATGATCTTGGAGGACCTGGGTGTGGATCAACCACTACTCGA	*
		M00532	0	Sindbis	10426	255	59M	*	0	0	CGATTAAGGTGCACACCGCCGCGATGAAAGTAGGACTGCGTATTGTGTACGGGAACACT	*
		M00532	0	Sindbis	9337	255	59M	*	0	0	GGGTCTTCAACTCACCGGACTTGATCAGACATGACGACCACACGGTCCAAGGGAAATTG	*
		M00532	0	Sindbis	9721	255	60M	*	0	0	CTGTGTACACCATCTTAGCCGTCGCATCAGCTACCGTGGCGATGATGATTGGCGTAACTG	*
		M00532	0	Sindbis	42	255	49M	*	0	0	AATTGCACTACCATCACAATGGAGAAGCCAGTAGTAAACGTAGACGTAG	*
		M00532	0	Sindbis	1476	255	47M	*	0	0	TTGCAACCAAAGAAGGAGGAAAAACTGCTGCAGGTCTCGGAGGAATT	*
		M00532	0	Sindbis	3231	255	48M	*	0	0	ATTTACGCCTTAGACGTAATTTGCATTAAGTTTTTCGGCATGGACTTG	*
		M00532	0	Sindbis	9475	255	81M	*	0	0	ACATCAGCCTCCAATTAGATACAGACCACTTGACATTGCTCACCACCAGGAGACTAGGGGCAAACCCGGAACCAACCACTG	*
		M00532	0	Sindbis	9337	255	36M	*	0	0	GGGTCTTCAACTCACCGGACTTGATCAGACATGACG	*
		M00532	0	Sindbis	10424	255	41M1H	*	0	0	GGCGATTAAGGTGCACACTGCCGCGATGAAAGTAGGACTGC	*
		M00532	0	Sindbis	42	255	54M1H	*	0	0	AATTGCACTACCATCACAATGGAGAAGCCAGTAGTAACCGTAGACGTAGACCCC	*
		M00532	0	Sindbis	9869	255	37M	*	0	0	ACTCTCGTGCTGCGTTAGGTCGGCCAATGCTGAAACG	*
		M00532	0	Sindbis	240	255	35M	*	0	0	GCGACGATCTTGGACATAGGCAGCGCACCGGCTCG	*
		M00532	0	Sindbis	6921	255	33M21H	*	0	0	ACCGGTCTGATGATCTTGGAGGACCTGGGTGTG	*
		M00532	0	Sindbis	1153	255	34M1H	*	0	0	AGCGAATTGTCATTAACGGTAGGACTAACAGGAA	*
		M00532	0	Sindbis	9329	255	59M1H	*	0	0	AACGAAGTGGGTCTTCAACTCACCGGACTTGATCAGACATGACGACCACACGGTCCAAG	*
		M00532	0	Sindbis	5295	255	40M	*	0	0	TCACTAGAGATAGTAGACCGAAGGCAGGTGGTGGTGGCTG	*
		M00532	0	Sindbis	9408	255	45M	*	0	0	AAGTTGATCCCTAGTACCTGCATGGTCCCTGTTGCCCACGCGCCG	*
		M00532	0	Sindbis	9591	255	47M	*	0	0	GTCGACCGAGATGGCCTGGAATACATATGGGGAAATCATGAGCCAGT	*
		M00532	0	Sindbis	8689	255	73M	*	0	0	ACCATACTGAACCGTGCTTCAGCCCTGTTAAGATCTAGCAGGTCTGGGACGAAGCGGACGATAACACCATACG	*
		M00532	0	Sindbis	8049	255	46M	*	0	0	AAGGTAATGAAACCTCTGCACGTGAAAGGAACCATCGACCACCCTG	*
		M00532	0	Sindbis	46	255	45M	*	0	0	GCACTACCATCACAATGGAGAAGCCAGTAGTAAACGTAGACGTAG	*
		M00532	0	Sindbis	6773	255	53M	*	0	0	CGTCTCGCTTCCAAACATTCACACGCTTTTTGACATGTCGGCGGAGGATTTTG	*
		M00532	0	Sindbis	11563	255	45M	*	0	0	ACCACTATATTAACCATTTATCTAGCGGACGCCAAAAACTCAATG	*
		M00532	0	Sindbis	236	255	37M	*	0	0	CACAGCGACGATCTTGGACATAGGCAGCGCACCGGCT	*
		M00532	0	Sindbis	42	255	55M	*	0	0	AATTGCACTACCATCACAATGGAGAAGCCAGTAGTAAACGTAGACGTAGACCCCC	*
		M00532	0	Sindbis	7215	255	43M	*	0	0	GCCACCTGGCTCAACATGGAGGTTAAGATCATCGACGCAGTCA	*
		M00532	0	Sindbis	11570	255	38M	*	0	0	TATTAACCATTTATCTAGCGGACGCCAAAAACTCAATG	*
		M00532	0	Sindbis	10439	255	46M	*	0	0	CACTGCCGCGATGAAAGTAGGACTGCGTATTGTGTACGGGAACACT	*
		M00532	0	Sindbis	11558	255	50M	*	0	0	ACATAACCACTATATTAACCATTTATCTAGCGGACGCCAAAAACTCAATG	*
		M00532	0	Sindbis	10431	255	56M1H	*	0	0	AAGGTGCACACTGCCGCGATGAAAGTAGGACTGCGTATTGTGTACGGGAACACTAC	*
		M00532	0	Sindbis	5885	255	36M	*	0	0	GCTCGACACGTCGAAAGAGGAACAACTCAAACTCAG	*
		M00532	0	Sindbis	9703	255	36M	*	0	0	ATTACTACCATCGCCATCCTGTGTACACCATCTTAG	*
		M00532	0	Sindbis	406	255	49M	*	0	0	AGAAGATCAAGGATCTCCGGACCGTACTTGATACGCCGGATGCTGAAAC	*
		M00532	0	Sindbis	9058	255	51M	*	0	0	CTCCCGTTCACGGTAAAAAAATTCCTTGCACAGTGTACGACCGTCTGAAAG	*
		M00532	0	Sindbis	3011	255	48M	*	0	0	AAACTTTCAGGCTACTATAGAGGACTGGGAAGCTGAACACAAGGGAAT	*
		M00532	0	Sindbis	9748	255	35M	*	0	0	CAGCTACCGTGGCGATGATGATTGGCGTACCTGTT	*
		M00532	0	Sindbis	9067	255	42M	*	0	0	ACGGTAAAAAAATTCCTTGCACAGTGTACGACCGTCTGAAAG	*
		M00532	0	Sindbis	10599	255	40M	*	0	0	ATCCATCGCGGCCTGGTGTACAACTATGACTTCCCTGAAT	*
		M00532	0	Sindbis	8837	255	37M	*	0	0	TAAGCAGGATCACACCGTTAAAGAAGGCACCATGGAT	*
		M00532	0	Sindbis	5997	255	44M	*	0	0	ACTGAGCGACTACTGTCAGGACTACGACTGTATAACTCTGCCAC	*
		M00532	0	Sindbis	8837	255	37M	*	0	0	TAAGCAGGATCACACCGTTAAAGAAGGCACCATGGAT	*
		M00532	0	Sindbis	5212	255	64M	*	0	0	GTAGCGAAGGCTCACTTTTTTCGAGCTTTAGCGGATCGGACAACTCTATTACTAGTATGGACAG	*
		M00532	0	Sindbis	10928	255	54M245H	*	0	0	CAGGACATCAGATGCACCACGGGTCTCAACAGTCAAATGTGAAGTCAGTGAGTG	*
		M00532	0	Sindbis	1155	255	39M	*	0	0	CGAATTGTCATTAACGGTAGGACTAACAGGAACACCAAC	*
		M00532	0	Sindbis	4550	255	52M	*	0	0	AAGAATCGACGCGGCACTCCAACTTAAGGAGTCTGTAACTGAGCTGAAGGAT	*
		M00532	0	Sindbis	6211	255	35M	*	0	0	TGGATATGGTAGACGGGACAGTCGCCTGCCTGGAT	*
		M00532	0	Sindbis	9016	255	36M	*	0	0	AGATAAAACCAAAATTCGTGGGACGGGAAAAATATG	*
		M00532	0	Sindbis	5496	255	49M	*	0	0	TTCGACGGAGAGACGGCCCGCCAGGCAGCGGTACAACCCCTGGCAACAG	*
		M00532	0	Sindbis	9861	255	54M	*	0	0	TCGCTGGCACTCTTGTGCTGCGTTAGGTCGGCCAATGCTGAAACGTTCACCGAG	*
		M00532	0	Sindbis	8869	255	44M	*	0	0	TGGATGACATCAAGATTAGCACCTCAGGACCGTGTAGAAGGCTT	*
		M00532	0	Sindbis	8646	255	57M	*	0	0	TTTACCCTGACCAGCCCCTACTTGGGCACATGCTCGTACTGCCACCATACTGAACCG	*
		M00532	0	Sindbis	6000	255	41M	*	0	0	GAGCGACTACTGTCAGGACTACGACTGTATAACTCTGCCAC	*
		M00532	0	Sindbis	8304	255	46M	*	0	0	ATGGATAACTCCGGTCGGGTTGTCGCGATAGTCCTCGGTGGCGCTG	*
		M00532	0	Sindbis	11179	255	42M	*	0	0	AGAAGACAACATGCAATGCAGAATGTAAACCACCAGCTGACC	*
		M00532	0	Sindbis	9125	255	36M	*	0	0	CATCACTATGCACAGGCCGGGACCGCACGCTTATAC	*
		M00532	0	Sindbis	8030	255	41M	*	0	0	CGCACTGGCCATGGAAGGAAAGGTAATGACACCTCTGCACG	*
		M00532	0	Sindbis	5212	255	52M1H	*	0	0	GTAGCGAAGGCTCACTTTTTTCGAGCTTTAGCGGATCGGACAACTCTATTAC	*
		M00532	0	Sindbis	9328	255	68M	*	0	0	AAACGAAGTGGGTCTTCAACTCACCGGACTTGATCAGACATGACGACCACACGGTCCAAGGGAAATTG	*
		M00532	0	Sindbis	8644	255	43M	*	0	0	ACTTTACCCTGACCAGCCCCTACCTGGGCCCATGCTCGTACTG	*
		M00532	0	Sindbis	9328	255	36M1H	*	0	0	AAACGAAGTGGGTCTTCAACTCACCGGGCTTGATCA	*
		M00532	0	Sindbis	9304	255	69M	*	0	0	AGTGCGTCGCCTATAAGAGCGACCAAACGAAGTGGGTCTTCAACTCACCGGACTTGATCAGACATGACG	*
		M00532	0	Sindbis	9536	255	40M	*	0	0	AAACCCGGAACCAACCACTGAATGGATCGTCGGAAAGACG	*
		M00532	0	Sindbis	5999	255	44M	*	0	0	TGAGCGACTACTGTCAGGACTACGACTGTATAACTCTGCCACAG	*
		M00532	0	Sindbis	6503	255	43M1H	*	0	0	TAGGATTACCACTGAGTTTGTCACCGCATATGTAGCTAGACTG	*
		M00532	0	Sindbis	5031	255	38M	*	0	0	CTGTTTAATCCGCACACTCCCGCGTTCGTTCCCGCCCG	*
		M00532	0	Sindbis	8668	255	35M	*	0	0	TGGGCACATGCTCGTACTGCCACCATACTGAACCG	*
		M00532	0	Sindbis	10146	255	35M1H	*	0	0	AATTTGGAGATCACTGTCATGTCCTCGGAGGTTTT	*
		M00532	0	Sindbis	6004	255	37M	*	0	0	GACTACTGTCAGGACTACGACCGTATAACTCTGCCAC	*
		M00532	0	Sindbis	11313	255	36M	*	0	0	GCCTCGTCGCTATTAATTATAGGACTTATGATTTTT	*
		M00532	0	Sindbis	1755	255	40M	*	0	0	GTTGTCTCGCCAAACTCTGTGCTGAAGAGTGCCAAACTCG	*
		M00532	0	Sindbis	8721	255	40M1H	*	0	0	ATCGAGCAGGTCTGGGACGAAGCGGACGATAACACCATAC	*
		M00532	0	Sindbis	10400	255	62M2H	*	0	0	AGATTGCGCGTCCGACCACGCGCAGGCGATTAAGGTGCACACTGCCGCGATGAAAGCAGGAC	*
		M00532	0	Sindbis	8311	255	36M	*	0	0	ACTCCGGTCGGGTTGTCGCGATAGTCCTCGGTGGCG	*
		M00532	0	Sindbis	11566	255	42M	*	0	0	ACTATATTAACCACTTATCTAGCGGACGCCAAAAACTCAATG	*
		M00532	0	Sindbis	2212	255	49M	*	0	0	AGGTCGAAACAATAGGAGTGATAGGCACACCGGGGTCGGGCAGGTCAGC	*
		M00532	0	Sindbis	6005	255	36M	*	0	0	ACTACTGTCAGGACCACGACTGTATAACTCTGCCAC	*
		M00532	0	Sindbis	42	255	59M	*	0	0	AATTGCACTACCATCACAATGGAGAAGCCAGTAGTAAACGTAGACGTAGACCCCCAGAG	*
		M00532	0	Sindbis	237	255	60M	*	0	0	ACAGCGACGATCTTGGACATAGGCAGCGCACCGGCTCGTAGAATTTATTCCGAGCACCAG	*
		M00532	0	Sindbis	6173	255	50M	*	0	0	AGCATCTTATCAGATTACTGACGAGTACGATGCTTACTTGGATATGGTAG	*
		M00532	0	Sindbis	11562	255	46M	*	0	0	AACCACTATATTAACCACTTATCTAGCGGACGCCAAAACCTCAATG	*
		M00532	0	Sindbis	10415	255	52M	*	0	0	CCACGCGCAGGCGATTAAGGTGCACACTGCCGCGATGAAAGTAGGACTGCGT	*
		M00532	0	Sindbis	10443	255	42M	*	0	0	GCCGCGATGAAAGTAGGACTGCGTATCGTGTACGGGAACACT	*
		M00532	0	Sindbis	2373	255	40M	*	0	0	AAGACAGTAGATTCGGTTATGCTCAACGGATGCCACAAAG	*
		M00532	0	Sindbis	2361	255	44M	*	0	0	CAGATTACGTCGAAGACAGTAGATTCGGTTATGCTTAACGGATG	*
		M00532	0	Sindbis	7801	255	52M1H	*	0	0	TAGTCATTGGACAGGCAACTGGACCTCAACCCCCACGTCCACGCCCGCCACC	*
		M00532	0	Sindbis	8976	255	37M	*	0	0	GTGAGTAGCAACTCAGCAACGTCATGTACACTGGCCC	*
		M00532	0	Sindbis	9222	255	34M1H	*	0	0	ACGTATGAGTGCAAGTGCGGCGACTACAAGACCG	*
		M00532	0	Sindbis	8316	255	2H47M	*	0	0	GGTCGGGTTGTCGCGATAGTCCTCGGTGGCGCTGATGAAGGAACACG	*
		M00532	0	Sindbis	9328	255	68M	*	0	0	AAACGAAGTGGGTCTTCAACTCACCGGACTTGATCAGACATGACGACCACACGGTCCAAGGGAAGTTG	*
		M00532	0	Sindbis	8863	255	53M	*	0	0	GCACCATGGATGACATCAAGATTAGCACCTCAGGACCGTGTAGAAGGCTTAGC	*
		M00532	0	Sindbis	8547	255	83M	*	0	0	CTTGAAGAGAACGTGAACCATGAGGCCTACGATACCCTGCTCAATGCCATATTGCGGTGCGGATCGTCTGGCAGAAGCAAAAG	*
		M00532	0	Sindbis	1138	255	44M	*	0	0	TGGTTGGGCTCAACCAGCGAATTGTCATTAACGGTAGGACTAAC	*
		M00532	0	Sindbis	11571	255	37M	*	0	0	ATTAACCATTTATCTAGCGGACACCAAAAACTCAATG	*
		M00532	0	Sindbis	5992	255	49M	*	0	0	TAACCACTGAGCGACTACTGTCAGGACTACGACTGTATAACTCTGCCAC	*
		M00532	0	Sindbis	10435	255	36M	*	0	0	TGCACACTGCCGCGATGAAAGTAGGACTGCGTATTG	*
		M00532	0	Sindbis	10581	255	61M	*	0	0	TTCGATCATAAGGTCGTTATCCATCGCGGCCTGGTGTACAACTATGACTTCTCGGAATATG	*
		M00532	0	Sindbis	2363	255	38M	*	0	0	GATTACGTCGAAGACAGTAGATTCGGTTATGCTCAACG	*
		M00532	0	Sindbis	9853	255	53M	*	0	0	TCCCAACTTCGCTGGCACCCTTGTGCTGCGTTAGGTCGGCCAATGCTGAAACG	*
		M00532	0	Sindbis	5885	255	43M	*	0	0	GCTCGACACGTCGAAAGAGGAACAACTCACACTCAGGTACCAG	*
		M00532	0	Sindbis	6545	255	88M	*	0	0	GAAAGGCCCTAAGGCCGCCGCACTATTTGCAAAGACGTATAATTTGGTCCCATTGCAAGAAGTGCCTATGGATAGATTCGTCATGGAC	*
		M00532	0	Sindbis	10452	255	55M	*	0	0	AAAGTAGGACTGCGTATTGTGTACGGGAACACTACCAGTTTCCTAGATGTGTACG	*
		M00532	0	Sindbis	6410	255	42M	*	0	0	GCCAACACTGGACTCAGCGACATTCAATGTCGAATGCCTTCG	*
		M00532	0	Sindbis	645	255	91M	*	0	0	TACAACACCAACTGGGCCGACGAGAAAGTCCTTGAAGCGCGTAACATCGGACTTTGCAGCACAAAGCTGAGTGAAGGTAGGACAGGAAAAT	*
		M00532	0	Sindbis	5658	255	50M	*	0	0	GAAGTGAACTCAATTATATCGTCCCGATCAGCCGTATCTTTTCCTCTACG	*
		M00532	0	Sindbis	5436	255	34M1H	*	0	0	AATAGCTCTGAGCCCCTCCACCTCTCTTTTGGTG	*
		M00532	0	Sindbis	6513	255	56M	*	0	0	ACTGAGTTTGTCACCGCATATGTAGCTAGACTGAAAGGCCCTAAGGCCGCCGCACT	*
		M00532	0	Sindbis	8288	255	36M	*	0	0	CAGCGGTCGTCCGATCATGGATAACTCCGGTCGGGT	*
		M00532	0	Sindbis	5987	255	54M	*	0	0	AGCCATAACCACTGAGCGACTACTGTCAGGACTACGACTGCATAACTCTGCCAC	*
		M00532	0	Sindbis	9328	255	42M	*	0	0	AAACGAAGTGGGTCTTCAACTCACCGGACTTGATCAGACATG	*
		M00532	0	Sindbis	11611	255	45M	*	0	0	TTCTGAGGAAGCGTGGTGCATAATGCCACGCAGCGTCTGCATAAC	*
		M00532	0	Sindbis	9072	255	37M	*	0	0	AAAAAAACTCCTTGCACAGTGTACGACCGTCTGAAAG	*
		M00532	0	Sindbis	5238	255	36M2H	*	0	0	TTTAGCGGATCGGACAACTCTATTACTAGTATGGAC	*
		M00532	0	Sindbis	11244	255	41M	*	0	0	AATGACCAAGAATTTCAAGCCGCCATCTCAAAAACACCATG	*
		M00532	0	Sindbis	7931	255	43M	*	0	0	TGCCAAACCCAAACCCGGAAAGAGACAGCGCATGGCACCTAAG	*
		M00532	0	Sindbis	11566	255	42M	*	0	0	ACTATATTAACCATTTATCTAGCGGACGCCAAAAACTCAATG	*
		M00532	0	Sindbis	8626	255	60M1H	*	0	0	AAAGAAGCGTCATTGACGACTTTACCCTGACCAGCCCCTACTTGGGCACATGCTCGTACT	*
		M00532	0	Sindbis	5998	255	42M1H	*	0	0	CTGAGCGACTACTGTCAGGACTACGACTGTATAACTCCGCCA	*
		M00532	0	Sindbis	5496	255	2H41M	*	0	0	TTTGACGGAGAGACGGCCCGCCAGGCAGCGGCACAACCCCT	*
		M00532	0	Sindbis	8020	255	49M1H	*	0	0	TCATCGGGCACGCACTGGCCATGGAAGGAAAGGTAATGAAACCTCTGCA	*
		M00532	0	Sindbis	9705	255	33M266H	*	0	0	TACTACCATCGCCATCCTGTGTACACCATCTTA	*
		M00532	0	Sindbis	6472	255	38M	*	0	0	AGTATTGGGAGGAGTTCGCTCGGAAGCCAATCAGGATT	*
		M00532	0	Sindbis	8875	255	35M1H	*	0	0	ACATCAAGATTAGCACCTCAGGACCGTGTAGAAGG	*
		M00532	0	Sindbis	11566	255	42M	*	0	0	ACTATATTAACCATTTATCTAGCGGACTCCAAAAACTCAATG	*
		M00532	0	Sindbis	6526	255	77M1H	*	0	0	CCGCATATGTAGCTAGACTGAAAGGCCCTAAGGCCGCCGCACTATTTGCAAAGACGTATAATTCGGTCCCACTGCAA	*
		M00532	0	Sindbis	8651	255	36M	*	0	0	CCTGACCAGCCCCTACTTGGGCACATGCTCGTACTG	*
		M00532	0	Sindbis	9328	255	61M	*	0	0	AAACGAAGTGGGTCTTCAACTCACCGGACTTGATCAGACATGACGACCACACGGTCCAAGG	*
		M00532	0	Sindbis	10442	255	46M	*	0	0	TGCCGCGATGAAAGTAGGACTGCGTATTGTGTACGGGAACACTACC	*
		M00532	0	Sindbis	10427	255	41M	*	0	0	GATTAAGGTGCACACTGCCGCGATGAAAGTAGGACTGCGTA	*
		M00532	0	Sindbis	46	255	50M1H	*	0	0	GCACTACCATCACAATGGAGAAGCCAGTAGTAAACGTAGACGTAGACCCC	*
		M00532	0	Sindbis	10359	255	49M	*	0	0	GAGAACAGCCAGATGAGTGAGGCGTACGTCGAATTGTCAGCAGATTGCG	*
		M00532	0	Sindbis	6001	255	39M1H	*	0	0	AGCGACTACTGTCAGGACTACGACTGTATAACTCTGCCA	*
		M00532	0	Sindbis	7190	255	52M	*	0	0	TGACAAAGAAATGGCTGAGAGGTGCGCCACCTGGCTCAACATGGAGGTTAAG	*
		M00532	0	Sindbis	11464	255	51M	*	0	0	CATTAGATCCCCGCTTACCACGGGCAATATAGCAACACTAAAAACTCGATG	*
		M00532	0	Sindbis	11464	255	51M	*	0	0	CATTAGATCCCCGCTTACCACGGGCAATATAGCAACACTAAAAACTCGATG	*
		M00532	0	Sindbis	9325	255	45M	*	0	0	ACCAAACGAAGTGGGTCTTCAACTCACCGGACTTGATCAGACATG	*
		M00532	0	Sindbis	9850	255	71M	*	0	0	TAATCCCAACTTCGCTGGCACTCATGTGCTGCGTTAGGTCGGCCAATGCTGAAACGTTCACCGAGACCATG	*
		M00532	0	Sindbis	9762	255	60M	*	0	0	ATGATGATTGGCGTAACTGTTGCAGTGTTATGTGCCTGTAAAGCGCGCCGTGAGTGCCTG	*
		M00532	0	Sindbis	8030	255	52M	*	0	0	CGCACTGGCCATGGAAGGAAAGGTAATGACACCTCTGCACGTGAAAGGAACC	*
		M00532	0	Sindbis	57	255	42M	*	0	0	ACAATGGAGAAGCCAGTAGTAAACGTAGACGTAAACCCCCAG	*
		M00532	0	Sindbis	6189	255	40M1H	*	0	0	ACTGACGAGTACGATGCTTACTTGGATATGGTAGACGGGA	*
		M00532	0	Sindbis	4590	255	40M	*	0	0	GAGCTGAAGGATGAAGATATGGAGATCGACGATGAGTTAG	*
		M00532	0	Sindbis	63	255	36M	*	0	0	GAGAAGCCAGTAGTAAACGTAGACGTAGACCCCCAG	*
		M00532	0	Sindbis	42	255	42M1H	*	0	0	AATTGCACTACCATCACAATGGAGAAGCCAGTAGTAAACGTA	*
		M00532	0	Sindbis	10834	255	38M	*	0	0	TCGGGTGTAAGATTGCAGTAAATCCGCTCCGAGCGGTG	*
		M00532	0	Sindbis	11566	255	42M	*	0	0	ACTATATTAACCATTTATCTAGCGGACGCCAAAAGCTCAATG	*
		M00532	0	Sindbis	8652	255	53M	*	0	0	CTGACCAGCCCCTACTTGGGCACATGCTCGTACTGCCACCATATTGAACCGTG	*
		M00532	0	Sindbis	8553	255	64M	*	0	0	GAGAACATGAACCATGAGGCCTACGATACCCTGCTCAATGCCATATTGCGGTGCGGATCGTCTG	*
		M00532	0	Sindbis	10455	255	35M	*	0	0	GTAGGACTGCGTATTGTGTACGGGAACACTACCAG	*
		M00532	0	Sindbis	8708	255	61M	*	0	0	CAGCCCTGTTAAGATCGAGCAGGTCTGGGACGAAGCGGACGATAACACCATACGCATACAG	*
		M00532	0	Sindbis	8543	255	51M1H	*	0	0	CATCCTTGAAGAGAACGTGAACCATGAGGCCTACGATACCCTGCTCAATGC	*
		M00532	0	Sindbis	5884	255	37M	*	0	0	TGCTCGACACGTCGAAAGAGGAACAACTCAAACTCAG	*
		M00532	0	Sindbis	4520	255	44M1H	*	0	0	CATCTATTGCCTGGATAAGAGGTGGAAGGAAAGAATCGACGCGG	*
		M00532	0	Sindbis	9987	255	35M1I28M	*	0	0	ATCGTTCTCATGCGCTGCTGCTCCTGCTGCCTGCCTTTTTTTAGTGGTTGCCGGCGCCTACCTG	*
		M00532	0	Sindbis	5994	255	47M	*	0	0	ACCACTGAGCGACTACTGTCAGGACTACGCCTGTACAACTCTGCCAC	*
		M00532	0	Sindbis	9837	255	47M	*	0	0	GCCCCAAACGCCGTAATCCCAACTTCGCTGGCACTCTTGTGCTGCGT	*
		M00532	0	Sindbis	8020	255	51M	*	0	0	TCATCGGGCACGCACTGGCCATGGAAGGAAAGGTAATGAAACCTCTGCACG	*
		M00532	0	Sindbis	11179	255	42M	*	0	0	AGAAGACAACATGCAATGCAGAATGTAAACCACCATCTGACC	*
		M00532	0	Sindbis	10380	255	46M	*	0	0	GCGTACGTCGAATTGTCAGCAGATTGCGCGTCTGACCACGCGCAGG	*
		M00532	0	Sindbis	8718	255	36M	*	0	0	AAGATCGAGCAGGTCTGGGACGAAGCGGACGATAAC	*
		M00532	0	Sindbis	11572	255	36M	*	0	0	TTAACCATTTATCTAGCGGACGCCAAAAACTCAATG	*
		M00532	0	Sindbis	10591	255	38M1H	*	0	0	AGGTCGTTATCCATCGCGGCCTGGTGTACAACTATGAC	*
		M00532	0	Sindbis	8025	255	42M	*	0	0	GGGCACGCACTGGCCATGGAAGGAAAGGTAATGAAACCTCTG	*
		M00532	0	Sindbis	9516	255	40M	*	0	0	ACCACCAGGAGACTAGGGGCAAACCCGGAACCAACCACTG	*
		M00532	0	Sindbis	9073	255	36M	*	0	0	AAAAAATTCCTTGCACAGTGTACGACCGTCTGAAAG	*
		M00532	0	Sindbis	3006	255	62M	*	0	0	AAAGGAAACTTTCAGGCTACTATAGAGGACTGGGAAGCTGAACACAAGGGAATAATTGCTGC	*
		M00532	0	Sindbis	9072	255	35M	*	0	0	AAAAAAATTCCTTGCACAGTGTACGACCGTCTGAA	*
		M00532	0	Sindbis	3383	255	57M	*	0	0	TGGGTACGATCACGCCATTGCCGCCGAACTCTCCCGCAGATTTCCGGTGTTCCAGCT	*
		M00532	0	Sindbis	11304	255	39M	*	0	0	TTCGGCGGCGCCTCGTCGCTATTAATTATAGGACTTATG	*
		M00532	0	Sindbis	6765	255	39M	*	0	0	CTTACGGCCGTCTTGCTTCCAAACATTCACACGCTTTTT	*
		M00532	0	Sindbis	10443	255	41M1H	*	0	0	GCCGCGATGAAAGTAGGACTGCGTATTGTGTACGGGAACAC	*
		M00532	0	Sindbis	11050	255	36M	*	0	0	CCGTACATTCGCATTCGAGCACAGCAACTCTCCAAG	*
		M00532	0	Sindbis	11321	255	40M	*	0	0	GCTATTAATTATAGGACTTATGATTTTTGCTTGCAGCATG	*
		M00532	0	Sindbis	64	255	35M	*	0	0	AGAAGCCAGTAGTAAACGTAGACGTAGACCCCCAG	*
		M00532	0	Sindbis	9234	255	38M1H	*	0	0	AAGTGCGGCGACTACAAGACCGGAACCGTTTCGACCCG	*
		M00532	0	Sindbis	10382	255	80M1H	*	0	0	GTACGTCGAATTGTCAGCAGATTGCGCGTCTGACCACGCGCAGGCGATTAAGGTGCACACTGCCGCGATGAAAGTAGGAC	*
		M00532	0	Sindbis	8033	255	38M	*	0	0	ACTGGCCATGGAAGGAAAGGTAATGAAACCTCTGCACG	*
		M00532	0	Sindbis	10442	255	35M	*	0	0	TGCCGCGATGAAAGTAGGACTGCGTATTGTGTACG	*
		M00532	0	Sindbis	7043	255	34M1H	*	0	0	GATGATGAAATCCGGAATGTTCCTCACACTTTTT	*
		M00532	0	Sindbis	11566	255	42M	*	0	0	ACTATATTAACCATTTATCTAGCGGACGCCAAAAACTCAATG	*
		M00532	0	Sindbis	8956	255	40M	*	0	0	ACAGCGTAACGGTTAGCATAGTGAGTAGCAACTCAGCAAC	*
		M00532	0	Sindbis	5240	255	36M	*	0	0	TAGCGGATCGGACAACTCTATTACTAGTATGGACAG	*
		M00532	0	Sindbis	8014	255	57M	*	0	0	GAGATGTCATCGGGCACGCACTGGCCATGGAAGGAAAGGTAATGAAACCTCTGCACG	*
		M00532	0	Sindbis	9861	255	48M	*	0	0	TCGCTGGCACTCTTGTGCTGCGTTAGGTCGGCCAATGCTGAAACGTTC	*
		M00532	0	Sindbis	5436	255	41M1H	*	0	0	AATAGCTCTGAGTCCCTCCACCTCTCTTTTGGTGGGGTATC	*
		M00532	0	Sindbis	11455	255	60M	*	0	0	AGGCTGGTACATTAGATCCCCGCTCACCGCGGGCAATATAGCAACACTAAAAACTCGATG	*
		M00532	0	Sindbis	8238	255	37M	*	0	0	TATAGTGGAGGTAGATTTACCATCCCTCGCGGAGTAG	*
		M00532	0	Sindbis	553	255	47M	*	0	0	ATCAGGCTATGCAAGGCGTGCGGACCCTGTACTGGATTGGCTTCTAC	*
		M00532	0	Sindbis	2649	255	61M	*	0	0	GTATCGACACTGCATTGCGATGGAAAGATGAAAACCACGAACCCGTGCAAGAAGAACATTG	*
		M00532	0	Sindbis	1738	255	63M	*	0	0	TGATCGGACAGTATATCGTTGTCTCGCCACACTCTGTGCTGAAGAATGCCAAACTCGCACCAG	*
		M00532	0	Sindbis	5999	255	41M1H	*	0	0	TGAGCGACTACTGTCAGGACTACGACTGTCTAACTCTGCCA	*
		M00532	0	Sindbis	10337	255	64M2H	*	0	0	AGCGCAATGTTTTTGCGACAGTGAGAACAGCCAGATGAGTGAGGCGTACGTCGAATTGTCAGCA	*
		M00532	0	Sindbis	9316	255	40M1H	*	0	0	ATAAGAGCGACCAAACGAAGTGGGTCTTCAACTCACCGGA	*
		M00532	0	Sindbis	9328	255	42M	*	0	0	AAACGAAGTGGGTCTTCAACTCACCGGACTTGATCAGACATG	*
		M00532	0	Sindbis	9328	255	39M25H	*	0	0	AGACGAAGTGGGTCTTCAACTCACCGGACTTGATCAGAC	*
		M00532	0	Sindbis	42	255	49M	*	0	0	AATTGCACTACCATCACAATGGAGAAGCCCGTAGTAAACGTAGACGTAG	*
		M00532	0	Sindbis	6211	255	59M1H	*	0	0	TGGATATGGTAGACGGGACAGTCGCCTGCCTGGATACTGCAACCTTCTGCCCCTCTAAG	*
		M00532	0	Sindbis	3242	255	1H42M	*	0	0	AGACGTAATTTGCATTAAGTTTTTCGTCATGGACTTGACAAG	*
		M00532	0	Sindbis	3729	255	8H45M	*	0	0	CAGGCACGGTACGACCTGGTGTTCATCAACATTGGAACTAAATAC	*
		M00532	0	Sindbis	5769	255	36M	*	0	0	TACATATTTTCGACGGACACAGGCCCTGGGCACTTG	*
		M00532	0	Sindbis	249	255	32M267H	*	0	0	TTGGACATAGGCAGCGCACCGGCTCGTAGAAT	*
		M00532	0	Sindbis	55	255	44M	*	0	0	TCACAATGGAGAAGCCAGTAGTAAACGTAGACGTAGACCCCCAG	*
		M00532	0	Sindbis	9332	255	49M	*	0	0	GAAGTGGGTCTTCAACTCACCGGACTTGATCAGACATGACGACCACACG	*
		M00532	0	Sindbis	10632	255	43M	*	0	0	CCGGAATATGGAGCGATGAAACCAGGAGCGTTTGGAGACATTC	*
		M00532	0	Sindbis	549	255	46M	*	0	0	TATCATCAGGCTATGAAAGGCGTGCGGACCCTGTACTGGATTGGCT	*
		M00532	0	Sindbis	6913	255	43M	*	0	0	TGGCGTTAACCGGTCTGATGATCTTGAAGGACCTGGGTGTGGA	*
		M00532	0	Sindbis	10452	255	53M1H	*	0	0	AAAGTAGGACTGCGTATTGTGTACGGGAACACTACCAGTTTCCTAGATGTGTA	*
		M00532	0	Sindbis	6188	255	42M	*	0	0	TACTGACGAGTACGATGCTTACTTGGATATGGTAGACGGGAC	*
		M00532	0	Sindbis	5263	255	37M	*	0	0	CTAGTATGGACAGTTGGTCGTCAGGACCTAGTTCACT	*
		M00532	0	Sindbis	5200	255	76M	*	0	0	ATATGGATGACAGTAGCGAAGGCTCACTTTTTTCGAGCTTTAGCGGATCGGACAACTCTATTACTAGTATGGACAG	*
		M00532	0	Sindbis	1104	255	42M	*	0	0	ACGGATATATCACCTGACGATGCACAAAAACTTCTGGTTGGG	*
		M00532	0	Sindbis	558	255	40M	*	0	0	GCTATGAAAGGCGTGCGGACCCTGTACTGGATTGGCTTCG	*
		M00532	0	Sindbis	57	255	42M	*	0	0	ACAATGGAGAAGCCAGTAGTAAACGTAGACGTAGACCCCCAG	*
		M00532	0	Sindbis	6410	255	50M28H	*	0	0	GCCAACACTGGACTCAGCGACACTCAATGTCGAATGCTTTCGAAAATATG	*
		M00532	0	Sindbis	5983	255	58M	*	0	0	AGAAAGCCATAACCACTGAGCGACTACTGTCAGGACTACGACTGTTTAACTCTGCCAC	*
		M00532	0	Sindbis	2223	255	40M260H	*	0	0	ATAGGAGTGATAGGCACACCGGGGTCGGGCAAGTCAGCTA	*
		M00532	0	Sindbis	10579	255	35M	*	0	0	CATTCGATCATAAGGTCGTTATCCATCGCGGCCTG	*
		M00532	0	Sindbis	8048	255	38M	*	0	0	AAAGGTAATGAAACCTCTGCACGTGAAAGGAACCATCG	*
		M00532	0	Sindbis	5220	255	47M	*	0	0	GGCTCACTTTCTTCGAGCTTTAGCGGATCGGACAACTCTATTACTAG	*
		M00532	0	Sindbis	6834	255	41M1H	*	0	0	ATAGCAGAACACTTCAAGCAAGGCGACCCGGTACTGGAGAC	*
		M00532	0	Sindbis	9328	255	42M	*	0	0	AAACGAAGTGGGTCTCCAACTCACCGGACTTGATCAGACATG	*
		M00532	0	Sindbis	10354	255	40M	*	0	0	ACAGTGAGAACAGCCAGATGAGTGAGGCGTACGTCGAATT	*
		M00532	0	Sindbis	6074	255	44M	*	0	0	GAAACCATTGTACTCCAGTAGCGTACCGGCGAACTACTCCGATC	*
		M00532	0	Sindbis	9358	255	38M	*	0	0	TGATCAGACATGACGACCACACGGTCCAAGGGAAATTG	*
		M00532	0	Sindbis	8020	255	51M	*	0	0	TCATCGGGCACGCACTGGCCATGGAAGGAAAGGTAATGAAACCTCTGCACG	*
		M00532	0	Sindbis	6002	255	38M1H	*	0	0	GCGACTACTGTCAGGACTACGACTGTATAACTCTGCCA	*
		M00532	0	Sindbis	1755	255	37M1H	*	0	0	GTTGCCTCGCCAAACTCTGTGCTGAAGAATGCCAAAC	*
		M00532	0	Sindbis	9852	255	57M	*	0	0	ATCCCAACTTCGCTGGCACTCTTGTGCTGCGTTAGGTCGGCCAATGCTGAAACGTTC	*
		M00532	0	Sindbis	4557	255	47M	*	0	0	GACGCGGCACTCCAACTTAAGGAGTCTGTAACAGAGCTGAATGATGA	*
		M00532	0	Sindbis	1135	255	67M	*	0	0	TTCTGGTTGGGCTCAACCAGCGAATTGTCATTAACGGTAGGGCTAACAGGAACACCAACACCATGCA	*
		M00532	0	Sindbis	6063	255	52M	*	0	0	ATCACCTATCCGAAACCATTGTACTCCAGTAGCGTACCGGCGAACTACTCCG	*
		M00532	0	Sindbis	9953	255	51M248H	*	0	0	CTGGGTCCAGTTGTGCATACCTTTGGCCGCTTTCATCGTCCTAATGCGCTG	*
		M00532	0	Sindbis	5940	255	42M1H	*	0	0	GAAGCCAACAAAAGTAGGTACCAGTCTCGTAAAGTAGAAAAT	*
		M00532	0	Sindbis	9511	255	48M	*	0	0	TGCTCACCACCAGGAGACTAGGGGCAAACCCGGAACCAACCGCTGAAT	*
		M00532	0	Sindbis	57	255	42M	*	0	0	ACAATGGAGAAGCCAGTAGTAAACGTAGACGTAGACCCCCAG	*
		M00532	0	Sindbis	9011	255	41M	*	0	0	CCGCAAGATAAAACCAAAATTCGTGGGACGGGAAAAATATG	*
		M00532	0	Sindbis	7969	255	74M	*	0	0	TTGAGTTGGAGGCCGACAGATTGTTCGACGTCAAGAACGAAGACGGAGATGTCATCGGGCACGCACTGGCCATG	*
		M00532	0	Sindbis	9761	255	39M	*	0	0	GATGATGATTGGCGTAACTGTTGCAGTGTTATGTGCCTG	*
		M00532	0	Sindbis	10604	255	35M	*	0	0	TCGCGGCCTGGTGTACAACTATGACTTCCCGGAAT	*
		M00532	0	Sindbis	9872	255	35M	*	0	0	CTTGTGCTGCGTTAGGTCGGCCAATGCTGAAACGT	*
		M00532	0	Sindbis	10400	255	64M	*	0	0	AGATTGCGCGTCTGACCACGCGCAGGCGATTAAGGTGCACACTGCCGCGATGAAAGTAGGACTG	*
		M00532	0	Sindbis	11569	255	39M	*	0	0	ATATTAACCATTTATCTAGCGGACGCCAAAAACTCAATG	*
		M00532	0	Sindbis	3930	255	35M264H	*	0	0	AGAAAGTTTGTCAGGGTGTCTGCAGCGAGCCCAGA	*
		M00532	0	Sindbis	10599	255	38M	*	0	0	ATCCATCGCGGCCTGGTGTACAACTATGACTTCCCGGA	*
		M00532	0	Sindbis	237	255	40M	*	0	0	ACAGCGACGATCTTGGACATAGGCAGCGCACCGGCTCGTA	*
		M00532	0	Sindbis	7176	255	54M	*	0	0	CATGGAGTAGTACCTGACAAAGAAATGGCTGAGAGTTGCGCCACCTGGCTCAAC	*
		M00532	0	Sindbis	11386	255	5H34M	*	0	0	CGCTACGCCCCAATGATCCGACCAGCAAAACTCG	*
		M00532	0	Sindbis	10115	255	59M	*	0	0	ACTTGTTGAAAGGGCAGGGTATGCCCCGCCCAATATGGAGATCACTGTCATGTCCTCGG	*
		M00532	0	Sindbis	7367	255	36M	*	0	0	ACCGCTCCCAGCCGACGTCGAGCAAGACGAAGACAG	*
		M00532	0	Sindbis	8842	255	67M	*	0	0	AGGATCACACCGTTAAAGAAGGCACCATGGATGACATCAAGATTAGCACCTCAGGACCGTGTAGAAG	*
		M00532	0	Sindbis	10443	255	39M	*	0	0	GCCGCGATGAAAGTAGGACTGCGTATTGTGTACGGGAAC	*
		M00532	0	Sindbis	10923	255	59M1H	*	0	0	TTTATCAGGACATCAGATGCATTACTGGTCTCAACAGTCAAATGTGAAGTCAGTGAGTG	*
		M00532	0	Sindbis	8319	255	9H44M	*	0	0	CGGGTTGTCGCGATAGTCCTCGGTGGCGCTGATGAAGGAACACG	*
		M00532	0	Sindbis	6006	255	35M	*	0	0	CTGCTGTCAGGACTACGACTGTATAACTCTGCCAC	*
		M00532	0	Sindbis	5960	255	74M1H	*	0	0	CCAGTCTCGTAAAGTAGAAAATCAGAAAGCCATAACCACTGAGCGACTACTGTCAGGACTACGACTGTATAACT	*
		M00532	0	Sindbis	46	255	45M	*	0	0	GCACTACCATCACAATGGAGAAGCCAGTAGTAAACATAGACGTAG	*
		M00532	0	Sindbis	10923	255	70M	*	0	0	TTTATCAGGACATCAGATGCACCACTGGTCTCAACAGTCAAATGTGAAGTCAGTGAGTGCACTTATTCAG	*
		M00532	0	Sindbis	9521	255	37M	*	0	0	CAGGAGACTAGGGGCAAACCCGGAACCAACCACTGAA	*
		M00532	0	Sindbis	22	255	68M1H	*	0	0	ATTGAATCAAACAGCCGACCAATTGCACTACCATCACAATGGAGAAGCCAGTAGTAAACGTAGACGTA	*
		M00532	0	Sindbis	9789	255	52M1H	*	0	0	TTATGTGCCTGTAAAGCGCGCCGTGAGTGCCTGACGCCATACGCCCTGGCCC	*
		M00532	0	Sindbis	6199	255	51M1H	*	0	0	ACGATGCTTACTTGGATATGGTAGACGGGCCAGTCTCCTGCCTGGATACTG	*
		M00532	0	Sindbis	7607	255	43M	*	0	0	ATAGTACACTTCATCTGACTAATACTACAACACCACCACCATG	*
		M00532	0	Sindbis	8312	255	41M	*	0	0	CTCCGGTCGGGTTGTCGCGATAGTCCTCGGTGGCGCTGATG	*
		M00532	0	Sindbis	9325	255	45M	*	0	0	ACCAAACGAAGTGGGTCTTCAACTCACCGGACTTGATCCGACATG	*
		M00532	0	Sindbis	11543	255	65M	*	0	0	CTGCGCAGTGTTGCCACATAACCACTATATTAACCATTTATCTAGCGGACGCCAAAAACTCAATG	*
		M00532	0	Sindbis	63	255	36M	*	0	0	GAGAAGCCAGTAGTAAACGTAGACGTAGACCCCCAG	*
		M00532	0	Sindbis	57	255	42M	*	0	0	ACAATGGAGAAGCCAGTAGTAAACGTAGACGTAGACCCCCAG	*
		M00532	0	Sindbis	5734	255	91M1H	*	0	0	GGAGGACTGAATACTGACTAACCGGGGTAGGTGGGTACATATTTTCGACGGGCACAGGCCCTGGACACTTGCAAAAGAAGTCCGTTCTGCA	*
		M00532	0	Sindbis	10588	255	42M	*	0	0	ATAAGGTCGTTATCCATCGCGGCCTGGTGTACAACTATGACT	*
		M00532	0	Sindbis	8036	255	34M1H	*	0	0	GGCCATGGAAGGAAAGGTAATGAAACCTCTGCAC	*
		M00532	0	Sindbis	6902	255	36M	*	0	0	AGACGACGCTATGGCGTTAACCGGTCTGATGATCTT	*
		M00532	0	Sindbis	9928	255	36M	*	0	0	TGTGGTCGAACAGTCAGCCGTTCTTCTGGGTCCAGT	*
		M00532	0	Sindbis	10924	255	35M	*	0	0	TTATCAGGACATCAGATGCACCACTGGTCTCAACA	*
		M00532	0	Sindbis	2345	255	40M1H	*	0	0	AAGACTGAGGGGTATGCAGATTACGTCGACGACAGTAGAT	*
		M00532	0	Sindbis	5987	255	35M1H	*	0	0	AGCCATAACCACTGAGCGACTACTGTCAGGACTAC	*
		M00532	0	Sindbis	57	255	42M	*	0	0	ACAATGGAGAAGCCAGTAGTAAACGTAGACGTAGACCCCCAG	*
		M00532	0	Sindbis	8549	255	52M	*	0	0	TGAAGAGAACGTGAACCATGAGGCCTACGATACCCTGCTCAATGCCATATTG	*
		M00532	0	Sindbis	5584	255	53M246H	*	0	0	ACGGAGAGATTGATGAGCTGAGCCGCAGAGTAACTGAGTCCGAACCCGTCCTG	*
		M00532	0	Sindbis	8311	255	52M	*	0	0	ACTCCGGTCGGGTTTTCGCGATAGTCTTCGGTGGCGCTGATGAAGGAACACG	*
		M00532	0	Sindbis	6006	255	35M	*	0	0	CTACTGTCAGGACTACGACTGTATAACTCTGCCAC	*
		M00532	0	Sindbis	2088	255	51M	*	0	0	GACAAGAAGCGTTGCGTTAAGAAGGAAGAAGCCTCAGGTCTGGTCCTCTCG	*
		M00532	0	Sindbis	8313	255	73M	*	0	0	TCCGGTCGGGTTGTCGCGACAGTCCTCGGTGGCGCTGATGAAGGAACACGAACTGCCCTTTCGGTCGTCACCT	*
		M00532	0	Sindbis	7800	255	38M	*	0	0	CTAGTCATTGGACAGGCAACCAGACCTCAACCCCCACG	*
		M00532	0	Sindbis	10588	255	54M	*	0	0	ATAAGGTCGTTATCCATCGCGGCCTGGTGTACAACTATGACTTCCCGGAATATG	*
		M00532	0	Sindbis	5941	255	47M1H	*	0	0	AAGCCAACAAAAGTAGGTACCAGTCTCGTCAAGTAGAAAATCAGAAA	*
		M00532	0	Sindbis	8320	255	36M	*	0	0	GGGTTGTCGCGATAGTCCTCGGTGGCGCTGATGAGG	*
		M00532	0	Sindbis	3395	255	45M	*	0	0	CGCCATTGCCGCCGAACTCTCCCGTAGATTTCCGGTGTTCCAGCT	*
		M00532	0	Sindbis	5203	255	97M	*	0	0	TGGATGACAGTAGCTAAGGCTCACTTTTTTCGAGCTTTAGCGGATCGGACAACTCTATTACTAGTATGGACCGTTGGTCGTCAGGACCTAGTTCACT	*
		M00532	0	Sindbis	57	255	41M1H	*	0	0	ACAATGGAGAAGCCAGTAGTAAACGTAGACGTAGACCCCCA	*
		M00532	0	Sindbis	10443	255	44M1H	*	0	0	GCCGCGATGAAAGTAGGACTGCGTATTGTGTACGGGAACACTAC	*
		M00532	0	Sindbis	9872	255	40M	*	0	0	CTTGTGCTGCGTTAGGTCGGCCAATGCTGAAACGTTCACC	*
		M00532	0	Sindbis	5875	255	38M	*	0	0	ATGCCCCGGTGCTCGACACGTCGAAAGAGGAACAACTC	*
		M00532	0	Sindbis	5112	255	46M1H	*	0	0	CAGGCCGAGGAGGCCCCCGAAGTTGTAGCGACACCGTCACCATCTA	*
		M00532	0	Sindbis	10582	255	48M	*	0	0	TCGATCATAAGGTCGTTATCCATCGCGGCCTGGTGTACAGCTATGACT	*
		M00532	0	Sindbis	57	255	39M1H	*	0	0	ACAATGGAGAAGCCAGTAGTAAACGTAGACGTAGACCCC	*
		M00532	0	Sindbis	4541	255	45M	*	0	0	GTGGAAGGAAAGAATCGACGCGGCACTCCAACTTAAGGAGTCTGT	*
		M00532	0	Sindbis	5217	255	41M1H	*	0	0	GAAGGCTCACTTTTTTCGAGCTTTAGCGGCTCGGACAACTC	*
		M00532	0	Sindbis	8312	255	40M	*	0	0	CTCCGGTCGGGTTGTCGCGATAGTCCTCGGTGGCGCTGAT	*
		M00532	0	Sindbis	42	255	57M	*	0	0	AATTGCACTACCATCACAATGGAGAAGCCCGTAGTAAACGTAGACGTAGACCCCCAG	*
		M00532	0	Sindbis	8887	255	36M263H	*	0	0	GCACCTCAGGACCGTGTAGAAGGCTTAGCTACAAAG	*
		M00532	0	Sindbis	11489	255	119M	*	0	0	AATATAGCAACACTAAAAACTCGATGTACTTCCGAGGAAGCGCAGTGCATAATGCTGCGCAGTGTTGCCACATAACCACTATATTAACCATTTATCTAGCGGACGCCAAAAACTCAATG	*
		M00532	0	Sindbis	991	255	48M	*	0	0	AGGGCTTCTTGCTATGCAAAGTTACTGACCCAGTAAAAGGAGAACGGG	*
		M00532	0	Sindbis	5211	255	54M	*	0	0	AGTAGCGAAGGCTCACTTTTTTCGAGCTTTAGCGGATCGGACAACTCTATTACT	*
		M00532	0	Sindbis	8008	255	56M	*	0	0	AAGACGGAGATGTCATCGGGCACGCACTGGCCATGGAAGGAAAGGTAATGAAACCT	*
		M00532	0	Sindbis	57	255	37M	*	0	0	ACAATGGAGAAGCCAGTAGTAAACGTAGACGTAGACC	*
		M00532	0	Sindbis	6921	255	107M	*	0	0	ACCGGTCTGATGATCTTGGAGGACCTGGGTGCGGATCAACCACTACTCGACTTGCTCGAGTGCGCCTTTGGAGAAATATCATCCACCCATCTACCTACGGGTACTCG	*
		M00532	0	Sindbis	2402	255	38M	*	0	0	ATGCCACAAAGCCGTAGAAGTGCTGTACGTTGACGAAG	*
		M00532	0	Sindbis	46	255	50M1H	*	0	0	GCACTACCATCACAATGGAGAAGCCAGTAGTAAACGTAGACTTAGACCCC	*
		M00532	0	Sindbis	9855	255	68M	*	0	0	CCAACTTCGCTGGCACTCTTGTGCTGCGTTAGGTCGGCCAATGCTGAAACGTTCACCGAGACCATGAG	*
		M00532	0	Sindbis	9328	255	41M1H	*	0	0	AAACGAAGTGGGTCTTCAACTCACCGGACTTGATCAGACAT	*
		M00532	0	Sindbis	9863	255	35M	*	0	0	GCTGGCACTCTTGTGCTGCGTTAGGTCGGCCAATG	*
		M00532	0	Sindbis	57	255	42M	*	0	0	ACAATGGAGAAGCCAGTAGTAAACGTAGACGTAGACCCCCAG	*
		M00532	0	Sindbis	745	255	55M	*	0	0	TGAGGAAGAAGGAGTTGAAGCCCGGGTCGCGGGTTTATTTCTCCGTAGGATCGAC	*
		M00532	0	Sindbis	9519	255	38M	*	0	0	ACCAGGAGACTAGGGGCAAACCCGGAACCAACCACTGA	*
		M00532	0	Sindbis	9075	255	43M	*	0	0	AAAATTCCTTGCACAGTGTACGACCGTCTGAAAGAAACAACTG	*
		M00532	0	Sindbis	3005	255	53M1H	*	0	0	TAAAGGAAACTTTCAGGCTACTATAGAGGACTGGGAAGCTGAACACAAGGGAA	*
		M00532	0	Sindbis	8949	255	40M1H	*	0	0	CCAGGGGACAGCGTAACGGTTAGCATAGTGAGTAGCAACT	*
		M00532	0	Sindbis	8423	255	44M	*	0	0	AGGGACAGAAGAGTGGTCCGCAGCACCACTGGTCACGGCAATGT	*
		M00532	0	Sindbis	3891	255	39M	*	0	0	GCCGACCGCAACAGTGAGGACGTAGTCACCGCTCTTGCC	*
		M00532	0	Sindbis	5191	255	83M	*	0	0	TCTCACTGGATATGTATGACAGTAGCCAAGGCTCACTTTTTTCGAGCTTTAGCGGATCGGACAACTCTATTACTAGTATGGAC	*
		M00532	0	Sindbis	11459	255	52M1H	*	0	0	TGGTACATTAGATCCCCGCTTACCGCGGGCAATATAGCAACACTAAAAACTC	*
		M00532	0	Sindbis	4855	255	45M	*	0	0	ACCCGTCGTCTAGCTCGCCCAAAACGTTGCCGTGCCTTTGCATGT	*
		M00532	0	Sindbis	3998	255	35M1H	*	0	0	TTTCCGACAACTAGACAACAGCCGTACACGGCAAT	*
		M00532	0	Sindbis	9299	255	70M229H	*	0	0	CAAGCAGTGCGTCGCCTATAAGAGCGACCAAACGAAGTGGGTCTTCAACTCACCGGACTTGATCAGAGAT	*
		M00532	0	Sindbis	9861	255	52M	*	0	0	TCGCTGGCACTCTTGTGCTGCGTTAGGTCGGCCAATGCTGAAACGTTCACCG	*
		M00532	0	Sindbis	10278	255	90M1H	*	0	0	GCTCATGCAGGCTATACCTGCAAGGTCTTCGGAGGGGTCTACCCCTTTATGTGGGGAGGAGCGCAATGTTTTTGCGACAGTGAGAACAGC	*
		M00532	0	Sindbis	3015	255	39M	*	0	0	TTTCAGGCTACTATAGAGGACTGGGAAGCTGAACACAAG	*
		M00532	0	Sindbis	8021	255	46M	*	0	0	CATCGGGCACGCACCGGCCATGGAAGGAAAGGTAATGAAACCTCTG	*
		M00532	0	Sindbis	9860	255	44M	*	0	0	TTCGCTGGCACTCTTGTGCTGCGTTAGGTCGGCCAATGCTGAAA	*
		M00532	0	Sindbis	11301	255	41M1H	*	0	0	CTTTTCGGCGGCGCCTCGTCGCTATTATTTATAGGACTTAT	*
		M00532	0	Sindbis	857	255	66M	*	0	0	CTTGAATGGAAAGCAGTCGTACACTTGCCGCTGTGATACAGTGGCGAGTTGCGACGGCTACGTAGT	*
		M00532	0	Sindbis	9073	255	36M	*	0	0	AAAAAATTCCTTGCACAGTGTACGACCGTCTGAAAG	*
		M00532	0	Sindbis	5295	255	39M1H	*	0	0	TCACTAGAGATAGTAGACCGAAGGCAGGTGGTGGTGGCT	*
		M00532	0	Sindbis	9857	255	56M	*	0	0	AACTTCGCTGGCACTCTTGTGCTGCGTTAGGTCGGCCAATGCTGAAACGTTCGCCG	*
		M00532	0	Sindbis	6189	255	41M	*	0	0	ACTGACGAGTACGATGCTTACTTGGATATGGTAGACGGGAC	*
		M00532	0	Sindbis	9517	255	39M	*	0	0	CCACCAGGAGACTATGGGCAAACCCGGAACCAACCACTG	*
		M00532	0	Sindbis	9329	255	1H40M	*	0	0	AACGAAGTGGGTCTTCAACTCACCGGACTTGATCAGACAT	*
		M00532	0	Sindbis	6605	255	43M	*	0	0	AGTGCCTATGGATAGATTCGTCATGGACATGAAAAGAGACGTG	*
		M00532	0	Sindbis	11433	255	35M	*	0	0	GAACTGATGTGCATAATGCATCAGGCTGGTACATT	*
		M00532	0	Sindbis	4572	255	40M	*	0	0	CTTAAGGAGTCTGTAACAGAGCCGAAGGATGAAGATATGG	*
		M00532	0	Sindbis	10195	255	68M	*	0	0	AAGAGTACATTACCTGCAAATTCACCACTGTGGTCCCCTCCCCAAAAATCAAATGCTGCGGCTCCTTG	*
		M00532	0	Sindbis	40	255	59M	*	0	0	CCAATTGCACCACCATCACAATGGAGAAGCCAGTAGTAAACTTAGACGTAGACCCCCAG	*
		M00532	0	Sindbis	9057	255	52M	*	0	0	CCTCCCGTTCACGGTAAAAAAATTCCTTGCACAGTGTACGACCGTCTGAAAG	*
		M00532	0	Sindbis	9753	255	41M	*	0	0	ACCGTGGCGATGATTATTGGCGTAACTGTTGCAGTGTTATG	*
		M00532	0	Sindbis	9328	255	68M	*	0	0	AAACGGAGTGGGTCTTCAACTCACCGGACTTGATCAGACATTACGACCACACGGTCCAAGGGAAATTG	*
		M00532	0	Sindbis	8961	255	45M	*	0	0	GTAACGGCTAGCATAGTGAGTAGCAACTCAGCAACGTCATGTACA	*
		M00532	0	Sindbis	11297	255	45M1H	*	0	0	TGCCCTTTTCGGCGTCGCCTCGTCGCTACTAATTATAGGACTTAT	*
		M00532	0	Sindbis	8244	255	63M	*	0	0	GGAGGTAGATTTACCATCCCTCGCGGAGTCGGAGGCAGAGGAGACAGCGGTCGTCCGATCATG	*
		M00532	0	Sindbis	9057	255	51M1H	*	0	0	CCTCCCGTTCACGGTAAAAAAATTCCTTGCACAGTGTACGACCGTCTGAAA	*
		M00532	0	Sindbis	1241	255	52M	*	0	0	ATGGGCTAAGGAGCGCAAGGATGATCTTGATAACGAGAAAATGCTGGGTACT	*
		M00532	0	Sindbis	8552	255	41M	*	0	0	AGAGAACGTGGACCATGAGGCCTACGATACCCTGCTCAATG	*
		M00532	0	Sindbis	8412	255	78M221H	*	0	0	ACGACCCCGGAAGGTACAGAAGAGTGGTCCGCAGCACCACTTGTCACGGCAATGTGTTTGCTCGGAAATGTGAGCTTC	*
		M00532	0	Sindbis	11297	255	46M	*	0	0	TGCCCTTTTCGGCGGCGCCTCGTCGCTATTAATTATAGGACTTATG	*
		M00532	0	Sindbis	6770	255	63M	*	0	0	GGCCGTCTTGCTTCCAAACATTCACACGCTTTTTGACATGTCGGCGGAGGATTTTGATGCAAT	*
		M00532	0	Sindbis	8252	255	57M1H	*	0	0	ACTTACCATCCCTCGCGGAGTAGGAGGCAGAGGAGACAGCGGTCGTCCGATCATGGA	*
		M00532	0	Sindbis	4534	255	65M	*	0	0	ATAAGAAGTGGAAGTAAAGAATCGACTCGGCACTCCAACTTAAGGAGTCTGTAACAGAGCTGAAG	*
		M00532	0	Sindbis	1116	255	2H66M	*	0	0	CCTGACGATGCTCAAAGACTTCTGGTTGGGCTCAACCAGCGAATTGTCATTACCGGTAGGACTAAC	*
		M00532	0	Sindbis	10869	255	52M	*	0	0	GTGGACTGTTCATACGGGAACATTCCCATTTCTATTGACATCCCGAACGCTG	*
		M00532	0	Sindbis	10415	255	45M1H	*	0	0	CCACGCGCAGGCGATTAAGGTGCACACTGCCGCGATGAGAGTAGG	*
		M00532	0	Sindbis	54	255	40M	*	0	0	ATCACAATGGAGAAACCAGTAGTAAACGTCGACGTAGACC	*
		M00532	0	Sindbis	8279	255	45M1H	*	0	0	CAGAGGAGACAGCGGTCGTCCGATCATGGATAACTCCGGTCGGGT	*
		M00532	0	Sindbis	2964	255	41M	*	0	0	TTGCAGGGCGACCCATGGATTAAGCAGCTCACTAACATACC	*
		M00532	0	Sindbis	8025	255	45M1H	*	0	0	GGGCACGCACTGGCCACGGAAGGAAAGGTAATGAAACCTCTGCAC	*
		M00532	0	Sindbis	1545	255	37M1H	*	0	0	TTTGAGGATGCTCAGGAGGAAGCCAGAGCGGAGAAGC	*
		M00532	0	Sindbis	10150	255	44M1H	*	0	0	TGGAGATCACTGTCATGTCCTCGGAGGTTTTGCCTTCCACCAAC	*
		M00532	0	Sindbis	6466	255	62M	*	0	0	ATGACGAGTATTGGGAGGAGTTCGCTCGGAAGCCAATTAGGATTACCACTGAGTTTGTCACC	*
		M00532	0	Sindbis	5432	255	45M1H	*	0	0	AAGCAATAGCTCTGAGTCCCTCCACCTCTCTTTTGGTGGGGTATC	*
		M00532	0	Sindbis	1428	255	36M	*	0	0	TGGACGACCTCTTCGCCCATGTCGCTGAGGCAGAAA	*
		M00532	0	Sindbis	51	255	48M	*	0	0	ACCATCACAATGGAGAAGCCAGTAGTAAACGTAGACGTAGACCCCCAG	*
		M00532	0	Sindbis	8878	255	35M	*	0	0	TCAAGATTAGCACCTCAGGACCGTGTAGAAGGCTT	*
		M00532	0	Sindbis	6623	255	35M1H	*	0	0	CGTCATGGACATGAAAAGAGACGTGAAAGTTACAC	*
		M00532	0	Sindbis	1156	255	42M	*	0	0	GAATTGTCATTAACGGTAGGACTAACAGGAACACCAACACCA	*
		M00532	0	Sindbis	2367	255	38M	*	0	0	ACGTCGAAGACAGTAGATTCGGTTATGCTCAACGGATG	*
		M00532	0	Sindbis	4543	255	60M	*	0	0	GGAAGGAAAGAATCGACGCGGCACTCCAACTTAAGGAGTCTGTAACAGAGCTGAAGGATG	*
		M00532	0	Sindbis	9328	255	83M	*	0	0	AAACGAAGTGGGTCTTCAACTCACCGGACTTGATCAGACATGACGACCACACGGTCCAAGGGAAATTGCATTTGCCTCTCAAG	*
		M00532	0	Sindbis	779	255	49M	*	0	0	TTATTTCTCCGTAGGATCGACACTTTGTCCAGAACACAGAGCCAGCTTG	*
		M00532	0	Sindbis	6014	255	38M	*	0	0	AGGACTACGACTGTATAACTCTGCCACAGATCAGCCAG	*
		M00532	0	Sindbis	9806	255	106M1H	*	0	0	GCGCCGTGAGTGCCTGACGCCATACGCCCTGGCCCCAAACGCCGTAATCCCAACTTCGCTGGCACTCTTGTGCTGCGTTAGGTCGGCCAATGCTGAAACGTTCACC	*
		M00532	0	Sindbis	2098	255	39M	*	0	0	GTTGCGTTAAGAAGGAAGAAGCCTCAGGTCTGGTCCTCT	*
		M00532	0	Sindbis	11315	255	57M	*	0	0	CTCGTCGCTATTAATTATAGGACTTATGATTTTTGCTTGCAGCGTGATGCTGACTAG	*
		M00532	0	Sindbis	7944	255	44M	*	0	0	CCCGGAAAGAGACAGCGCACGGCACTTAAGTTGGAGGCCGACAG	*
		M00532	0	Sindbis	44	255	2H55M	*	0	0	TTGCACTACCATCACAATGGAGAAGCCAGTAGTAAACGTAGACGTAAACCCCCAG	*
		M00532	0	Sindbis	11572	255	36M	*	0	0	TTAACCATTTATCTAGCGGACGCCAAAAACTCAATG	*
		M00532	0	Sindbis	5020	255	51M	*	0	0	CGAAAGTAGTCCTGTTTAATCCGCACACTCCCGCATTCGTTCCCGCCCGTA	*
		M00532	0	Sindbis	10454	255	53M	*	0	0	AGTAGGACTGCGTATTGTGTACGGGAACACTACCAGTTTCCTAGATGTGTACG	*
		M00532	0	Sindbis	8036	255	35M	*	0	0	GGCCATGGAAGGAAAGGTAATGAAACCTCTGCACG	*
		M00532	0	Sindbis	11289	255	1H54M	*	0	0	TGGCTGTTTGCCCTTTTCGGCGGCGCCTCGTCGCTATTAATTATAGGACTTATG	*
		M00532	0	Sindbis	4524	255	58M	*	0	0	TATTGCCTGGATAATAAGTGGAAGGAAAGAATCGACGCGGCACTCCAACTTAAGGAGT	*
		M00532	0	Sindbis	4549	255	37M	*	0	0	AAAGAATCGACGCGGCACTCCAACTCAAGGAGTCTGT	*
		M00532	0	Sindbis	10627	255	40M1H	*	0	0	ACTTCCCGGAATATGGAGCGATGAAACCAGGAGCGTTTGG	*
		M00532	0	Sindbis	6204	255	60M1H	*	0	0	GCTTACTTGGATATGGTAGACGGGACAGTCGCCTGCCTGGATACTGCAACCTTCTGCCCC	*
		M00532	0	Sindbis	11566	255	42M	*	0	0	ACTATATTAACCATTTATCTAGCGGACGCCAAAAACTCAATG	*
		M00532	0	Sindbis	4524	255	61M	*	0	0	TATTGCCTGGATAAGAAGTGGAAGGAAAGCATCGACGCGGCACTCCAACTTAAGGAGTCTG	*
		M00532	0	Sindbis	2320	255	63M	*	0	0	GTCGCGAAATTGAGGCCGACGTGCTAAGACTGAGGGGTATGCAGATTACGTCGAAGACAGTAG	*
		M00532	0	Sindbis	10422	255	63M	*	0	0	CAGGCGATTAAGGTGCACACTGCCGCGATGAAAGCAGGACTGCGTATTGTGTAGGGGAACACT	*
		M00532	0	Sindbis	11572	255	35M1H	*	0	0	TTAACCATTTATCTAGCGGACGCCAAAAACTCAAT	*
		M00532	0	Sindbis	10389	255	82M	*	0	0	GAATTGTCAGCAGATTGCGCGTCTGACCACGCGCAGGCGATTAAGGTGCACACTGCCGCGATGAAAGTAGGACTGCGTATTG	*
		M00532	0	Sindbis	6475	255	52M1H	*	0	0	ATTGGGAGGAGTTCGCTCGGAAGCCAATTCGGATTACCACTGAGTTTGCCAC	*
		M00532	0	Sindbis	6006	255	35M	*	0	0	CTACTGTCAGGACTACGACTGTATAACTCTGCCAC	*
		M00532	0	Sindbis	5994	255	47M	*	0	0	ACCACTGAGCGACTACTGTCAGGACTACGCCTGTATAACTCTGCCAC	*
		M00532	0	Sindbis	10326	255	42M1H	*	0	0	ATGTGGGGAGGAGCGCAATGTTTTTGCGACAGTGAGAACAGC	*
		M00532	0	Sindbis	1130	255	54M	*	0	0	AAAACTTCTGGTTGGGCTCAACCAGCGAATTGTCATTAACGTTAGGACTAACAG	*
		M00532	0	Sindbis	2663	255	47M	*	0	0	TTACGATGGAAAGATGAAAACCACGAACCCGTGCAAGAAGAACATTG	*
		M00532	0	Sindbis	9304	255	60M1H	*	0	0	AGTGCGTCGCCTATAAGAGCGACCAAACGCAGTGGGTCTTCAACTCACCGGACTTGATCA	*
		M00532	0	Sindbis	3027	255	43M1H	*	0	0	ATAGAGGACTGGGAAGCTGAACACAAGGGAATAATTGCTGCAA	*
		M00532	0	Sindbis	9328	255	37M	*	0	0	AAACGAATTGGGTCTTCAACTCACCGGACTTGATCAG	*
		M00532	0	Sindbis	10438	255	52M	*	0	0	ACACTGCCGCGATGAAAGTAGGACTGCGTATTGTGTACGGGAACACTACCAG	*
		M00532	0	Sindbis	9066	255	43M	*	0	0	CACGGTAAAAAAATTCCTTGCACAGTGTACGACCGTCTGAAAG	*
		M00532	0	Sindbis	43	255	50M	*	0	0	ATTGCACTACCATCACAATGGAGAAGCCAGTAGTAAACGTAGACGTAGAC	*
		M00532	0	Sindbis	6211	255	64M	*	0	0	TGGATATGGTAGACGGGACAGTCGCCTGCCTGGATACTGCAACCTTCTGCCCCGCCAAGCTTAG	*
		M00532	0	Sindbis	11246	255	39M	*	0	0	TGGCCAAGAATTTCAAGCCGCCATCTCAAAAACATCATG	*
		M00532	0	Sindbis	6020	255	36M1H	*	0	0	ACGACTGTATAACTCTGCCACAGATCAGCCAGAATG	*
		M00532	0	Sindbis	8578	255	37M1H	*	0	0	ATACCCTGCTCAATGCCATATTGCGGTGCGGATCGTC	*
		M00532	0	Sindbis	11303	255	40M	*	0	0	TTTCGGCGGCGCCTCGTCGCTATTAATTATAGGACTTATG	*
		M00532	0	Sindbis	3394	255	46M	*	0	0	ACGCCATTGCCGCCGAACTCTCCCGTAGATTTCCGGTGTTCCAGCT	*
		M00532	0	Sindbis	237	255	37M1H	*	0	0	ACAGCGACGATCTTGGACATAGGCAGCGCCCCGGCTC	*
		M00532	0	Sindbis	8007	255	64M	*	0	0	GAAGACGGAGATGTCATCGGGCACGCACTGGCCATGGAAGGAAAGGTAATGAAACCTCTGCACG	*
		M00532	0	Sindbis	8647	255	40M	*	0	0	TTACCCTGACCAGCCCCTACTTGGGCACATGCTCGTACTG	*
		M00532	0	Sindbis	10432	255	53M	*	0	0	AGGTGCACACTGCCGCGATGAAAGTAGGACTGCGTATTGTGTACGGGAACACT	*
		M00532	0	Sindbis	6842	255	39M	*	0	0	ACACTTCAAGCAAGGCGACCCGGTACTGGAGACGGATAT	*
		M00532	0	Sindbis	9328	255	40M	*	0	0	AAACGAAGTGGGTCTTCAACTCACCGGACTTGATTAGACA	*
		M00532	0	Sindbis	10449	255	38M	*	0	0	ATAAAAGTAGGACTGCGTATTGTGTACGGGAACACTAC	*
		M00532	0	Sindbis	5873	255	47M	*	0	0	TCATGCCCCGGTGCTCGACACGTCGAAAGAGGAACAACTCAAACTCA	*
		M00532	0	Sindbis	7994	255	68M	*	0	0	CGACGTCAAGAACGAAGACGGAGATGTCATCGGGCACGCACTGGCCATGGAAGGCAAGGTAATGAAAC	*
		M00532	0	Sindbis	8978	255	65M	*	0	0	GAGTAGCAACTCAGCAACGTCATGTACACTGGCCCGCAAGATAAAACCAAAATTCGTGGGACGGG	*
		M00532	0	Sindbis	5299	255	39M	*	0	0	TAGAGATAGTAGACCGAAGGCAGGTGGTGGTGGCTGACG	*
		M00532	0	Sindbis	57	255	42M	*	0	0	ACAATGGAGAAGCCAGTAGTAAACGTAGACGTAGACTCCCAG	*
		M00532	0	Sindbis	2997	255	26M1D40M	*	0	0	AACATACCTAAAGGAAACTTTCAGGCACTATAGAGGACTGGGAAGCTGAACACAAGGGAATAATTG	*
		M00532	0	Sindbis	4544	255	87M	*	0	0	GAAGGAAAGAATCGACGCGGCACTCCAACTTAAGGAGTCTGTAACAGAGCTGAAGGATGAAGACATGGAGATCGACGATGAGTTAGT	*
		M00532	0	Sindbis	8950	255	52M1H	*	0	0	CAGGGGACAGCGTAACGGTTAGCGTAGTGCGTAGCAACTCAGCAACGTCATG	*
		M00532	0	Sindbis	7960	255	44M	*	0	0	GCATGGCACTTAAGTTGGAGGCCGACAGATTGTTCGACGTCAAG	*
		M00532	0	Sindbis	1755	255	45M1H	*	0	0	GTTGTCTCGCCAAACTCTGTGCTGAAGAATGCCAAACTCGCACCA	*
		M00532	0	Sindbis	10432	255	35M	*	0	0	AGGTGCACACTGCCGCGATGAGAGTAGGACTGCGT	*
		M00532	0	Sindbis	10144	255	37M1H	*	0	0	TCAATTTGGAGATCACTGTCATGTCCTCGGAGGTTTT	*
		M00532	0	Sindbis	10810	255	3H72M	*	0	0	GCCCACTGCAGGAAACCGCACCTTTCGGGTGTAAGATTGCAGTAAATCCGCTCCGAGCGGTGGACTGTTCAT	*
		M00532	0	Sindbis	8324	255	37M1H	*	0	0	TGTCGCGATAGTCCTCGGTGGCGCTGATGAAGGAACA	*
		M00532	0	Sindbis	11573	255	48M2H	*	0	0	TAACCATTTATCTAGCGGACGCCAAAAACTCAATGTACTTCCGAGGAA	*
		M00532	0	Sindbis	8025	255	46M	*	0	0	GGGCACGCACTGGCCATGGAAGGAAAGGTAATGAAACCTCTGCACG	*
		M00532	0	Sindbis	9328	255	37M	*	0	0	AAACGAAGTGGGTCTTCAACTCACCGGACTTGATCAG	*
		M00532	0	Sindbis	6006	255	41M1H	*	0	0	CTACTGTCAGGACTACGACTGTATAACTCTGCCACAGATCA	*
		M00532	0	Sindbis	8311	255	52M	*	0	0	ACTCCGGTCGGGTTGTCGCGATAGTCCTCGGTGGCGCTGATGAAGGAACACG	*
		M00532	0	Sindbis	7184	255	42M	*	0	0	AGTATCTGACAAAGAAATGGCTGAGAGGTGCGCCACCTGGCT	*
		M00532	0	Sindbis	8724	255	42M1H	*	0	0	GAGCAGGTCTGGGACGAAGCGGACGATAACACCACACGCATA	*
		M00532	0	Sindbis	397	255	39M	*	0	0	ACTTGCATGAGAAGATTAAGGATCTCCGGACCGTACTTG	*
		M00532	0	Sindbis	8311	255	52M	*	0	0	ACTCCGGTCGGGTTGTCGCGATAGTCCTCGGTGGCGCTGATGAAGGAACACG	*
		M00532	0	Sindbis	8726	255	2H40M1H	*	0	0	GCAGGTCTGGGACGAAGCGGACGATAACACCACACGCATA	*
		M00532	0	Sindbis	422	255	103M	*	0	0	CCGGACCGTACTTGATACGCCGGATGCTGAAACACCATCGCTCTGCTTTCACAACGATGTTACCTGCAACATGCGTGCCGAATATTCCGTCATGCAGGACGTG	*
		M00532	0	Sindbis	5563	255	51M1H	*	0	0	TGTCTTTCGGATCGTTTTCCGACGGAGAGATTGATGAGCTGAGCCGCAGAG	*
		M00532	0	Sindbis	5574	255	41M	*	0	0	TCGTTTTCCGACGGAGAGATTGATGAGCTGAGCCGCAGAGT	*
		M00532	0	Sindbis	8635	255	52M	*	0	0	TCATTGACGACTTTACCCTGACCAGCCCCTACTTGGGCACATGCTCGTACTG	*
		M00532	0	Sindbis	8015	255	58M	*	0	0	AGATGTCATCGGGCACGCACTGGCCATGGCAGGAAAGGTAATGAAACCTCTTCACGTG	*
		M00532	0	Sindbis	3979	255	62M	*	0	0	ATACAGAAATGTACCTGATTTTCCGACAACTAGACAACAGCCGTACACGGCAATTCACCCCG	*
		M00532	0	Sindbis	10426	255	61M1H	*	0	0	CGATTAAGGTGCACACTGCCGCGATGAAAGTAGGACTGCGTATTGTGTACGGGAACACTAC	*
		M00532	0	Sindbis	1484	255	41M	*	0	0	AAAGAAGGAGGAAAAACTGCTGCAGGTCTCGGAGGAATCAG	*
		M00532	0	Sindbis	8880	255	37M	*	0	0	AAGATTAGCACCTCAGGACCGTGTAGAAGGCTTAGCT	*
		M00532	0	Sindbis	5551	255	43M	*	0	0	CGGATGTGCCTATGTCTTTCGGATCGTTTTCCGACGGAGAGAT	*
		M00532	0	Sindbis	4536	255	51M	*	0	0	AAGAAGTGGAAGGAAAGAATCGACGCGGCACTCCAACTTAAGGAGTCTGTA	*
		M00532	0	Sindbis	8025	255	46M	*	0	0	GGGCACGCACTGGCCATGGAAGGAAAGGTAATGAAACCTCTGCACG	*
		M00532	0	Sindbis	9244	255	51M	*	0	0	ACTACAAGACCGGAACCGTTTCGACCCGCACCGAAATCACTGGTTGCACCG	*
		M00532	0	Sindbis	6001	255	41M	*	0	0	AGCGACTACTGTCAGGACTACGACTGTATAACTCCGCCACA	*
		M00532	0	Sindbis	1721	255	52M	*	0	0	TCAAGCAAATGACCGTATGATCGGACAGTATATCGTTGTCTCGCCAAACTCT	*
		M00532	0	Sindbis	3720	255	43M	*	0	0	TTTCCGCCGCAGGCACGGTACGACCTGGTGTTCATCAACATTG	*
		M00532	0	Sindbis	4571	255	51M248H	*	0	0	ACTTAAGGAGTCTGTAACAGAGCTGAAGGATGAAGATATGGAGATTGAAGA	*
		M00532	0	Sindbis	1161	255	38M1H	*	0	0	GTCATTAACGGTAGGACTAACAGAAACACCAACACCAT	*
		M00532	0	Sindbis	4569	255	43M	*	0	0	CAACTTAAGGAGTCTGTAACAGAGCTGAAGGATGAAGATATGG	*
		M00532	0	Sindbis	8873	255	36M	*	0	0	TGACATCAAGATTAGCACCTCAGGACCGTGTAGAAG	*
		M00532	0	Sindbis	9246	255	39M	*	0	0	TACAAGACCGGAACCGTTTCGACCCGCACCGAAATCACT	*
		M00532	0	Sindbis	243	255	39M	*	0	0	ACGATCTTGGACATAGGCAGCGCACCGGCTCGTAGACTG	*
		M00532	0	Sindbis	5244	255	94M	*	0	0	GGATCGGACAACTCTATTACTAATATGGACAGTTGGTCGTCAGGACCTAGTTCACTAGAGATAGTAGACCGAAGGCAGGTGGTGGTGGCTGACG	*
		M00532	0	Sindbis	9417	255	42M40H	*	0	0	CCGAGTACCTGCATGGTCCCTGTTGCCCACGCGCCGAATGTA	*
		M00532	0	Sindbis	11330	255	40H42M	*	0	0	TATAGGACTTATGATTTTTGCTTGCAGCATGATGCCGACTAG	*
		M00532	0	Sindbis	7799	255	1H39M	*	0	0	CCCAGTCATTGGACAGGCAACTAGACCTCAACCCCCACG	*
		M00532	0	Sindbis	5434	255	48M	*	0	0	GCAATAGCTCTGAGTCCCTCCACCTCTCTTTTGGTGGGGTATCCATGT	*
		M00532	0	Sindbis	11563	255	45M	*	0	0	ACCACTATATTAACCATTTATCTAGCGGACGCCAAACACTCAATG	*
		M00532	0	Sindbis	10354	255	40M	*	0	0	ACAGTGAGAACAGCCAGATGAGTGAGGCGTACGTCGAATT	*
		M00532	0	Sindbis	8961	255	48M1H	*	0	0	GTAACGGTTAGCATAGTGAGTAGCAAATCAGCAACGTCATGTACACTG	*
		M00532	0	Sindbis	220	255	49M1H	*	0	0	AGCTGGAGGTTCCTACCACAGCGACGATCTTGGACATAGGCAGCGCACC	*
		M00532	0	Sindbis	7801	255	56M1H	*	0	0	TAGTCATTGGACAGGCAACTAGACCTCAACCCCCACGTCCACGCCCGCCACCGCGC	*
		M00532	0	Sindbis	9417	255	34M1H	*	0	0	CCGAGTACCTGCATCGTCCCTGTTGCCCACGCGC	*
		M00532	0	Sindbis	3720	255	43M	*	0	0	TTTCCGCCGCAGGCACGGTACGACCTGGTGTTCATCAACATTG	*
		M00532	0	Sindbis	6539	255	44M	*	0	0	TAGACTGAAAGGCCCTAAGGCCGCCGCACTATTTGCAAAGACGT	*
		M00532	0	Sindbis	3007	255	42M	*	0	0	AAGGAAACTTTCAGGCTACTATAGAGGTCTGGGAAGCCGAAC	*
		M00532	0	Sindbis	9328	255	42M	*	0	0	AAACGAAGTGGGTCTTCAACTCACCGGACTTGATCAGACATG	*
		M00532	0	Sindbis	10452	255	55M	*	0	0	AAAGTAGGACTGCGTATTGTGTACGGGAACACTACCAGTTTCCTAGATGTGTACG	*
		M00532	0	Sindbis	6531	255	34M1H	*	0	0	TATGTAGCTAGACTGAAAGGCCCTAAGGCCGCCG	*
		M00532	0	Sindbis	42	255	57M	*	0	0	AATTGCACTACCATCACAATGGAGAAGCCAGTAGTAAACGTAGACGTAGACCCCCAG	*
		M00532	0	Sindbis	10115	255	64M	*	0	0	ACTTGTTGAAAGGGCAGGGTATGCCCCGCTCAATTTGGAGATCACTGTCATGTCCTCGGAGGTT	*
		M00532	0	Sindbis	9328	255	37M	*	0	0	AAACGAAGTGGGTCCTCAACTCACCGGACTTGATCAG	*
		M00532	0	Sindbis	11045	255	41M	*	0	0	ATGCCCCGTACATTCGCATTCGAGCACAGCAACTCTCCAAG	*
		M00532	0	Sindbis	10593	255	42M	*	0	0	GTCGTTATCCATCGCGGCCTGGTGTACAACTATGACTTCCCG	*
		M00532	0	Sindbis	4568	255	38M	*	0	0	CCAACTTAAGGAGTCTGTAACAGAGCTGAAGGATGAAG	*
		M00532	0	Sindbis	9328	255	41M258H	*	0	0	AAACGAAGTGGGTCTTCAACTCACCGGACTTGATCAGAGAT	*
		M00532	0	Sindbis	5207	255	64M	*	0	0	TGACAGTAGCGAAGGCTCACTTTTTTCGAGCTTTAGCGGATCGGACAACTCTATTACTAGTATG	*
		M00532	0	Sindbis	11573	255	1H34M	*	0	0	TAACCATTTATCTAGCGGACGCCAAAAACTCAAT	*
		M00532	0	Sindbis	6196	255	53M	*	0	0	AGTACGATGCTTACTTGGATATGGTAGACGGGACAGTCGCCTGCCTGGATACT	*
		M00532	0	Sindbis	5217	255	50M	*	0	0	GAAGGCTCACTTTTTTCGAGCTTTAGCGGATCGGACAACTCTATTACTAG	*
		M00532	0	Sindbis	5998	255	43M	*	0	0	CTGAGCGACTACTGCCAGGACTACGACTGTATAACTCTGCCAC	*
		M00532	0	Sindbis	9503	255	52M1H	*	0	0	CTTGACATTGCTCACCACCAGGAGACCGGGGGCAAACCCGGAACCAACCACT	*
		M00532	0	Sindbis	8663	255	40M	*	0	0	CTACTTGGGCACATTCTCGTACTGCCACCATACTGAACCG	*
		M00532	0	Sindbis	5587	255	39M	*	0	0	GAGAGATTGATGAGCTGAGCCGCAGAGTAACTGAGTCCG	*
		M00532	0	Sindbis	8708	255	46M	*	0	0	CAGCCCTGTTAAGATCGAGCAGGTCTGGGACGAAGCGGACGATAAC	*
		M00532	0	Sindbis	11438	255	77M	*	0	0	GATGTGCATAATGCATCAGGCTGGTACATTAGATCCCCGCTTACCGCGGGCAATATAGCAACACTAAAAACTCGATG	*
		M00532	0	Sindbis	8886	255	37M	*	0	0	AGCACCTCAGGACCGTGTAGAAGGCTTAGCTACAAAG	*
		M00532	0	Sindbis	9059	255	50M	*	0	0	TCCCGTTCACGGTAAAAAAATTCCTTGCACAGTGTACGACCGTCTGAAAG	*
		M00532	0	Sindbis	10441	255	41M	*	0	0	CTGCCGCGATGAAAGTAGGACTGCGTATTGTGTACGGGAAC	*
		M00532	0	Sindbis	9299	255	66M	*	0	0	CAAGCAGTGCGTCGCCTATAAGAGCGACCAAACGAAGTGGGTCTTCAACTCACCGGACTTGATCAG	*
		M00532	0	Sindbis	9328	255	37M	*	0	0	AAACGAAGTGGGTCTTCAACTCACCGGACTTGATCAG	*
		M00532	0	Sindbis	11374	255	57M	*	0	0	CACGAAGATGACCGCTACGCCCCAATGATCCGACCAGCAAAACTCGATGTACTTCCG	*
		M00532	0	Sindbis	8305	255	44M1H	*	0	0	TGGATAACTCCGGTCGGGTTGTCGCGATAGTCCTCGGTGGCGCT	*
		M00532	0	Sindbis	6535	255	48M	*	0	0	TAGCTAGACTGAAAGGCCCTAAGGCCGCCGCACTATTCGCAAAGACGT	*
		M00532	0	Sindbis	6132	255	7H37M255H	*	0	0	GCTGTCTGTAACAACTATCTGCATGAGAACTATCCAA	*
		M00532	0	Sindbis	3422	255	47M	*	0	0	ATTTCCGGTGTTCCAGCTAGCTGGGAAGGGCACACAACTTGATTTGC	*
		M00532	0	Sindbis	1752	255	43M	*	0	0	ATCGTTGTCTCGCCAAACTCTGTGCAGAAGAATGCCAAACTCG	*
		M00532	0	Sindbis	10423	255	41M	*	0	0	AGGCGATCAAGGTGCACACTGCCGCGATGAAAGTAGGACTG	*
		M00532	0	Sindbis	6738	255	40M1H	*	0	0	GGGATTCACCGGGAATTAGTGCGTAGGCTTACGGCCGTCT	*
		M00532	0	Sindbis	10443	255	44M1H	*	0	0	GCCGCGATGAAAGTAGGACTGCGTATTGTGTACGGGAACACTAC	*
		M00532	0	Sindbis	5761	255	44M	*	0	0	TAGGTGGGTACATATTTTCGACGGACACAGGCCCTGGGCACTTG	*
		M00532	0	Sindbis	8035	255	36M	*	0	0	TGGCCATGGAAGGAAAGGTAATGAAACCTCTGCACG	*
		M00532	0	Sindbis	9820	255	43M	*	0	0	TGACGCCATACGCCCTGGCCCCAAACGCCGTAATCCCAACTTC	*
		M00532	0	Sindbis	194	255	55M	*	0	0	TTCGCATCTGGCCAGTAAACTAATCGAGCTGGAGGTTCCTACCACAGCGACGATC	*
		M00532	0	Sindbis	10843	255	49M	*	0	0	AGATTGCAGTAAATCCGCTCCGAGCGGTGGACTGTTCATACGGGAACAT	*
		M00532	0	Sindbis	5990	255	51M	*	0	0	CATAACCACTGAGCGACTACTGTCAGGACTACGACTGTATAACTCTGCCAC	*
		M00532	0	Sindbis	9328	255	45M	*	0	0	AAACGAAGTGGGTCTTCAACTCACCGGACTTGATCAGGCATGACG	*
		M00532	0	Sindbis	8658	255	47M	*	0	0	AGCCCCTACTTGGGCACATGCTCGTACTGCCACCATACTGAACCGTG	*
		M00532	0	Sindbis	7614	255	36M	*	0	0	ATTTCATCTGACTAATACTGCAACACCACCACCATG	*
		M00532	0	Sindbis	5993	255	48M	*	0	0	AACCACTGAGCGACTACTGTCAGGACTACGACTGTATAACTCCGCCAC	*
		M00532	0	Sindbis	4510	255	43M	*	0	0	CGGACGTAACCATCTATTGCCTGGATAAGCAGTGGAAGGAAAG	*
		M00532	0	Sindbis	2097	255	40M	*	0	0	CGTTGCGTTAAGAAGGAAGAAGCCTCAGGTCTGGTCCTCT	*
		M00532	0	Sindbis	10448	255	37M	*	0	0	GATGAAAGTAGGACTGCGTATTGTGTACGGGAACACT	*
		M00532	0	Sindbis	4549	255	44M253H	*	0	0	AAAGAATCGACGCGGCACTCCAACTTAAGGAGTCTGTAACAGAG	*
		M00532	0	Sindbis	1111	255	44M1H	*	0	0	TATCACCTGACGATGCACAAAAGCTTCTGGTTGGGCTCAACCAG	*
		M00532	0	Sindbis	9328	255	41M258H	*	0	0	AAACGAAGTGGGTCTTCAACTCACCGGACTTGATCAGAGAT	*
		M00532	0	Sindbis	11296	255	47M	*	0	0	TTGCCCTTTTCGGCGGCGCCTCGTCGCTATTAATTATAGGACTTATG	*
		M00532	0	Sindbis	218	255	52M	*	0	0	CGAGCTGGAGGTTCCTACCACAGCGACGATCTTGGACATAGGCAGCGCACCG	*
		M00532	0	Sindbis	8658	255	40M	*	0	0	AGCCCCTACTTGGGCACATGCTCGTACTGCCACCATCCTG	*
		M00532	0	Sindbis	8036	255	35M	*	0	0	GGCCATGGAAGGAAAGGTAATGAAACCTCTGCACG	*
		M00532	0	Sindbis	10438	255	50M	*	0	0	ACACTGCCGCGATGAAAGTAGGACTGCGTCTTGTGTACGGGAACACTACC	*
		M00532	0	Sindbis	3580	255	39M	*	0	0	AGAAATTCTTGAACCAGTTCAAACACCACTCAGTACTTG	*
		M00532	0	Sindbis	9328	255	35M	*	0	0	AAACGAAGTGGGTCTTCAACTCACCGGACTTGATC	*
		M00532	0	Sindbis	8951	255	43M256H	*	0	0	AGGGGACAGCGTAACGGTTAGCATAGTGAGTAGCAACCCACCA	*
		M00532	0	Sindbis	8311	255	34M1H	*	0	0	ACTCCGGTCGGGTTTTCGCGATAGTCCTCGGTGG	*
		M00532	0	Sindbis	10427	255	40M	*	0	0	GATTAAGGTGCACACTGCCGCGATGAAAGTAGGACTGCGT	*
		M00532	0	Sindbis	4548	255	56M	*	0	0	GAAAGAATCGACGCGGCACTCCAACTTAAGGAGTCTGTAACAGAGCTGAAGGATGA	*
		M00532	0	Sindbis	6293	255	43M	*	0	0	TGAGTATAGAGCCCCGAATATCCGCAGTGCGGTTCCATCATCG	*
		M00532	0	Sindbis	5716	255	35M1H	*	0	0	GACGTAGACGCAGGAGCAGGAGGACTGAATACTGA	*
		M00532	0	Sindbis	5990	255	50M1H	*	0	0	CATAACCACTGAGCGACTACTGTCAGGACTACGACTGTATAACTCTGCCA	*
		M00532	0	Sindbis	556	255	42M	*	0	0	AGGCTATGAAAGGCGTGCGGACCCTGTACTGGATTGGCTTCG	*
		M00532	0	Sindbis	9825	255	47M	*	0	0	CCATACGCCCTGGCCCCAAACGCCGTAATCCCAACTTCGCTGGCACT	*
		M00532	0	Sindbis	9708	255	48M1H	*	0	0	TACCATCGCCATCCTGTGTACACCATCTTCGCCGTCGCATCAGCTACC	*
		M00532	0	Sindbis	8314	255	35M	*	0	0	CCGGTCGGGTTGTCGCGATAGTCCTCGGTGGCGCT	*
		M00532	0	Sindbis	6011	255	41M	*	0	0	GTCAGGACTACGACTGTATAACTCTGCCACAGATCAGCCAG	*
		M00532	0	Sindbis	57	255	42M	*	0	0	ACGATGGAGAAGCCAGTAGTAAACGTAGACGTAGACCCCCAG	*
		M00532	0	Sindbis	10599	255	50M1H	*	0	0	ATCCATCGCGGCCTGGTGTACAACTATGACTTCCCGGAATATGGAGCGAT	*
		M00532	0	Sindbis	10596	255	39M	*	0	0	GTTATCCATCGCGGCCTGGTGTACAACTATGACTTCCCG	*
		M00532	0	Sindbis	10596	255	39M	*	0	0	GTTATCCATCGCGGCCTGGTGTACAACTATGACTTTCCG	*
		M00532	0	Sindbis	1423	255	59M	*	0	0	CCGTATGGACGACCTCTTTGCCCATGCCGCTGAGGCAGAAACTGAAACTGGCATTGCAA	*
		M00532	0	Sindbis	8532	255	92M	*	0	0	AGAGCCCTCGACATCCTTGAAGAGAACGTGAACCATGAGGCCTACGATACCCTGCTCAATGCCATATTGCGGTGCGGATCGTCTGGCAGAAG	*
		M00532	0	Sindbis	6936	255	39M	*	0	0	TTGGAGGACCTGGGTGTGGATCAACCACTCCTCGACTTG	*
		M00532	0	Sindbis	8032	255	39M	*	0	0	CACTGGCCATGGGAGGAAAGGTAATGAAACCTCTGCACG	*
		M00532	0	Sindbis	9701	255	38M	*	0	0	GCATTACTACCATCGCCATCCTGTGTACACCATCTTAG	*
		M00532	0	Sindbis	10297	255	44M	*	0	0	GCAAGGTCTTCGGAGGGGCCTACCCCTTTATGTGGGGAGGAGCG	*
		M00532	0	Sindbis	8029	255	38M	*	0	0	ACGCACTGGCCATGGAAGGAAAGGTAATGCAACCTCTG	*
		M00532	0	Sindbis	219	255	46M	*	0	0	GAGCTGGAGGTTCCTACCACAGCGACGATCTTGGACATAGGCAGCG	*
		M00532	0	Sindbis	6577	255	45M	*	0	0	AGACGTATAATTTGGTCCCATTGCAAGAAGTGTCTATGGATAGAT	*
		M00532	0	Sindbis	8585	255	36M	*	0	0	GCTCAATGCCATATTGCGGTGCGGATCGTCTGGCAG	*
		M00532	0	Sindbis	10447	255	43M	*	0	0	CGATGAAAGTAGGACTGCGTATTGTGTACGGGAACACTACCAG	*
		M00532	0	Sindbis	539	255	51M	*	0	0	CGGAACTATCTATCATCAGGCTATGAAAGGTGTGCGGACCCTGTACTGGAT	*
		M00532	0	Sindbis	11572	255	36M	*	0	0	TTAACCATTTATCTAGCGGACGCCAAAAACTCAATG	*
		M00532	0	Sindbis	6058	255	57M	*	0	0	ATAAGATCACCTATTCGAAACCATTGTACTCCAGTAGCGTACCGGCGAACTACTCCG	*
		M00532	0	Sindbis	2639	255	37M	*	0	0	TACAGCTATTGCATCGACACTGCATTACGATGGAAAG	*
		M00532	0	Sindbis	6023	255	35M	*	0	0	ACTGTATAACTCTGCCACAGATCAGCCAGAATGCT	*
		M00532	0	Sindbis	9328	255	37M	*	0	0	AAACGAAGTGGGTCTTCAACTCACCGGACTTGATCAG	*
		M00532	0	Sindbis	11558	255	43M8H	*	0	0	ACATAACCACTATATTAACCATTCATCTAGCGGACGCCAAAAA	*
		M00532	0	Sindbis	6005	255	46M1H	*	0	0	ACTACTGTCAGGACTACGACTGTATAACTCTGCCACAGATCAGCCA	*
		M00532	0	Sindbis	1118	255	42M	*	0	0	TGACGATGCACAAAGACTTCTGGTTGGGCTCAGCCAGCGAAT	*
		M00532	0	Sindbis	11642	255	52M1H	*	0	0	AGCGTCTCCATAACTTTTATTATTTCTTTTATTAATCAACAAAATTTTGTTT	*
		M00532	0	Sindbis	8973	255	53M	*	0	0	ATAGTGAGTAGCAACTCAGCAACGTCATGTACACTGGCCCGCAAGATAAAACC	*
		M00532	0	Sindbis	5997	255	44M	*	0	0	ACTGAGCGACTACTGTCAGGACTACGACTGTATAACTCTGCCAC	*
		M00532	0	Sindbis	5997	255	43M1H	*	0	0	ACTGAGCGACTACTGTTAGGACTACGACTGTATAACTCTGCCA	*
		M00532	0	Sindbis	5771	255	40M	*	0	0	CATATTTTCGACGGACACAGGCCCTGGGCACTTGCAAAAG	*
		M00532	0	Sindbis	8875	255	48M	*	0	0	ACATCAAGATTAGCACCTCAGGACCGTGTAGAAGGCTTAGCTACAAAG	*
		M00532	0	Sindbis	10775	255	89M1H	*	0	0	ATCAGGATTTGAGATGTGGAAAAACAACTCAGGCCGCCCACTGCAGGAAACCGCCCCTTTCGGGTGTAAGATTGCAGTAAATCCGCTCC	*
		M00532	0	Sindbis	10115	255	52M	*	0	0	ACTTGTTGAAAGGGCAGGGTATGCCCCGCTCAATTTGGAGATCACTGTCATG	*
		M00532	0	Sindbis	5993	255	48M	*	0	0	AACCACTGAGCGACTACTGTCAGGACTACGACTGTATAACTCTGCAAC	*
		M00532	0	Sindbis	8311	255	42M	*	0	0	ACTCCGGTCGGGTTGTCGCGATAGTCCTCGGTGGCGCTGATG	*
		M00532	0	Sindbis	9755	255	35M	*	0	0	CGTGGCGATGATGATTGGCGTAACTGTTGCAGTGT	*
		M00532	0	Sindbis	11300	255	43M	*	0	0	CCTTTTCGGCGGCGCCTCGTCGCTATTAATTATAGGACTTATG	*
		M00532	0	Sindbis	1470	255	52M	*	0	0	CTGGCATTGCAACCAAAGAAGGAGGAAAAACTGCTGCAGGTCTCGGAGGAAT	*
		M00532	0	Sindbis	6005	255	43M256H	*	0	0	ACTACTGTCAGGACTACGACTGTACAACTCTGCCACAGATCGG	*
		M00532	0	Sindbis	5678	255	37M	*	0	0	GTCCCGATCAGCCGTATCTTTTCCTCTACGCAAGCAG	*
		M00532	0	Sindbis	6005	255	43M256H	*	0	0	ACTACTGTCAGGACTACGACTGTATAACTCTGCCACAGATCGG	*
		M00532	0	Sindbis	6004	255	37M	*	0	0	GACTACTGTCAGGACTACGACTGTATAACTCCGCCAC	*
		M00532	0	Sindbis	8040	255	41M1H	*	0	0	ATGGAAGGAAAGGTAATGAAACCTCTGCACGTGAAAGGAAC	*
		M00532	0	Sindbis	9983	255	45M1H	*	0	0	TTTCATCGTTCTAATGCGCTGCTGCTCCTGCTGCCTGCCTTTTTT	*
		M00532	0	Sindbis	8313	255	34M1H	*	0	0	TCCGGTCGGGTTGTCGCGATAGTCCTCGGTGGCG	*
		M00532	0	Sindbis	1152	255	54M1H	*	0	0	CAGCGAATCGTCATTAACGGTAGGACTAACAGGAACACCAACACCATGCAAAAT	*
		M00532	0	Sindbis	11221	255	40M	*	0	0	ATATCGTGAGCACCCCGCACAAAAATGACCAAGAATTTCA	*
		M00532	0	Sindbis	8236	255	40M	*	0	0	AGTATAGTGGAGGTAGATTTACCATCCCTCGCGGAGTAGG	*
		M00532	0	Sindbis	53	255	1H45M1H	*	0	0	CATCACAATGGAGAAGCCAGTAGTAAACGTAGACGTAGACCCCCA	*
		M00532	0	Sindbis	1745	255	50M	*	0	0	ACAGTATATCGTTGCCTCGCCAAACTCTGTGCTGAAGAATGCCAAACTCG	*
		M00532	0	Sindbis	8589	255	36M	*	0	0	AATGCCATATTGCGGTGCGGATCGTCTGGCAGAAGC	*
		M00532	0	Sindbis	10147	255	35M	*	0	0	ATTTGGAGATCACTGTCATGTCCTCGGAGGTTTTG	*
		M00532	0	Sindbis	5507	255	37M1H	*	0	0	GACGGCCCGCCAGGCAGCGGTACAACCCCTGGCAACA	*
		M00532	0	Sindbis	5561	255	46M1H	*	0	0	TATGTCTTTCGGATCGTTTTCCGACGGAGAGATTGATGAGCTGAGC	*
		M00532	0	Sindbis	4114	255	35M	*	0	0	GCACCAAAAGGGAGAATATTGCTGACCGTCAAGAG	*
		M00532	0	Sindbis	7487	255	52M	*	0	0	TGAGGTAGACAATATCACACCTGTCCTACTGGCATTGAGAACTTTTGCCCAG	*
		M00532	0	Sindbis	11541	255	67M	*	0	0	TGCTGCGCAGTGTTTCCACATAACCACTATATTAACCATTTATCTAGCGGACGCCAAAAACTCAACG	*
		M00532	0	Sindbis	10417	255	48M	*	0	0	ACGCGCAGGCGATTAAGGTGCACACTGCCGCGATGAAAGTAGGACTGC	*
		M00532	0	Sindbis	11558	255	49M1H	*	0	0	ACATAACCACTATATTAACCATTTATCTAGCGGACGCCAAAAACTCAAT	*
		M00532	0	Sindbis	3247	255	50M	*	0	0	TAATTTGCATTAAGTTTTTCGGCATGGACTTGACAAGCGGACTGTTTTCT	*
		M00532	0	Sindbis	5214	255	53M	*	0	0	AGCGAAGGCTCACTTTTTTCGAGCTTTAGCGGATCGGACAACTCTATTACTAG	*
		M00532	0	Sindbis	9522	255	59M	*	0	0	AGGAGACTAGGGGCAAACCCGGAACCAACCACTGAATGGATCGTCGGAAAGACGGTCAG	*
		M00532	0	Sindbis	5860	255	54M	*	0	0	TCCTGGAAAGAATTCATGCCCCGGTGCTCGACACGTAGAAAGAGGAACAACTCA	*
		M00532	0	Sindbis	5990	255	51M	*	0	0	CATAACCACTGAGCGACTACTGTCAGGACTACGACTGTATAACTCTGCCAC	*
		M00532	0	Sindbis	9706	255	36M1H	*	0	0	ACTACCATCGCCATCCTGTGTACACCATCTTAGCCG	*
		M00532	0	Sindbis	5882	255	39M	*	0	0	GGTGCTCGACACGTCGAAAGAGGAACAACTCAAACTCAG	*
		M00532	0	Sindbis	3458	255	37M262H	*	0	0	ACTTGATTTGCAGACGGGGAGAATCAGAGTTATCTCT	*
		M00532	0	Sindbis	8721	255	41M	*	0	0	ATCGAGCAGGTCTGGGACGAAGCGGACGATAACACCATACG	*
		M00532	0	Sindbis	3907	255	57M	*	0	0	AGGACGTAGTCACCGCTCTTGCCAGAAAGTTTGTCAGGGTGTCTGCAGCGAGACCAG	*
		M00532	0	Sindbis	11385	255	46M	*	0	0	CTGCTACGCCCCAATGATCCGACCAGCAAAACTCGATGTACTTCCG	*
		M00532	0	Sindbis	9305	255	60M	*	0	0	GTGCGTCGCCTATAAGAGCGACCAAACGAAGTGGGTCTTCAACTCACCGGACTTGATCAG	*
		M00532	0	Sindbis	5996	255	45M	*	0	0	CACTGAGCGACTACTGTCAGGACTACGACTGTATAACTCTGCCAC	*
		M00532	0	Sindbis	9328	255	35M	*	0	0	AAACGAAGTGGGTCTTCAACTCACTGGACTTGATC	*
		M00532	0	Sindbis	1236	255	39M	*	0	0	AGCAAATGGGCTAAGGAGCGCAAGGATGATCTTGATAAC	*
		M00532	0	Sindbis	1222	255	48M	*	0	0	TAGCACAAGGGTTCAGCAAATGGGCTAAGGAGCGCAAGGATGATCTTG	*
		M00532	0	Sindbis	8042	255	49M	*	0	0	GGAAGGAAAGGTAATGAAACCTCTGCACGTGAAAGGAACCATCTACCAC	*
		M00532	0	Sindbis	10833	255	45M	*	0	0	TTCGGGTGTAAGATTGCAGTGAATCCGCTCCGAGCGGTGGACTGT	*
		M00532	0	Sindbis	10680	255	46M1H	*	0	0	ACCTCCTTGACTAGCAAGGATCTCATCGCCAGCACAGACATTAGGC	*
		M00532	0	Sindbis	9744	255	37M262H	*	0	0	GCATCAGCTACCGTGGCGATGATGATTGGCGTAACTG	*
		M00532	0	Sindbis	8022	255	49M	*	0	0	ATCGGGCACGCACTGGCCATGGAAGGAAAGGTAATGAAACCTCTGCACG	*
		M00532	0	Sindbis	10424	255	39M1H	*	0	0	GGCGATTAAGGTGCACACTGCCGCGATGACAGTAGGACT	*
		M00532	0	Sindbis	6000	255	40M1H	*	0	0	GAGCGACTACTGTCAGGACTACGACTGTATAACTCTGCCA	*
		M00532	0	Sindbis	10408	255	56M	*	0	0	CGTCTGACCACGCGCAGGCGATTAAGGTGCACACTGCCGCGATGAAAGTAGGACTG	*
		M00532	0	Sindbis	42	255	48M1H	*	0	0	AATTGCACTACCATCACAATGGAGAAGCCCGTAGTAAACGTAGACGTA	*
		M00532	0	Sindbis	6605	255	45M	*	0	0	AGTGCCTATGGATAGATTCGTCATGGACATGAAAAGAGACGTGAA	*
		M00532	0	Sindbis	653	255	1H48M	*	0	0	CAACTGGGCCGACGAGAAAGTCCTTGAAGCGCGTAACATCGGCCTTTG	*
		M00532	0	Sindbis	8555	255	37M	*	0	0	GAACGTGAACCATGAGGCCTACGATACCCTGCTCAAT	*
		M00532	0	Sindbis	9859	255	53M1H	*	0	0	CTTCGCTGGCACTCTTGTGCTGCGCTAGGTCGGCCAATGCTGAAACGTTCACC	*
		M00532	0	Sindbis	42	255	57M	*	0	0	AATTGCACTACCATCACAATGGAGAAGCCAGTAGTAAACGTAGACGTAGACCCCCAG	*
		M00532	0	Sindbis	11453	255	62M	*	0	0	TCAGGCTGGTACATTAGATCCCCGCTTACCGCGGGCAATATAGCAACACTAAAAACTCGATG	*
		M00532	0	Sindbis	6088	255	34M1H	*	0	0	CCAGTAGCGTACCGGCGAACTACTCCGATCCACA	*
		M00532	0	Sindbis	10128	255	39M	*	0	0	GCAGGGTATGCCCCGCTCAATTTGGAGATCGCTGTCATG	*
		M00532	0	Sindbis	5300	255	34M1H	*	0	0	AGAGATAGTAGACCGAAGGCAGGTGGTGGTGGCT	*
		M00532	0	Sindbis	8275	255	40M	*	0	0	GAGGCAGAGGGGACAGCGGTCGTCCGATCATGGATAACTC	*
		M00532	0	Sindbis	10366	255	40M	*	0	0	GCCAGATGAGTGAGGCGTACGTCGAATTGTCAGCAGCTTG	*
		M00532	0	Sindbis	9858	255	53M1H	*	0	0	ACTTCGCTGGCACTCTTGTGCTGCGTTAGGTCGGCCAATGCTGAAACGTTCAC	*
		M00532	0	Sindbis	8658	255	40M	*	0	0	AGCCCCCACTTGGGCACATGCTCGTACTGCCACCATACTG	*
		M00532	0	Sindbis	6109	255	35M	*	0	0	ACTCCGATCCACAGTTCGCTGTAGCTGTCTGTAAC	*
		M00532	0	Sindbis	4582	255	53M	*	0	0	CTGTAACAGAGCTGAAGGATGAAGATATGGAGATCGACGATGAGTTAGTATGG	*
		M00532	0	Sindbis	2994	255	51M	*	0	0	ACTAACATACCTAAAGGAAACTTTCAGGCTACTATAGAGGACTGGGAAGCT	*
		M00532	0	Sindbis	5875	255	40M2H	*	0	0	ATGCCCCGGTGCTCGACACGTCGAAAGAGGAACAACTCAA	*
		M00532	0	Sindbis	8298	255	58M	*	0	0	CCGATCATGGATAACTCCGGTCGGGTTGTCGCGATAGTCCTCGGTGGCGCTGATGAAG	*
		M00532	0	Sindbis	11569	255	39M	*	0	0	ATATTAACCATTTATCTAGCGGACGCCAAAAACTCAATG	*
		M00532	0	Sindbis	2929	255	67M	*	0	0	TCACCCGCACTGAGGACAGGCTAGTGTGGAAAACCTTGCAGGGCGACCCATGGATTAAGCAGCTCAC	*
		M00532	0	Sindbis	9857	255	41M	*	0	0	AACTTCGCTGGCACTCTTGTGCTGCGTTAGGTCGGCCAATG	*
		M00532	0	Sindbis	8580	255	41M	*	0	0	ACCCTGCTCAATGCCATATCGCGGTGCGGATCGTCTGGCAG	*
		M00532	0	Sindbis	4547	255	55M1H	*	0	0	GGAAAGAATCGACGCGGCACTCCAACTTAAGGAGTCTGTAACAGAGCTGAAGGAT	*
		M00532	0	Sindbis	8602	255	59M	*	0	0	GGTGCGGATCGTCTGGCAGAAGCAAAAGAAGCGTCATTGACGACTTTACCCTGACCAGC	*
		M00532	0	Sindbis	11566	255	41M1H	*	0	0	ACTATATTAACCATTTATCTAGCGGACGCCAAAAACTCAAT	*
		M00532	0	Sindbis	8054	255	33M266H	*	0	0	AATGAAACCTCTGCACGTGAAAGGAACCATCGA	*
		M00532	0	Sindbis	11567	255	41M	*	0	0	CTATATTAACCATTTATCTAGCGGACGCCAAAAACTCAATG	*
		M00532	0	Sindbis	2650	255	48M	*	0	0	TATCGACACTGCATTACGATGGAAAGATGCAAACCACGAACCCGTGCA	*
		M00532	0	Sindbis	6576	255	43M1H	*	0	0	AAGACGTATAATTTGGTCCCATTGCAAGACGTGCCTATGGATA	*
		M00532	0	Sindbis	6401	255	38M	*	0	0	GCGTGAACTGCCAACACTGGACTCAGCGACATTCAATG	*
		M00532	0	Sindbis	10599	255	35M1H	*	0	0	ATCCATCGCGGCCTGGTGTACAACTATGACTTCCC	*
		M00532	0	Sindbis	8021	255	42M	*	0	0	CATCGGGCACGCACTGGCCATGGAAGGGAAGGTAATGAAACC	*
		M00532	0	Sindbis	6504	255	42M	*	0	0	AGGATTACCACTGAGTTTGTCACCGCATATGTAGCTAGACTG	*
		M00532	0	Sindbis	5589	255	46M1H	*	0	0	GAGATTGATGAGCTGAGCCGCAGAGTAACTGAGTCCGAACCCGTCC	*
		M00532	0	Sindbis	5886	255	35M	*	0	0	CTCGACACGTCGAAAGAGGAACAACTCAAACTCAG	*
		M00532	0	Sindbis	9328	255	42M	*	0	0	AAACGTAGTGGGTCTTCAACTCACCGGACTTGATCAGACATG	*
		M00532	0	Sindbis	57	255	42M	*	0	0	ACAATGGAGAAGCCAGTAGTAAACGTAGACGTAGACCCCCAG	*
		M00532	0	Sindbis	8576	255	46M253H	*	0	0	CGATACCCTGCTCAATGCCATATTGCGGTGCGGATCGTCTGGTAGA	*
		M00532	0	Sindbis	9536	255	39M	*	0	0	AAACCCGGAACCAACCACTGAATGGATCGTCGGAAAGAC	*
		M00532	0	Sindbis	10449	255	38M261H	*	0	0	ATGAAAGTAGGACTTCGTATTGTGTACGGGAACACTAC	*
		M00532	0	Sindbis	5885	255	36M	*	0	0	GCTCGACACGTCGAAAGAGGAACAACTCAAACTCAG	*
		M00532	0	Sindbis	2349	255	9H36M255H	*	0	0	CTAAGGGGTATGCAGATTACGTCGAAGACAGTAGAT	*
		M00532	0	Sindbis	5885	255	36M	*	0	0	GCTCGACACGTCGAAAGAGGAACAACTCAAACTCAG	*
		M00532	0	Sindbis	10413	255	57M1H	*	0	0	GACCACGCGCAGGCGATTAAGGTGCACACTGCCGCGATGAAAGTAGGACTGCGTATT	*
		M00532	0	Sindbis	9557	255	43M	*	0	0	ATGGATCGTCGGAAAGACGGTCAGAAACTTCACCGTCGACCGA	*
		M00532	0	Sindbis	3422	255	46M1H	*	0	0	ATTTCCGGTGTTCCAGCTAGCTGGGAAGGGCACACAACTTTATTTG	*
		M00532	0	Sindbis	8235	255	40M	*	0	0	CAGTATAGCGGAGGTAGATTTACCATCCCTCGCGGAGTAG	*
		M00532	0	Sindbis	9304	255	61M	*	0	0	AGTGCGTCGCCTATAAGAGCGACCAAACGAAGTGGGTCTTCAACTCACCGGACTTGATCAG	*
		M00532	0	Sindbis	1112	255	85M	*	0	0	ATCACCTGACGATGCACAAAAACTTCTGGTTGGGCTCAACCAGCGAATTGTCATTAACGGTAGGACTAACAGGAACACCAACACC	*
		M00532	0	Sindbis	5295	255	55M	*	0	0	TCACTAGAGATAGTAGACCGAAGGCAGGTGGTGGTGGCTGACGTTCATACCGTCC	*
		M00532	0	Sindbis	8947	255	42M1H	*	0	0	CTCCAGGGGACAGCGTAACGGTTAGCATAGTGAGTAGCAACT	*
		M00532	0	Sindbis	5587	255	36M	*	0	0	GAGAGATTGATGAGCTGAGCCGCAGAGTAACTGAGT	*
		M00532	0	Sindbis	5565	255	50M	*	0	0	TCTTTCGGATCGTTTTCCGACGGAGAGATTGATGAGCTGAGCCGCAGAGT	*
		M00532	0	Sindbis	8035	255	39M	*	0	0	TGGCCATGGAAGGAAAGGTAATGAAACCTCTGCACGTGA	*
		M00532	0	Sindbis	5875	255	36M	*	0	0	ATGCCCCGGTGCTCGACACGTCGAAAGAGGAACAAC	*
		M00532	0	Sindbis	10421	255	66M1H	*	0	0	GCAGGCGATTAAGGTGCACACTGCCGCGATGAAAGTAGGACTGCGTATTGTGTACGGGAACCCTAC	*
		M00532	0	Sindbis	3906	255	45M	*	0	0	GAGGACGTAGTCACCGCTCTTGCCAGAAAGTTTGTCAGGGTGTCT	*
		M00532	0	Sindbis	10441	255	37M1H	*	0	0	CTGCCGCGATGAAAGTAGGACTGCGTATTGTGTACGG	*
		M00532	0	Sindbis	8900	255	37M1H	*	0	0	GTGTAGAAGGCTTAGCTACAAAGGATACCTTCTCCTC	*
		M00532	0	Sindbis	6383	255	40M1H	*	0	0	TCGCAACGTCACGCAGATGCGTGAACTGCCAACACTGGAC	*
		M00532	0	Sindbis	9590	255	41M	*	0	0	CGTCGACCGAGATGGCCTGGAATACATATGGGGAAATCATG	*
		M00532	0	Sindbis	4557	255	49M	*	0	0	GACGCGGCACTCCAACTTAAGGAGTCTGTAACAGAGCTGGAGGATGAAG	*
		M00532	0	Sindbis	9246	255	54M245H	*	0	0	TACAAGACCGGAACCGTTTCGACCCGCACCGAAATCACTGGTTGCACCGAGATC	*
		M00532	0	Sindbis	6404	255	48M	*	0	0	TGAACTGCCAACACTGGACTCAGCGACACTCAATGTCGAATGCTTTCG	*
		M00532	0	Sindbis	10147	255	34M1H	*	0	0	ATTTGGAGATCACTGTCATGTCCTCGGAGGTTTT	*
		M00532	0	Sindbis	8511	255	40M	*	0	0	TGCTATACCCGCGAACCTTCCAGAGCCCTCGACATCCTTG	*
		M00532	0	Sindbis	10593	255	49M	*	0	0	GTCGTTATCCATCGCGGCCTGGTGTACAACTATGACTTCCCGGAATATG	*
		M00532	0	Sindbis	10800	255	93M	*	0	0	AACTCAGGCCGCCCACTGCAGGAAACCGCACCTTTCGGGTGTAAGATTGCAGTAAATCCGCTCCGAGCGGTGGACTGTTCATACGGGAACATT	*
		M00532	0	Sindbis	5990	255	38M	*	0	0	CATAACCACTGAGCGACTACTGTCAGGACTACGACTGT	*
		M00532	0	Sindbis	11572	255	36M	*	0	0	TTAACCATTTATCTAGCGGACGCCAAAAACTCAATG	*
		M00532	0	Sindbis	7627	255	35M	*	0	0	AATACTACAACACCACCACCATGAATAGAGGATTC	*
		M00532	0	Sindbis	4549	255	54M	*	0	0	AAAGAATCGACGCGGCACTCCAACTTAAGGAGTCTGTAACAGAGCTGAAGGATG	*
		M00532	0	Sindbis	5872	255	49M	*	0	0	TTCATGCCCCGGTGCTCGACACGTCGAAAGAGGAACAACTCAAACTCAG	*
		M00532	0	Sindbis	5717	255	35M	*	0	0	ACGTAGACGCAGGAGCAGGAGGACCGAATACTGAC	*
		M00532	0	Sindbis	4574	255	38M	*	0	0	TAAGGAGTCTGTAACAGAGCTGAAGGATGAAGATATGG	*
		M00532	0	Sindbis	8948	255	44M	*	0	0	TCCAGGGGACAGCGTAACGGTTAGCATAGTGAGTAGCAACTCAG	*
		M00532	0	Sindbis	242	255	40M	*	0	0	GACGATCTTGGACATAGGCAGCGCACCGGCTCGTAGAATG	*
		M00532	0	Sindbis	492	255	36M	*	0	0	ATGCGTGCCGAATATTCCGTCATGCAGGACGTGTAT	*
		M00532	0	Sindbis	8025	255	46M	*	0	0	GGGCACGCACTGGCCATGGAAGGAAAGGTAATGAAACCTCTGCACG	*
		M00532	0	Sindbis	11297	255	46M	*	0	0	TGCCCTTTTCGGCGGCGCCTCGTCGCTATTAATTATAGGACTTATG	*
		M00532	0	Sindbis	8018	255	52M	*	0	0	TGTCACCGGGCACGCACTGGCCATGGAAGGAAAGGTAATGAAACCTCTGCAC	*
		M00532	0	Sindbis	4524	255	54M	*	0	0	TATTGCCTGGATAAGAAGTGGAAGGAAAGAATCGACGCGGCACTCCAACTTAAG	*
		M00532	0	Sindbis	6919	255	56M	*	0	0	TAACCGGTCTGATGATCTTGGAGGACCTGGGTGTGGATCAACCACTACTCGACTTG	*
		M00532	0	Sindbis	7155	255	78M	*	0	0	ATTGGCGACGACAACATCATACATGGAGTAGTTTCTGACAAAGAAATGGCTGAGAGGTGCGCCACCTGGCTCAACATG	*
		M00532	0	Sindbis	6289	255	38M	*	0	0	AACATGAGTATAGAGCCCCGAATATCCGCAGTGCGGTT	*
		M00532	0	Sindbis	8518	255	52M	*	0	0	CCCGCGAACCTTCCAGAGCCCTCGACATCCTCGAAGAGAACGTGAACCATGA	*
		M00532	0	Sindbis	6793	255	59M240H	*	0	0	ACACGCTTTTTGACATGTCGGCGGAGGATTTTGATGCAATCATAGCAGAACACTTCAAG	*
		M00532	0	Sindbis	11548	255	55M	*	0	0	CAGTGTTGCCACATAACCACTATATTAACCATTTATCTAGCGGACGCCAAAAACT	*
		M00532	0	Sindbis	7041	255	35M1H	*	0	0	GCGATGATGAAATCCGGAATGTTCCTCACACTTTT	*
		M00532	0	Sindbis	9194	255	68M	*	0	0	CGCAAAGCCGCCATCTGGGAAGAACATTACGTATGAGTGCAAGTGCGGCGACTACAAGACCGGAACCG	*
		M00532	0	Sindbis	8311	255	51M1H	*	0	0	ACTCCGGTCGGGTTGTCGCGATAGTCCTCGGTGGCGCTGATGAAGGAACAC	*
		M00532	0	Sindbis	9075	255	38M	*	0	0	AAAATCCCTTGCACAGTGTACGACCGTCTGAAAGAAAC	*
		M00532	0	Sindbis	5022	255	58M	*	0	0	AAAGTAGTCCTGTTTAATCCGCACACTCCCGCATTCGTTCCCGCCCGTAAGTACATAG	*
		M00532	0	Sindbis	25	255	66M	*	0	0	GAATCAAACAGCCGACCAATTGCACTACCATCACAGTGGAGAAGCCAGTAGTAAACGTAGACGTAG	*
		M00532	0	Sindbis	5302	255	2H35M1H	*	0	0	AGATAGTAGACCGAGGGCAGGTGGTGGTGGCTGAC	*
		M00532	0	Sindbis	57	255	42M	*	0	0	ACAATGGAGAAGCCAGTAGTAAACGTAGACGTAGACTCCCAG	*
		M00532	0	Sindbis	1738	255	40M	*	0	0	TGATCGGACAGTATATCGTTGTCTCGCCAAACTCTGTGCT	*
		M00532	0	Sindbis	8040	255	33M15H	*	0	0	ATGGAAGGAAAGGTAATGAAACCTCTGCACGTG	*
		M00532	0	Sindbis	3810	255	38M	*	0	0	GTGACCTTAAAAACCCTTTCGCGTTCGGCCCTGAATTG	*
		M00532	0	Sindbis	3351	255	89M	*	0	0	CGTTGGGACAACAGCCCAGGAACCCGCAAGTATGGGTACGATCACGCCATTGCCGCCGAACTCTCCCGTAGATTTCCGGTGTTCCAGCT	*
		M00532	0	Sindbis	6000	255	41M	*	0	0	GAGCGACTACTGTCAGGACTACGACTGTATAACTCTGCCAC	*
		M00532	0	Sindbis	9981	255	38M1H	*	0	0	GCTTTCATCGTTCTAATGCGCTGCTGCTCCTGCTGCCT	*
		M00532	0	Sindbis	9885	255	38M	*	0	0	AGGTCGGCCAATGCTGAAACGTTCACCGAGACCATGGG	*
		M00532	0	Sindbis	5991	255	37M	*	0	0	ATAACCACTGAGCGACTACTGTCAGGACTACGACTGT	*
		M00532	0	Sindbis	8678	255	39M	*	0	0	CTCGTACTGCCACCATACTGAACCGTGCTTCAGCCCTGT	*
		M00532	0	Sindbis	9796	255	44M1H	*	0	0	CCTGTAAAGCGCGCCGTGAGTGCCTGACGCCATACGCCCTGGCC	*
		M00532	0	Sindbis	9329	255	36M	*	0	0	AACGAAGTGGGTCTTCAACTCACCGGACTTGATCAG	*
		M00532	0	Sindbis	9329	255	36M	*	0	0	AACGAAGTGGGTCTTCAACTCACCGGACTTGATCAG	*
		M00532	0	Sindbis	3016	255	48M	*	0	0	TTCAGGCTACTATAGAGGACTGGGAAGCTGAACACAAGGGAATAATTG	*
		M00532	0	Sindbis	4526	255	37M	*	0	0	TTGCCTGGATAAGAAGTGGAAGGAAAGAATCGACGCG	*
		M00532	0	Sindbis	4576	255	36M	*	0	0	AGGAGTCTGTAACAGAGCTGAAGGATGAAGATATGG	*
		M00532	0	Sindbis	5961	255	77M1H	*	0	0	CAGTCTCGTAAAGTAGAAAATCAGAAAGCCATAACCACTGAGCGACTACTGTCAGGACTACGACTGTATAACTCTGC	*
		M00532	0	Sindbis	5262	255	38M	*	0	0	ACTAGTATGGACAGTTGGTCGTCAGGACCTAGTTCACT	*
		M00532	0	Sindbis	10429	255	48M	*	0	0	TTAAGGCGCACACTGCCGCGATGAAAGTAGGACTGCGTATTGTGTACG	*
		M00532	0	Sindbis	9788	255	37M	*	0	0	GTTATGTGCCTGTAAAGCGCGCCGTGAGTGCCTGACG	*
		M00532	0	Sindbis	6011	255	41M	*	0	0	GTCAGGACTACGACTGTATAACTCTGCCACAGATCAGCCAG	*
		M00532	0	Sindbis	10429	255	48M	*	0	0	TTAAGGCGCACACTGCCGCGATGAAAGTAGGACTGCGTATTGTGTACG	*
		M00532	0	Sindbis	10357	255	38M2H	*	0	0	GTGAGAACAGCCAGATGAGTGAGGCGTACGTCGAATTG	*
		M00532	0	Sindbis	8724	255	38M	*	0	0	GAGCAGGTCTGGGACGAAGCGGACGATAGCACCATACG	*
		M00532	0	Sindbis	9328	255	37M	*	0	0	AAACGAAGTGGGTCTTCAACTCACCGGACTTGATCAG	*
		M00532	0	Sindbis	9861	255	54M	*	0	0	TCGCTGGCACTCTTGTGCTGCGTTAGGTCGGCTAATGCTGAAACGTTCACCGAG	*
		M00532	0	Sindbis	10431	255	38M	*	0	0	AAGGTGCACACTGCCGCGATGAAAGTAGGACTGCGTAT	*
		M00532	0	Sindbis	8262	255	36M1H	*	0	0	CCTCGCGGAGTAGGAGGCAGAGGAGACAGCGGTCGT	*
		M00532	0	Sindbis	5877	255	44M	*	0	0	GCCCCGGTGCTCGACACGTCGAAAGAGGAACAACTCCAACTCAG	*
		M00532	0	Sindbis	780	255	47M	*	0	0	TATTTCTCCGTAGGATCGACACTTAATCCCGAACACAGAGCCAGCTT	*
		M00532	0	Sindbis	2337	255	53M	*	0	0	GACGTGCTAAGACTGAGGGGTATGCAGATTACGTCGCAGACAGTAGATTCGGT	*
		M00532	0	Sindbis	8019	255	35M	*	0	0	GTCATCGGGCACGCACTGGCCATGGAAGGAAAGGT	*
		M00532	0	Sindbis	7961	255	43M	*	0	0	CATGGCACTTAAGTTGGAGGCCGACAGATTGTTCGACGTCAAG	*
		M00532	0	Sindbis	10417	255	49M	*	0	0	ACGCGCAGGCGATTAAGGTGCACGCTGCCGCGATGAAAGTAGGACTGCG	*
		M00532	0	Sindbis	5885	255	36M	*	0	0	GCTCGACACGTCGAAAGAGGAACAACTCAAACTCAG	*
		M00532	0	Sindbis	11304	255	39M	*	0	0	TTCGGCGGCGCCTCGTCGCTATTAATTATAGGACTTATG	*
		M00532	0	Sindbis	9328	255	41M1H	*	0	0	AAACGAAGTGGGTCTTCAACTCACCGGACTTGATCAGACAT	*
		M00532	0	Sindbis	5696	255	74M	*	0	0	TTTTCCTCTACGCAGGCAGAGACGTAGACGCAGGAGCAGGAGGACTGAATACTGACTAACCGGGGTAGGTGGGT	*
		M00532	0	Sindbis	9068	255	41M	*	0	0	CGGTAAAAAAATTCCTTGCACAGTGTACGCCCGTCTGAAAG	*
		M00532	0	Sindbis	8580	255	41M	*	0	0	ACCCTGCTCAATGCCACATCGCGGTGCGGATCGTCTGGCAG	*
		M00532	0	Sindbis	10630	255	39M	*	0	0	TCCCGGAATATGGAGCGATGAAACCAGGAGCGTTTGGAG	*
		M00532	0	Sindbis	6921	255	54M	*	0	0	ACCGGTCTGATGATCTTGGAGGACCTGGGTGTGGATCAACCACTACTCGACTCG	*
		M00532	0	Sindbis	8901	255	43M1H	*	0	0	TGTAGAAGGCTTAGCTACAAAGGATACTTTCTCCTCGCAAAAT	*
		M00532	0	Sindbis	2362	255	38M1H	*	0	0	AGATTACGTCGAAGACAGTAGATTCGGTTATGCTCAAC	*
		M00532	0	Sindbis	30	255	61M	*	0	0	AAACAGCCGACCAATTGCACCACCATCACCATGGAGAAGCCAGTAGTAAACGTAGACGTAG	*
		M00532	0	Sindbis	5885	255	43M	*	0	0	GCTCGACACGTCGAAAGAGGAACAACTCAAACTCAGGTACCAG	*
		M00532	0	Sindbis	10444	255	44M	*	0	0	CCGCGATGAAAGTAGGACTGCATATTGTGTACGGGAACACTACC	*
		M00532	0	Sindbis	5997	255	43M1H	*	0	0	ACTGAGCGACTACTGTCAGGACTTCGACTGTATAACTCTGCCA	*
		M00532	0	Sindbis	1427	255	39M	*	0	0	ATGGACGACCTCTTTGCCCATGTCGCTGAGGCAGAAATT	*
		M00532	0	Sindbis	11555	255	53M	*	0	0	GCCACATAACCACTATATTAACCATTTATCTAGCGGACGCCAAAAACTCAATG	*
		M00532	0	Sindbis	4053	255	45M	*	0	0	TGCGTGATTTCGTCCGTGTATGAGGGTACAAGAGATGGAGTTGGA	*
		M00532	0	Sindbis	5667	255	45M1H	*	0	0	TCAATCATATCGTCCCGATCAGCCGTATCTTTTCCTCTACGCAAG	*
		M00532	0	Sindbis	10444	255	46M	*	0	0	CCGCGATGAAAGTAGGACTGCGTATTGTGTACGGGAACACTACCAG	*
		M00532	0	Sindbis	5416	255	61M1H	*	0	0	AGCCCACTCCACCGGCAAGCAATAGCTCTGAGTCCCTCCACCTCTCTTTTGGTGGGGTATC	*
		M00532	0	Sindbis	10452	255	55M	*	0	0	AAAGTAGGTCTGCGTATTGTGTACGGGAACACTACCAGTTTCCTAGATGTGTACG	*
		M00532	0	Sindbis	9328	255	42M	*	0	0	AAACGAAGTGGGTCTTCAACCCACCGGACTTGATCAGACATG	*
		M00532	0	Sindbis	4546	255	39M	*	0	0	AGGAAAGAATCGACGCGGCACTCCAACTTAAGGAGTCTG	*
		M00532	0	Sindbis	5988	255	10H53M	*	0	0	GCCATAACCACTGAGCGACTACTGTCCGGACCACGACTGTATAACTCTGCCAC	*
		M00532	0	Sindbis	6004	255	39M	*	0	0	GACTACTGTCAGGACTACGACTGTATAACTCTGCCACAG	*
		M00532	0	Sindbis	11297	255	46M	*	0	0	TGCCCTTTTCGGCTGCGCCTCGTCGCTATTAATTATAGGACTTATG	*
		M00532	0	Sindbis	9071	255	37M1H	*	0	0	TAAAAAAATTCCTTGCACAGTGTACGACCGTCTGAAA	*
		M00532	0	Sindbis	8873	255	44M	*	0	0	TGACATCAGGATTAGCACCTCAGGACCGTGTAGAAGGCTTAGCT	*
		M00532	0	Sindbis	5574	255	58M	*	0	0	TCGTTTTCCGACGGAGAGATTGATGAGCTGAGCCGCAGAGTAACTGAGTCCGAACCCG	*
		M00532	0	Sindbis	9083	255	35M	*	0	0	TTGCACAGTGTACGACCGTCTGAAAGAAACAACTG	*
		M00532	0	Sindbis	3574	255	45M	*	0	0	CGGTCGAAAAATTCTTGAACCAGTTCAAACACCACTCAGTACTTG	*
		M00532	0	Sindbis	6006	255	35M	*	0	0	CTACTGTCAGGACTACGACTGTATAACTCTGCCAC	*
		M00532	0	Sindbis	8028	255	43M	*	0	0	CACGCACTGGCCATGGAAGGAAAGGTAATGAAACCTCTGCACG	*
		M00532	0	Sindbis	5212	255	39M	*	0	0	GTGGCGAAGGCTCACTTTTTTCGAGCTTTAGCGGATCGG	*
		M00532	0	Sindbis	10341	255	41M	*	0	0	CAATGTTTTTGCGACAGTGAGGACAGCCAGATGAGTGAGGC	*
		M00532	0	Sindbis	11192	255	56M	*	0	0	CAATGCAGAATGTAAACCACCAGCTGACCATATCGTGAGCACCCCGCACAAAAATG	*
		M00532	0	Sindbis	1471	255	49M	*	0	0	TGGCATTGCAACCAAAGAAGGAGGAAAAACTGCTGGAGGTCTCGGAGGA	*
		M00532	0	Sindbis	8304	255	46M	*	0	0	ATGGATAACTCCGGTCGGGTTGTCGCGATAGTCCTCGGTGGCGCTG	*
		M00532	0	Sindbis	9328	255	37M	*	0	0	AAACGAAGTGGGTCTTCAACTCACCGGACTTGATCAG	*
		M00532	0	Sindbis	9874	255	46M	*	0	0	TGTGCCGCGTTAGGTCGGCCAATGCTGAAACGTTCACCGAGACCAT	*
		M00532	0	Sindbis	11571	255	37M	*	0	0	ATCAACCATTTATCTAGCGGACGCCAAAAACTCAATG	*
		M00532	0	Sindbis	8596	255	59M	*	0	0	TATCGCGGTGCGGATCGTCTGGCAGAAGCAAAAGAAGCGTCATTGACGACTTTACCCTG	*
		M00532	0	Sindbis	1103	255	54M	*	0	0	CACGGATATATCACCTGACGATGCACAAAAACTTCTGGTTGGGCTCAACCAGCG	*
		M00532	0	Sindbis	8032	255	39M	*	0	0	CACTGGCCATGGAAGGAAAGGTAATGAAACCTCTGCACG	*
		M00532	0	Sindbis	537	255	50M	*	0	0	CCCGGAACCATCTATCATCAGGCTATGAAAGGCGTGCGGACCCTGTACTG	*
		M00532	0	Sindbis	10804	255	41M	*	0	0	CAGGCCGCCCACTGCAGGAAACCGCACCTTTCGGGTGTAAG	*
		M00532	0	Sindbis	3400	255	40M	*	0	0	TTGCCGCCGAACTCTCCCGTAGATTTCCGGTGTTCCAGCT	*
		M00532	0	Sindbis	1673	255	42M	*	0	0	CGGAGCAGCATTAGTTGAAACCCCGCGCGGTCACGTAAGGAT	*
		M00532	0	Sindbis	9852	255	54M1H	*	0	0	ATCCCAACTTCGCTGGCACTCTTGTGCTGCGTTAGGTCGGCCAATGCTGAAACG	*
		M00532	0	Sindbis	11454	255	49M	*	0	0	CAGGCTGGTACATTAGATCCCCGCTTACCGCGGGCAATATAGCAACACT	*
		M00532	0	Sindbis	9708	255	39M1H	*	0	0	TACCATCGCCACCCTGTGTACACCATCTTAGCCGTCGCA	*
		M00532	0	Sindbis	10118	255	49M	*	0	0	TGTTGAAAGGGCAGGGTATGCCCCGCTCAATTTGGAGATCACTGTCATG	*
		M00532	0	Sindbis	8647	255	40M	*	0	0	TTACCCTGACCAGCCCCTACTTGGGCACATGCTCGTACTG	*
		M00532	0	Sindbis	10206	255	52M	*	0	0	ACCTGCAAATTCACCACTGTGGTCCCCTCCCCAAAAATCAAACGCTGCGGCT	*
		M00532	0	Sindbis	8546	255	41M	*	0	0	CCTTGAAGAGAACGTGAACCATGAGGCCTACGATACCCTGC	*
		M00532	0	Sindbis	8588	255	42M	*	0	0	CAATGCCATATTGCGGTGCGGATCGTCTGGCAGAAGCAAAAG	*
		M00532	0	Sindbis	1743	255	43M	*	0	0	GGACAGTATATCGTTGTCTCGCCAAACTCTGTGCTGAAGAATG	*
		M00532	0	Sindbis	9067	255	42M	*	0	0	ACGGTAAAAAAATTCCTTGCACAGTGTACGACCGTCTGAAAG	*
		M00532	0	Sindbis	11619	255	38M1H	*	0	0	AAGCGTGGTGCATAATGCCACGCAGCGTCTGCATAACT	*
		M00532	0	Sindbis	210	255	46M4H	*	0	0	AAACTAATCGAGCTGGAGGTTCCTACCACAGCGACGATCTTGGACA	*
		M00532	0	Sindbis	4521	255	91M	*	0	0	ATCTATTGCCTGGATAAGAAGTGGAAGGAAAGAATCGACGCGGCACTCCAACTTAAGGAGTCCGTAACAGAGCTGAAGGATGAAGATATGG	*
		M00532	0	Sindbis	9525	255	43M	*	0	0	AGACTAGGGGCAGACCCGGAACCAACCACTGAATGGATCGTCG	*
		M00532	0	Sindbis	11549	255	59M	*	0	0	AGTGTTGCCACATAACCACTATATTAACCATTTATCTAGCGGACGCCAAAAACTCAATG	*
		M00532	0	Sindbis	5991	255	58M1H	*	0	0	ATAACCACTGAGCGACTACTGTCAGGACTACTACTGTATAACTCTGCCACAGATCAGC	*
		M00532	0	Sindbis	8713	255	35M1H	*	0	0	CTGTTAAGATCGAGCAGGTCTGGGACGAAGCGGAC	*
		M00532	0	Sindbis	10221	255	42M	*	0	0	ACTGTGGTCCCCTCCCCAAAAATCAAATGCTGCGGCTCCCTG	*
		M00532	0	Sindbis	9505	255	51M	*	0	0	TAACATTGCTCACCACCAGGAGACTAGGGGCAAACCCGGAACCAACCACTG	*
		M00532	0	Sindbis	6633	255	50M	*	0	0	ATGAAAAGAGACGTGAAAGTTACACCAGGCACGAAACACACAGAAGAAAG	*
		M00532	0	Sindbis	8036	255	35M	*	0	0	GGCCATGGAAGGAAAGGTAATGAAACCTCTGCACG	*
		M00532	0	Sindbis	9858	255	52M	*	0	0	ACTTCGCTGGCACTCTTGTGCTGCGTTAAGTCGGCCAATGCTGAAACGTTCA	*
		M00532	0	Sindbis	6482	255	35M	*	0	0	GGAGTTCGCTCGGAAGCCAATTAGGATTACCACTG	*
		M00532	0	Sindbis	10424	255	85M	*	0	0	GGCGATTAAGGTGCACACTGCCGCGATGAAAGTAGGACTGCGTATTGTGTACGGGAACACTACCAGTTTCCTAGATGTGTACGTG	*
		M00532	0	Sindbis	10106	255	47M	*	0	0	GTATAAGGCACTTGTTGAAAGGGCAGGGTATGCCCCGCTCAATTTGG	*
		M00532	0	Sindbis	9852	255	60M1H	*	0	0	ATCCCAACTTCGTTGGCACTCTTGTGCTGCGTTAGGTCGGCCACTGCTGAAACGTTCACC	*
		M00532	0	Sindbis	9982	255	1H67M1H	*	0	0	CTTTCATCGTTCTAATGCGCTGCTGCTCCTGCTGCCTGCCTTTTTTAGTGGTTGCCGGCGCCTACCT	*
		M00532	0	Sindbis	10446	255	39M	*	0	0	GCGATGAAAGTAGGACTGCGTATTGTGTACGGGAACACT	*
		M00532	0	Sindbis	11542	255	36M21H	*	0	0	GCTGCGCAGTGTTGCCACACAACCACTATATTAACC	*
		M00532	0	Sindbis	5870	255	51M	*	0	0	AATTCATGCCCCGGTGCTCGACACGTCGAAAGAGGAACAACTCAGACTCAG	*
		M00532	0	Sindbis	9328	255	35M	*	0	0	AAACGAAGTGGGTCTTCAACTCACCGGACTTGATC	*
		M00532	0	Sindbis	8676	255	40M	*	0	0	TGCTCGTACTGCCACTATACTGAACCGTGCTTCAGCCCTG	*
		M00532	0	Sindbis	240	255	41M1H	*	0	0	GCGACGATCTTGGACATAGGCAGCGCACCGGCTCGTAGAAT	*
		M00532	0	Sindbis	10436	255	52M	*	0	0	GCACACTGCCGCGATGAAAGTAGGACTGCGTATCGTGTACGGGAACACTACC	*
		M00532	0	Sindbis	10589	255	53M	*	0	0	TAAGGTCGTTATCCATCGCGGCCTGGTGTCCAACTATGACTTCCCGGAATATG	*
		M00532	0	Sindbis	9790	255	34M1H	*	0	0	TATGTGCCTGTAAAGCGCGCCGTGAGTGCCTGAC	*
		M00532	0	Sindbis	42	255	57M	*	0	0	AATTGCACTACCATCACAATGGAGAAGCCAGTAGTAAACGTAGACGTAGACCCCCAG	*
		M00532	0	Sindbis	6925	255	50M	*	0	0	GTCTGATGATCTTGGAGGACCTGGGTGTGGATCAACCACTACTCGACTTG	*
		M00532	0	Sindbis	6065	255	50M	*	0	0	CACCTATCCGAAACCATTGTACTCCAGTAGCGTACCGGCGAACTACTCCG	*
		M00532	0	Sindbis	30	255	61M	*	0	0	AAACAGCCGACCAATTGCACTACCATCACAATGGAGACGCTAGTAGTAAACGTAGACGTAG	*
		M00532	0	Sindbis	695	255	38M	*	0	0	ACTTTGCAGCACAAAGCTGAGTGAAGGTAGGACAGGAA	*
		M00532	0	Sindbis	5209	255	58M	*	0	0	ACAGTAGCGAAGGCTCACTTTTTTCGAGCTTTAGCGGATCGGACAACTCTATTACTAG	*
		M00532	0	Sindbis	8324	255	39M	*	0	0	TGTCGCGATAGTCCTCGGTGGCGCTGATGAAGGAACACG	*
		M00532	0	Sindbis	238	255	35M1H	*	0	0	CAGCGACGATCTTGGACATAGGCAGCGCACCGGCT	*
		M00532	0	Sindbis	4500	255	35M1H	*	0	0	AGAACTGACGCGGACGTAACCATCTATTGCCTGGA	*
		M00532	0	Sindbis	9328	255	67M1H	*	0	0	AAACGAAGTGGGTCTTCAACTCACCGGACTTGATCAGACATGACGACCACACGGTCCAAGGGAAATT	*
		M00532	0	Sindbis	9552	255	52M	*	0	0	ACTGAATGGATCGTCGGAAAGACGGTCAGCAACTTCACCGTCGACCGAGATG	*
		M00532	0	Sindbis	3262	255	56M243H	*	0	0	TTTTCGGCATGGACTTGACAAGCGGACGGTTTTCTAAACAGAGCATCCCACTAACG	*
		M00532	0	Sindbis	25	255	74M	*	0	0	GAATCAAACAGCCGACCAATTGCACTACCATCACGATGGAGAAGCCAGTAGTAAACGTAGACGTAGACCCCCAG	*
		M00532	0	Sindbis	8658	255	40M	*	0	0	AGCCCCTACTTGGGCACATGCTCGTACTGCCACCATACTG	*
		M00532	0	Sindbis	10426	255	46M1H	*	0	0	CGATTAAGGTTCACACTGCCGCGATGAAAGTAGGACTGCGTATTGT	*
		M00532	0	Sindbis	2238	255	65M	*	0	0	ACACCGGGGTCGGGCAAGTCAGCTATTATCAAGTCAGCTGTCACGGCACGAGATCTTGTTACCAG	*
		M00532	0	Sindbis	1130	255	49M	*	0	0	AAAACTTCTGGTTGGGCTCAACCAGCGAATTGTCATTAACGGTAGGACT	*
		M00532	0	Sindbis	6211	255	36M	*	0	0	TGGATATGGTAGACGGGACAGTCGCCTGCCTGGATA	*
		M00532	0	Sindbis	7949	255	38M	*	0	0	AAAGAGACAGCGCATGGCACTTAAGTTGGAGGCCGACA	*
		M00532	0	Sindbis	11558	255	50M	*	0	0	ACATAACCACTATATTAACCATTTATCTAGCGGACGCCAAAAACTCAACG	*
		M00532	0	Sindbis	8237	255	39M	*	0	0	GTATAGTGGAGGTAGATTTACCATCCCTCGCGGAGTAGG	*
		M00532	0	Sindbis	2355	255	58M	*	0	0	GGGATGCAGATTACGTCGAAGACAGTAGATTCGGTTATGCTCAACGGATGCCACAAAG	*
		M00532	0	Sindbis	6004	255	37M	*	0	0	GACTACTGTCAGGACTACGACTGTATAACTCTGCCAC	*
		M00532	0	Sindbis	42	255	57M	*	0	0	AATTGCACTACCATCACAATGGAGAAGCCAGTAGTAAACGTAGACGTAGACCCCCAG	*
		M00532	0	Sindbis	10457	255	44M	*	0	0	AGGACTGCGTATTGTGTACGGGAACACTACCAGTTTCCTAGATG	*
		M00532	0	Sindbis	4570	255	42M	*	0	0	AACTTAAGGAGTCTGTAACAGAGCTGAAGGATGAAGATATGG	*
		M00532	0	Sindbis	5220	255	47M	*	0	0	GGCTCACTTTTTTCGAGCTTTAGCGGATCGGACAACTCTATTACTAG	*
		M00532	0	Sindbis	5192	255	75M	*	0	0	CTCACTGGATATGGATGACAGTAGCGAAGGCTCACTTTTTTCGAGCTTTAGCGGATCGGACAACTCTATTACTAG	*
		M00532	0	Sindbis	9206	255	35M	*	0	0	ATCTGGGAAGAACATTACGTATGAGTGCAAGTGCG	*
		M00532	0	Sindbis	3251	255	41M1H	*	0	0	TTGCATTAAGTTTTTCGGCATGGACTTGACAAGCGGCCTGT	*
		M00532	0	Sindbis	8237	255	39M	*	0	0	GTATAGTGGAGGTAGATTTACCATCCCTCGCGGAGTAGG	*
		M00532	0	Sindbis	8237	255	39M	*	0	0	GTATAGTGGAGGTAGATTTACCATACCTCGCGGAGTAGG	*
		M00532	0	Sindbis	10426	255	38M1H	*	0	0	CGATTAAGGTGCACACTGCCGCGATGAAAGTAGGACTG	*
		M00532	0	Sindbis	11552	255	55M1H	*	0	0	GTTGCCACATAACCACTATATTAACCATTTATCTAGCGGACGCCAAAAACTCAAT	*
		M00532	0	Sindbis	8011	255	51M	*	0	0	ACGGAGATGTCATCGGGCACGCACTGGCCATGGAAGGAAAGGTAATGAAAC	*
		M00532	0	Sindbis	10588	255	47M	*	0	0	ATAAGGTCGTTATCCATCGCGGCCTGGTGTACAACTATGACTTCCCG	*
		M00532	0	Sindbis	7483	255	46M	*	0	0	GGTATGAGGCAGACAATATTACACCTGTCCTACTGGCATTGAGAAC	*
		M00532	0	Sindbis	9792	255	40M	*	0	0	TGTGCCTGTAAAGCGCGCCGTGAGTGCCTGACGCCATACG	*
		M00532	0	Sindbis	5997	255	53M	*	0	0	ACCGAGCGACTACTGTCAGGACTACGACTGTATAACTCTGCCACAGATCAGCC	*
		M00532	0	Sindbis	5763	255	48M	*	0	0	GGTGGGTACATATTTTCGACGGACACAGGCCCAGGGCACTTGCAAAAG	*
		M00532	0	Sindbis	5230	255	46M	*	0	0	TTTCGAGCTTTAGCGGATCGGACAACTCTATTACTAGTATGGACAG	*
		M00532	0	Sindbis	10371	255	38M	*	0	0	ATGAGTGAGGCGTACGTCGAATTGTCAGCAGATTGCGC	*
		M00532	0	Sindbis	10449	255	35M1H	*	0	0	ATGAAAGTAGGACTGCGTATTGTGTACGGAAACAC	*
		M00532	0	Sindbis	10449	255	35M1H	*	0	0	ATGAAAGTAGGACTGCGTATTGTGTACGGAAACAC	*
		M00532	0	Sindbis	10449	255	35M1H	*	0	0	ATGAAAGTAGGACTGCGTATTGTGTACGGAAACAC	*
		M00532	0	Sindbis	1164	255	42M	*	0	0	ATTAACGGTAGGACTAACAGGAACACCAACACCATGCAAAAT	*
		M00532	0	Sindbis	11302	255	41M	*	0	0	TTTTCGGCGGCGCCTCGTCGCTATTAATTATAGGACCTATG	*
		M00532	0	Sindbis	11560	255	48M	*	0	0	ACAACCACTATATTAACCATTTATCTAGCGGACGCCAAAAACTCAATG	*
		M00532	0	Sindbis	10630	255	45M	*	0	0	TCCCGGAATATGGAGCGATGAAACCAGGAGCGTTTGGAGACACTC	*
		M00532	0	Sindbis	8900	255	38M1H	*	0	0	GTGTAGAAGGCTTAGCTACAAAGGATACTTTCTCCTCG	*
		M00532	0	Sindbis	9851	255	53M1H	*	0	0	AATCGCAACTTCGCTGGCACTCTTGTGCTGCGTTAGGTCGGCCAATGCTGAAA	*
		M00532	0	Sindbis	11560	255	48M	*	0	0	ACAACCACTATATTAACCATTAATCTAGCGGACGCCAAAAACTCAATG	*
		M00532	0	Sindbis	10118	255	64M	*	0	0	TGTTGAAAGGGCAGGGTATGCCCCGCTCACTTTGGAGATCACTGTCATGTCCTCGGAGGTTTTG	*
		M00532	0	Sindbis	9328	255	66M2H	*	0	0	AAACGAAGTGGGTCTTCAACTCACCGGACTTGATCAGACATGACGACCACACGGTCCAAGGGAAAT	*
		M00532	0	Sindbis	10217	255	46M	*	0	0	CACCACTGTGGTCCCCTCCCCAAAAATCAAATGCTGCGGCTCCTTG	*
		M00532	0	Sindbis	5991	255	50M	*	0	0	ATAACCACTGAGCGACTACTGTCAGGACTACGACTGTATAACTCTGCCAC	*
		M00532	0	Sindbis	10441	255	48M1H	*	0	0	CTGCCGCGATGAAAGTAGGACTGCGTATTGTGTACGGGAACACTACCA	*
		M00532	0	Sindbis	22	255	68M1H	*	0	0	ATTGAATCAAACAGCCGACCAATTGCACTACCATCACAATGGAGAAGCCAGTAGTAAACGTAGACGTA	*
		M00532	0	Sindbis	8531	255	52M1H	*	0	0	CAGAGCCCTCGACATCCTTGAAGAGAACGTGAACCATGAGGCCTACGATACC	*
		M00532	0	Sindbis	8955	255	37M	*	0	0	GACAGCGTAACGGTTAGCATAGTGAGTAGCAACCCAG	*
		M00532	0	Sindbis	5203	255	73M	*	0	0	TGGATGACAGTAGCGAAGGCTCACTTTTTTCGAGCTTTAGCGGATCGGACAACTCTACTACTAGTATGGACAG	*
		M00532	0	Sindbis	5990	255	51M	*	0	0	CATAACCACTGAGCAACTACTGTCAGGACTACGACTGTATAACTCTGCCAC	*
		M00532	0	Sindbis	5876	255	45M	*	0	0	TGCCCCGGTGCTCGACACGTCGAAAGAGGAACAACTCAAACTCAG	*
		M00532	0	Sindbis	10637	255	55M	*	0	0	ATATGGAGCGATGAAACCAGGAGCGTTTGGAGACATTCAAGCTACCTCCTTGACT	*
		M00532	0	Sindbis	11559	255	44M	*	0	0	CATAACCACTATATTAACCATTTATCTAGCGGACGCCAAAAACT	*
		M00532	0	Sindbis	8574	255	51M	*	0	0	TACGATACCCTGCTCAATGCCATATTGCGGTGCGGATCGTCTGGCAGAAGC	*
		M00532	0	Sindbis	5741	255	62M1H	*	0	0	TGAATACTGACTAACCGGGGTAGGTGGGTCCATATTTTCGACGGACACAGGCCCTGGGCACT	*
		M00532	0	Sindbis	4274	255	40M1H	*	0	0	TGTGTGCCTAGGAAAGAAAGTAATCCACGCGGTCGGCCCT	*
		M00532	0	Sindbis	7140	255	44M	*	0	0	AGATGTGCAGCGTTCATTGGCGACGACAACATCATACATGGAGT	*
		M00532	0	Sindbis	7178	255	64M	*	0	0	TGGAGTAGTATCTGACAAAGAAATGGCTGAGAGGTGCGCCACCTGGCTCAACATGGAGGTTAAG	*
		M00532	0	Sindbis	7178	255	64M	*	0	0	TGGAGTAGTATCTGACAAAGAAATGGCTGAGAGGTGCGCCACCTGGCTCAACATGGAGGTTAAG	*
		M00532	0	Sindbis	9300	255	70M	*	0	0	AAGCAGTGCGTTGCCTATAAGAGCGACCAAACGAAGTGGGTCTTCAACTCACCGGACTTGATCAGACATG	*
		M00532	0	Sindbis	10444	255	41M	*	0	0	CCGCGATGAAAGTAGGACTGCGTATTGTGTACGGGAACACT	*
		M00532	0	Sindbis	11558	255	50M	*	0	0	ACATAACCACTATATTAACCATTTATCTAGCGGACGCCAAAAACTCAATG	*
		M00532	0	Sindbis	9487	255	77M1H	*	0	0	AATTAGATACAGACCACTTGACATTGCTCACCACCAGGAGACTCGGGGCAAACCCGGAACCAACCACTGAATGGATC	*
		M00532	0	Sindbis	6209	255	62M7H	*	0	0	CTTGGATATGGTAGACGGGACAGTCGCCTGCCTGGATACTGCAACCTTCTGCCCCGCTAAGC	*
		M00532	0	Sindbis	6520	255	53M2H	*	0	0	TTGTCACCGCATATGTAGCTAGACTGAAAGGCCCTAAGGCCGCCGCACTATTT	*
		M00532	0	Sindbis	3901	255	35M	*	0	0	ACAGTGAGGACGTAGTCACCGCCCTTGCCAGAAAG	*
		M00532	0	Sindbis	4550	255	36M	*	0	0	AAGAATCGACGCGGCACTCCAACTTAAGGAGTCTGT	*
		M00532	0	Sindbis	8020	255	51M	*	0	0	TCATCGGGCACGCACTGGCCATGGAAGGACAGGTAATGAAACCTCTGCACG	*
		M00532	0	Sindbis	3528	255	85M	*	0	0	CTTCCTTACGCCTTAGTCCCCGAGTACAAGGAGAAGCAACCCGGCCCGGTCGAAAAATCCTTGAACCAGTTCAAACACCACTCAG	*
		M00532	0	Sindbis	8647	255	51M	*	0	0	TTACCCTGACCAGCCCCTACTCGGGCACATGCTCGTACTGCCACCATACTG	*
		M00532	0	Sindbis	6599	255	53M	*	0	0	GCAAGAAGTGCCTATGGATAGATTCGTCATGGACATGAAAAGAGACGTGAAAG	*
		M00532	0	Sindbis	7964	255	1H40M	*	0	0	GGCACTTAAGTTGGAGGCCGACAGATTGTTCGACGTCAAG	*
		M00532	0	Sindbis	6124	255	43M1H	*	0	0	TCGCTGTAGCTGTCTGTAACAACTATCTGCACGAGAACTATCC	*
		M00532	0	Sindbis	9329	255	36M	*	0	0	AACGAAGCGGGTCTTCAACTCACCGGACTTGATCAG	*
		M00532	0	Sindbis	6004	255	48M	*	0	0	GACTACTGTCAGGACTACGACTGTATAACTCTGCCACAGATCAGCCAG	*
		M00532	0	Sindbis	3580	255	1H39M	*	0	0	AAAAATTCTTGAACCAGTTCAAACACCACTCAGTACTTG	*
		M00532	0	Sindbis	8020	255	51M1H	*	0	0	TCATCGGGCACGCACTGGCCATGGAAGGAAAGGTAATGAAACCTCTGCACG	*
		M00532	0	Sindbis	10606	255	49M	*	0	0	GCGGCCTGGTGTACAACTATGACTTCCCGGAATATGGAGCGATGAAACC	*
		M00532	0	Sindbis	219	255	39M	*	0	0	GAGCTGGAGGTTCCTACCACAGCGACGATCTTGGACATA	*
		M00532	0	Sindbis	10596	255	39M	*	0	0	GTTATCCATCGCGGCCTGGTGTACAACTATGACTTCCCG	*
		M00532	0	Sindbis	655	255	46M	*	0	0	ACTGGGCCGACGAGAAAGTCCCTGAAGCGCGTAACATCGGACTTTG	*
		M00532	0	Sindbis	5998	255	43M	*	0	0	CTGAGCGACTACTGTCAGGACTACGACTGTATAACTCTGCCAC	*
		M00532	0	Sindbis	434	255	38M	*	0	0	TGATACGCCGGATGCTGAAACACCATCGCTCTGCTTTC	*
		M00532	0	Sindbis	11567	255	40M1H	*	0	0	CTATATTAACCATTTATCTAGCGGACGCCAAGAACTCAAT	*
		M00532	0	Sindbis	9704	255	34M1H	*	0	0	TTACTACCATCGCCATCCTGTGTACACCATCTTA	*
		M00532	0	Sindbis	1721	255	18H75M4H	*	0	0	TCACGCAAATGACCGTATGATCGGACAGTATATCGTTGTCTCGCCAAACTCTGTGCTGAAGAATGCCAAACTCGC	*
		M00532	0	Sindbis	6767	255	61M	*	0	0	TACGGCCGTCTTGCTTCCAAACATTCACACGCTTTTTGACATGTCGGCGGAGGATTTTGAT	*
		M00532	0	Sindbis	8313	255	41M	*	0	0	TCCGGTCGGGTTGTCGCGATAGTCCTCGGTGGCGCTGATGA	*
		M00532	0	Sindbis	3257	255	44M	*	0	0	TAAGTTCTTCGGCATGGACTTGACAAGCGGACTGTTTTCTAAAC	*
		M00532	0	Sindbis	4891	255	43M	*	0	0	TTTGCATGTATGCCATGACGCCAGAAAGGGTCCACAGACGTAG	*
		M00532	0	Sindbis	9328	255	37M	*	0	0	AAACGAAGTGGGTCTTCAACTCACCGGACTTGATCAG	*
		M00532	0	Sindbis	42	255	57M	*	0	0	AATTGCACTACCATCACGATGGAGAAGCCAGTAGTAAACGTAGACGTAGACCCCCAG	*
		M00532	0	Sindbis	6839	255	43M1H	*	0	0	AGAACACTTCAAGCAAGGCGACCCGGTACTGGAGACGGATATC	*
		M00532	0	Sindbis	5708	255	37M1H	*	0	0	CAAGCAGAGACGTAGACGCAGGAGCAGGAGGACTGAA	*
		M00532	0	Sindbis	1164	255	36M	*	0	0	ATTAACGGTAGGACTAACAGGAACACCAACACCATG	*
		M00532	0	Sindbis	8036	255	35M	*	0	0	GGCCACGGAAGGAAAGGTAATGAAACCTCTGCACG	*
		M00532	0	Sindbis	16	255	74M1H	*	0	0	CACACTATTGAATCAAACAGCCGACTAATTGCACTACCATCACAATGGAGAAGCCAGTAGTAAACGTAGACGTA	*
		M00532	0	Sindbis	9195	255	80M1H	*	0	0	GCAAAGCCACCATCTGGGAAGAACATTACGTATGAGTGCAAGTGCGGCGACTACAAGACCGGAACCGTTTCGACCCGCAC	*
		M00532	0	Sindbis	5885	255	36M	*	0	0	GCTCGACACGTCGAAAGGGGAACAACTCAAACTCAG	*
		M00532	0	Sindbis	1758	255	36M1H	*	0	0	GTCCCGCCAAACTCTGTGCTGAAGAATGCCAAACTC	*
		M00532	0	Sindbis	9012	255	36M	*	0	0	CGCAAGATAAAACCAAAATTCGTGGGACGGGAAAAA	*
		M00532	0	Sindbis	1104	255	63M	*	0	0	ACGGATATATCACCTGACGATGCACAAAAACTTCTGGTTGGGCTCAACCAGCGAATTGTCATT	*
		M00532	0	Sindbis	10879	255	44M	*	0	0	CATACGGGAACATTCCCATTTCTATTGACATCCCGAACGCTGCC	*
		M00532	0	Sindbis	11216	255	33M266H	*	0	0	TGACCATATCGTGAGCACCCCGCACAAAAATGA	*
		M00532	0	Sindbis	9242	255	35M	*	0	0	CGACTACAAGACCGGAACCGTTTCGACCCGCACCG	*
		M00532	0	Sindbis	9855	255	66M	*	0	0	CCAACTTCGCTGGCACTCTTGTGCTGCGTTAGGTCGGCCAATGCTGAAACGTTCACCGAGACCATG	*
		M00532	0	Sindbis	10860	255	36M	*	0	0	CTCCGAGCGGTGGACTGTTCATACGGGAACATTCCC	*
		M00532	0	Sindbis	10588	255	48M	*	0	0	ATAAAGTCGTTATCCATCGCGGCCTGGTGTACAACTATGACTTCCCGG	*
		M00532	0	Sindbis	8018	255	52M1H	*	0	0	TGTCATCGGGCACGCACTGGCCATGGAAGGAAAGGTAATGAAACCTCTGCAC	*
		M00532	0	Sindbis	4569	255	42M1H	*	0	0	CAACTTAAGGAGTCTGTAACAGAGCTGAAGGATGAAGACATG	*
		M00532	0	Sindbis	10380	255	37M	*	0	0	GCGTACGTCGAATTGTCAGCAGATTGCGCGTCTGACC	*
		M00532	0	Sindbis	8237	255	38M1H	*	0	0	GTATAGTGGAGGTAGATTTACCATCCCTCGCGGAGCAG	*
		M00532	0	Sindbis	1226	255	56M	*	0	0	ACAAGGGTTCAGCAAATGGGCTAAGGAGCGCAAGGACGATCTTGATAACGAGAAAA	*
		M00532	0	Sindbis	9328	255	37M	*	0	0	AAACGAAGTGGGTCTTCAACTCACCGGGCTTGATCAG	*
		M00532	0	Sindbis	523	255	41M	*	0	0	TGTACATCAACGCTCCCGGAACTATCTATCATCAGGCTATG	*
		M00532	0	Sindbis	7780	255	80M	*	0	0	TGACCACAGCCGTCAGTGCCCTAGTCATTGGACAGGCAACTAGACCTCAACCCCCACGTCCACGCCCGCCACCGCGCCAG	*
		M00532	0	Sindbis	9530	255	48M	*	0	0	AGGGGCAAACCCGGAACCAACCACTGAATGGATTGTCGGAAAGACGGT	*
		M00532	0	Sindbis	1226	255	56M	*	0	0	ACAAGGGTTCAGCAAATGGGCTAAGGAGCGCAAGGACGATCTTGATAACGAGAAAA	*
		M00532	0	Sindbis	5714	255	36M	*	0	0	GAGACGTAGACGCAGGAGCAGGAGGACTGAATACTG	*
		M00532	0	Sindbis	10118	255	49M	*	0	0	TGTTGAAAGGGCAGGGTATGCCCCGCTCAATTTGGAGATCACTGTCATG	*
		M00532	0	Sindbis	4549	255	55M	*	0	0	AAAGAATCGACGCGGCACTCCAACTTAAGGAGTCTGTAACAGAGCTGAAGGATGA	*
		M00532	0	Sindbis	3396	255	44M	*	0	0	GCCATTGCCGCCGAACTCTCCCGTAGATTTCCGGTGTTCCAGCT	*
		M00532	0	Sindbis	7350	255	51M	*	0	0	CTGTTTAAGTTGGGTAAACCGCTCCCAGCCGACGACGAGCAAGACGAAGAC	*
		M00532	0	Sindbis	9691	255	46M	*	0	0	AAATAGTACAGCATTACTACCATCGCCATCCCGTGTACACCATCTT	*
		M00532	0	Sindbis	45	255	52M	*	0	0	TGCACTACCATCACAATGGAGAAGCCAGTAGTAAACGTAGACGTAGACCCCC	*
		M00532	0	Sindbis	8526	255	39M1H	*	0	0	CCTTCCAGAGCCCTCGACATCCTTGAAGAGAACGTGAAC	*
		M00532	0	Sindbis	8650	255	36M1H	*	0	0	CCCTGACCAGCCCCTACTTGGGCACATGCTCGTACT	*
		M00532	0	Sindbis	8013	255	60M	*	0	0	GGAGATGTCATCGGGCACGCACTGGCCATGGAAGGAAAGGTAATGAAACCTCTGCACGTG	*
		M00532	0	Sindbis	57	255	42M	*	0	0	ACAATGGAGAAGCCAGTAGTAAACGTAGACGTAGACCCCCAG	*
		M00532	0	Sindbis	6510	255	35M	*	0	0	ACCACTGAGTTTGTCACCGCATATGTAGCTAGACT	*
		M00532	0	Sindbis	7165	255	92M	*	0	0	ACAACATCATACATAGAGTAGTATCTGACAAAGAAGTGGCTGAGAGATTCGCCACCTGGCTCAACATGGAGGTTAAGATCATCGACGCAGTC	*
		M00532	0	Sindbis	10449	255	41M	*	0	0	ATGAAAGTAGGACTGCGTATTGTGTACGGGAACACTACCAG	*
		M00532	0	Sindbis	5997	255	43M1H	*	0	0	ACTGAGCGACTACTGTCAGGACTACGACTGTATAACTCTGCCA	*
		M00532	0	Sindbis	9584	255	36M	*	0	0	CTTCACCGTCGACCGAGATGGCCTGGAATACATATG	*
		M00532	0	Sindbis	9353	255	40M	*	0	0	GGACTTGATCAGACATGACGACCACACGGTCCAAGGGAAA	*
		M00532	0	Sindbis	5208	255	53M	*	0	0	GACAGTAGCGAAGGCTCACTTTTTTCGAGCTTTAGCGGATCGGACAACTCTAT	*
		M00532	0	Sindbis	10422	255	67M	*	0	0	CAGGCGATTAAGGTGCACACTGCCGCGATGAAAGTAGGACTGCGTATTGTGTACGGGAACACTACCA	*
		M00532	0	Sindbis	8723	255	38M1H	*	0	0	CGAGCAGGTCTGGGACGAAGCGGACGATAACACCATAC	*
		M00532	0	Sindbis	978	255	61M	*	0	0	ACACACAATAGCGAGGGCTTCTTGCTATGCAAAGTTACTGACACAGTAAAAGGAGAACGGG	*
		M00532	0	Sindbis	10446	255	44M	*	0	0	GCGATGAAAGTAGGACTGCGTATTGTGTACGGGAACACTACCAG	*
		M00532	0	Sindbis	4554	255	50M	*	0	0	ATCGACGCGGCACTCCAACTTAAGGAGTCTGTAACAGAGCTGAAGGATGA	*
		M00532	0	Sindbis	8007	255	64M	*	0	0	GAAGACGGAGATGTCACCGGGCACGCACTGGCCATGGAAGGAAAGGTAATGAAACCTCTGCCCG	*
		M00532	0	Sindbis	5588	255	44M	*	0	0	AGAGATTGATGAGCTGAGCCGCAGAGTAACTGAGTCCGAACCCG	*
		M00532	0	Sindbis	11325	255	36M	*	0	0	TTAATTATAGGACTTATGATTTTTGCTTGCAGCATG	*
		M00532	0	Sindbis	3232	255	51M	*	0	0	TTTACGCCTTAGACGTAATTTGCATTAAGTTTTTCGGCATGGACTTGACAA	*
		M00532	0	Sindbis	5990	255	50M1H	*	0	0	CATAACCACTGAGCGACTACTGTCAGGACTACGACTGTATAACTCTGCCA	*
		M00532	0	Sindbis	67	255	95M	*	0	0	AGCCAGTAGTAAACGTAGACGTAGACCCCCAGAGTCCGTTTGTCGTGCAACTGCAAAAAAGCTTCCCGCAATTTGAGGTAGTAGCACAGCAGGTC	*
		M00532	0	Sindbis	5238	255	52M1H	*	0	0	TTTAGCGGATCGGACAACTCTATTACTAGTATGGACAGCTGGTCGTCAGGAC	*
		M00532	0	Sindbis	222	255	60M	*	0	0	CTGGAGGTTCCTACCACAGCGACGATCTTGGACATAGGCAGCGCACCGGCTCGTAGAATG	*
		M00532	0	Sindbis	10436	255	12H38M	*	0	0	GCACACTGCCGCGATGATAGTAGGACTGCGTATTGTGT	*
		M00532	0	Sindbis	5582	255	58M1H	*	0	0	CGACGGAGAGATTGATGAGCTGAGCCGCAGAGTAACTGAGTCCGAACCCGTCCTGTTT	*
		M00532	0	Sindbis	4594	255	36M	*	0	0	TGAAGGATGAAGATATGGAGATCGACGATGAGTTAG	*
		M00532	0	Sindbis	242	255	40M259H	*	0	0	GACGATCTTGGACATAGGCAGCGCACCGGCTCGTAGGATG	*
		M00532	0	Sindbis	10333	255	36M	*	0	0	GAGGAGCGCAATGTTTTTGCGACAGTGAGAACAGCC	*
		M00532	0	Sindbis	4594	255	36M	*	0	0	TGAAGGATGAAGATATGGAGATCGACGATGAGTTAG	*
		M00532	0	Sindbis	10428	255	39M	*	0	0	ATTAAGGTGCACACTGCCGCGATGAAAGTAGGACTGCGT	*
		M00532	0	Sindbis	3016	255	43M	*	0	0	TTCAGGCTACTATAGAGGACTGGGAAGCTGAACACAAGGGAAT	*
		M00532	0	Sindbis	8492	255	52M	*	0	0	ATGCGACCGCCCGCCCACATGCTATACCCGCGAACCTTCCAGAGCCCTCGAC	*
		M00532	0	Sindbis	1437	255	38M	*	0	0	TCTTTGCCCATGTCGCTGAGGCAGAAATTGAAACTGGC	*
		M00532	0	Sindbis	3245	255	45M	*	0	0	CGTAATTTGCATTAAGTTTTTCGGCATGGACTTGACAAGCGGACT	*
		M00532	0	Sindbis	11566	255	42M	*	0	0	ACTATATTAACCATTTATCTAGCGGACGCCAAAAACTCAATG	*
		M00532	0	Sindbis	60	255	37M1H	*	0	0	ATGGAGAAGCCAGTAGTAAACGTAGACGTAGACCCCC	*
		M00532	0	Sindbis	9067	255	42M	*	0	0	ACTGTAAAAAAATTCCTTGCACAGTGTACGACCGTCTGAAAG	*
		M00532	0	Sindbis	5975	255	66M	*	0	0	AAAAAATCAGAAAGCCATAACCACTGAGCGACTACTGTCAGGACTACGACTGTATAACTCTGCCAC	*
		M00532	0	Sindbis	8892	255	46M	*	0	0	TCAGGACCGTGTAGAAGGCTTAGCCACAAAGGATACTTTCTCCTCG	*
		M00532	0	Sindbis	9879	255	42M	*	0	0	TGCGTTAAGTCGGCCAATGCTGAAACGTTCACCGAGACCATG	*
		M00532	0	Sindbis	7970	255	58M1H	*	0	0	TAAGTTGGAGGCCGACAGATTGTTCGACGTCAAGAACGAAGACGGAGATGTCATCGGG	*
		M00532	0	Sindbis	9990	255	38M	*	0	0	GTTCTAATGCGCTGCTGCTCCTGCTGCCTGCCTTTTTT	*
		M00532	0	Sindbis	4550	255	62M	*	0	0	AAGAACCGACGCGGCACTCCAACTTAAGGAGTCTGTAACAGAGCCGAAGGATGAAGATGTGG	*
		M00532	0	Sindbis	5870	255	51M	*	0	0	AATTCATGCCCCGGTGCTCGACACGTCGAAAGAGGAACAACTCAAACTCAG	*
		M00532	0	Sindbis	1103	255	35M1H	*	0	0	CACGGATATATCACCTGACGATGCACAAAAACTTC	*
		M00532	0	Sindbis	4539	255	51M1H	*	0	0	AAGTGGAAGGAAAGAATCGACGCGGCACTCCAACTTAAGGAGTCTGTAGCA	*
		M00532	0	Sindbis	9421	255	45M	*	0	0	GTACCTGCATGGTCCCTGTTGCCCACGCGCCGAATGTAATACATG	*
		M00532	0	Sindbis	5991	255	35M	*	0	0	ATAACCACTGAGCGACTACCGTCAGGACTACGACT	*
		M00532	0	Sindbis	9502	255	49M1H	*	0	0	ACTTGACATTGCTCACCACCAGGAGACTAGGGGCAAACCCGGAACCAAC	*
		M00532	0	Sindbis	9522	255	41M	*	0	0	AGGAGACTAGGGGCAAACCTGGAACCAACCACTGAATGGAT	*
		M00532	0	Sindbis	5991	255	50M	*	0	0	ATAACCACTGAGCGACTACTGTCAGGACTACGACTGTATAACTTTGCCAC	*
		M00532	0	Sindbis	5763	255	48M	*	0	0	GGTGGGTACATATTTTCGACGGACACAGGCCCTGGGCACTTGCAAAAG	*
		M00532	0	Sindbis	11569	255	39M	*	0	0	ATATTAACCATTTATCTAGCGGACGCCAACAACTCAATG	*
		M00532	0	Sindbis	8645	255	48M	*	0	0	CTTTACCCTGACCAGCCCCTACTTGGGCACATGCTCGTACTGCCACCA	*
		M00532	0	Sindbis	9933	255	34M1H	*	0	0	TCGAACAGTCAGCCGTTCTTCTGGGTCCAGTTGT	*
		M00532	0	Sindbis	4524	255	54M	*	0	0	TATTGCCTGGATAAGAAGTGGAAGGAAAGAATCGACGCGGCACTCCAACTTAAG	*
		M00532	0	Sindbis	2867	255	44M	*	0	0	CCGGCAAAAAGTCAATGAAAACCCACTGTACGCGATCACATCAG	*
		M00532	0	Sindbis	5982	255	46M	*	0	0	CAGAAAGCCATAACCACTGAGCGACTACTGTCAGGACTACGACTGT	*
		M00532	0	Sindbis	5885	255	36M	*	0	0	GCTCGACACGTCGAAAGAGGAACAACTCAAACTCAG	*
		M00532	0	Sindbis	10630	255	41M	*	0	0	TCCCGGAATATGGAGCGATGAAACCAGGAGCGTTTGGAGAC	*
		M00532	0	Sindbis	6234	255	44M	*	0	0	GCCTGCCTGGATACTGCAACCTTCTGCCCCGCTAAGCTTAGAAG	*
		M00532	0	Sindbis	10880	255	38M1H	*	0	0	ATACGGGAACATTCCCATTTCTATTGACATCCCGAACG	*
		M00532	0	Sindbis	7955	255	60M	*	0	0	ACAGCGCATGGCACTTAAGTTGGAGGCCGACAGATTGTTCGACGTCAAGAACGAAGACGG	*
		M00532	0	Sindbis	6399	255	49M	*	0	0	ATGCGTGAACTGCCAACACTGGACTCAGCGACATTCAATGTCGAATGCT	*
		M00532	0	Sindbis	5595	255	42M	*	0	0	GATGAGCTGAGCCGCAGAGTAACTGAGTCCGAACCCGTCCTG	*
		M00532	0	Sindbis	10431	255	42M	*	0	0	AAGGTGCACACTGCCGCGATGAAAGTAGGACTGCGTATTGTG	*
		M00532	0	Sindbis	57	255	39M1H	*	0	0	ACAATGGAGAAGCCAGTAGTAAACGTAGACGTAGACCCC	*
		M00532	0	Sindbis	10599	255	36M	*	0	0	ATCCATCGCGGCCTGATGTACAACTATGACTTCCCG	*
		M00532	0	Sindbis	6115	255	53M	*	0	0	ATCCACAGTTCGCTGTAGCTGTCTGTAACAGCTATCTGCATGAGAACTATCCG	*
		M00532	0	Sindbis	8020	255	50M	*	0	0	TCATCGGGCACTCACTGGCCATGGAAGGAAAGGTAATGAAACCTCTGCAC	*
		M00532	0	Sindbis	10446	255	37M	*	0	0	GCGATGAAAGTAGGACTGCGTATTGTGTACGGGAACA	*
		M00532	0	Sindbis	5994	255	46M1H	*	0	0	ACCACTGGGCGACTACTGTCAGGACTACGACTGTATAACTCTGCCA	*
		M00532	0	Sindbis	8642	255	56M	*	0	0	CGACTTTACCCTGACCAGCCCCTACTTGGGCACATGCTCGTACTGCCACCATACTG	*
		M00532	0	Sindbis	7041	255	36M1H	*	0	0	GCGATGATGAAATCCGGAATGTTCCTCACACTTTTT	*
		M00532	0	Sindbis	8637	255	50M	*	0	0	ATTGACGACTTTACCCTGACCAGCCCCTACTTGGGCACATGCTCGTACTG	*
		M00532	0	Sindbis	3647	255	38M	*	0	0	CCGTAAGAGAATCGAATGGATCGCCCCGATTGGCATAG	*
		M00532	0	Sindbis	54	255	45M	*	0	0	ATCACGATGGAGAAGCCAGTAGTAAACGTAGACGTAGACCCCCAG	*
		M00532	0	Sindbis	9342	255	12H54M	*	0	0	TTCAACTCACCGGACTTGATCAGACATGACGACCACACGGTCCAAGGGAAATTG	*
		M00532	0	Sindbis	5736	255	36M	*	0	0	AGGACTGAATACTGACTAACCGGGGTAGGTGGGTAC	*
		M00532	0	Sindbis	11561	255	47M	*	0	0	TAACCACTATATTAACCATCTATCTAGCGGACGCCAAAAACTCAATG	*
		M00532	0	Sindbis	46	255	53M	*	0	0	GCACTACCATCACAATGGAGAAGCCAGTAGTAAACGTAGACGTAGACCCCCAG	*
		M00532	0	Sindbis	10427	255	63M	*	0	0	GATTAAGGTGCACACTGCCGCGATGAAAGTAGGACTGCGTATTGTGTACGGGAACACTACCAG	*
		M00532	0	Sindbis	8949	255	103M	*	0	0	CCAGGGGACAGCGTAACGGTTAGCATAGTGAGTAGCAACTCAGCAACGTCATGTACACTGGCCCGCAAGATAAAACCAAAGTTCGTGGGACGGGAAAAATATG	*
		M00532	0	Sindbis	9328	255	37M	*	0	0	AAACGAAGTGGGTCTTCAACTCACCGGACTTGATCAG	*
		M00532	0	Sindbis	10333	255	36M	*	0	0	GAGGAGCGCAATGTTTTTGCGACAGTGAGAACAGCC	*
		M00532	0	Sindbis	5870	255	58M	*	0	0	AATTCATGCCCCGGTGCTCGACACGTCGAAAGAGGAACAACTCAAACTCAGGTACCAG	*
		M00532	0	Sindbis	7346	255	73M1H	*	0	0	AAGGCTGTTTAAGTTGGGTAAACCGCTCCCAGCCGACGACGAGCAAGACGAAGACAGAGGACGCGCTCTGCTA	*
		M00532	0	Sindbis	9058	255	51M	*	0	0	CTCCCGTTCACGGTAAAAAAATTCCTTGCACAGTGTACGACCGTCTGAAAG	*
		M00532	0	Sindbis	9855	255	57M	*	0	0	CCAACTTCGCTGGCACTCTTGTGCTGCGTTAGGTCGGCCAATGCTGAAACGTTCACC	*
		M00532	0	Sindbis	6339	255	41M	*	0	0	CAGAACACGCTACAAAATGTGCTCATCGCCGCAACTAAAAG	*
		M00532	0	Sindbis	4575	255	37M	*	0	0	AAGGAGTCTGTAACAGAGCTGAAGGATGAAGATATGG	*
		M00532	0	Sindbis	10580	255	53M1H	*	0	0	ATTCGATCATAAGGTCGTTATCCATCGCGGCCTGGTGTACAACTATGACTTCC	*
		M00532	0	Sindbis	9701	255	58M	*	0	0	GCATTACTACCATCGCCATCCTGTGTACACCATCTTAGCCGTCGCATCAGCTGCCGTG	*
		M00532	0	Sindbis	8653	255	50M	*	0	0	TGACCAGCCCCTACTTGGGCACATGCTCGTACTGCCACCATACTGAACCG	*
		M00532	0	Sindbis	3899	255	52M	*	0	0	CAACAGTGAGGACGTAGTCACCGCTCTTGCCAGAAAGTTTGTCAGGGTGTCT	*
		M00532	0	Sindbis	6004	255	48M	*	0	0	GACTACTGTCAGGACTACGACTGTATAACTCTGCCACAGATCAGCCAG	*
		M00532	0	Sindbis	5885	255	36M263H	*	0	0	GCTCGACACGTCGAAAGAGGAACAACTCAAACTCAG	*
		M00532	0	Sindbis	7187	255	38M	*	0	0	ATCTGACAAAGAAATGGCTGAGAGGTGCGCCACCTGGC	*
[truncated: 65,478 more rows]

## Sheet: Input Data Set
**LastZ Output in SAM format for SINV Cytoplasmic Input (Input Control Library)
		QNAME	FLAG	RNAME	POS	MAPQ	CIGAR	MRNM	MPOS	ISIZE	Seq	QUAL	OPT
		M01529	0	Sindbis	8650	255	42M	*	0	0	CCCTGACCAGCCCCCACTTGGGCACATGCTCGTACTGCCACC	*
		M01529	0	Sindbis	5891	255	53M14H	*	0	0	CACGTCGAAAGAGGAACAACTCAAACTCAGGTACCAGATGATGCCCACCGAAG	*
		M01529	0	Sindbis	3030	255	35M	*	0	0	GAGGACTGGGAAGCTGAACACAAGGGAATAATTGC	*
		M01529	0	Sindbis	1736	255	42M	*	0	0	TATGATCGGACAGTATATCGTTGTCTCGCCAAACTCTGTGCT	*
		M01529	0	Sindbis	6097	255	51M	*	0	0	TACCGGCGAACTACTCCGATCCACAGTTCGCTGTAGCTGTCTGTAACAACT	*
		M01529	0	Sindbis	5220	255	42M	*	0	0	GGCTCACTTTTTTCGAGCTTTAGCGGATCGGACAACTCTATT	*
		M01529	0	Sindbis	10588	255	42M	*	0	0	ATAAGGTCGTTATCCATCGCGGCCTGGTGTACAACTATGACT	*
		M01529	0	Sindbis	5637	255	36M	*	0	0	TTTGGATCATTTGAACCGGGCGAAGTGAACTCAATT	*
		M01529	0	Sindbis	4081	255	60M	*	0	0	CAAGAGATGGAGTTGGAACCGCGCCGTCATACCGCACCAAAAGGGAGAATATTGCTGACT	*
		M01529	0	Sindbis	5249	255	45M1H	*	0	0	GGACAACTCTATTACTAGTACGGACAGTTGGTCGTCAGAACCTAG	*
		M01529	0	Sindbis	3240	255	45M	*	0	0	TTAGACGTAATTTGCATTAAGTTTTTCGGCATGGACTTGACAAGC	*
		M01529	0	Sindbis	2342	255	39M	*	0	0	GCTAAGACTGAGGGGTATGCAGATTACGTCGAAGACAGT	*
		M01529	0	Sindbis	5254	255	40M1H	*	0	0	ACTCTATTACTAGTATGGACAGTTGGTCGTCAGGACCTAG	*
		M01529	0	Sindbis	5214	255	86M	*	0	0	AGCGAAGGCTCACTTTTTTCGAGCTTTAGCGGATCGGACAACTCTATTACTAGTATGGACAGTTGGTCGTCAGGACCTAGTTCACT	*
		M01529	0	Sindbis	8889	255	47M1H	*	0	0	ACCTCAGGACCGTGTAGAAGGCTTAGCTACAAAGGATACTTTCTCCT	*
		M01529	0	Sindbis	1738	255	47M	*	0	0	TGATCGGACAGTATATCGTTGTCTCGCCAAACTCTGTGCTGAAGAAT	*
		M01529	0	Sindbis	6917	255	45M	*	0	0	GTTAACCGGTCTGATGATCTTGGAGGACCTGGGTGTGGATCAACC	*
		M01529	0	Sindbis	3436	255	79M	*	0	0	AGCTAGCTGGGAAGGGCACACAACTTGATTTGCAGACGGGGAGAACCAGAGTTATCTCTGCACAGCATAACCTGGTCCC	*
		M01529	0	Sindbis	6484	255	45M1H	*	0	0	AGTTCGCTCGGAAGCCAATTAGGATTACCACTGAGTTTGTCACCG	*
		M01529	0	Sindbis	688	255	40M	*	0	0	ACATCGGACTTTGCAGCACAAAGCTGAGTGAAGGTAGGAC	*
		M01529	0	Sindbis	490	255	53M	*	0	0	ACATGCGTGCCGAATATTCCGTCATGCAGGACGTGTATATCAACGCTCCCGGA	*
		M01529	0	Sindbis	5244	255	56M	*	0	0	GGATCGGACAACTCTATTACTAGTATGGACAGTTAGTCGTCAGGACCTAGTTCACT	*
		M01529	0	Sindbis	8304	255	42M1H	*	0	0	ATGGATAACTCCGGTCGGGTTGTCGCGATAGTCCTCGGTGGC	*
		M01529	0	Sindbis	60	255	42M	*	0	0	ATGGAGAAGCCAGTAGTAAACGTAGACGGAGACCCCGAGAGT	*
		M01529	0	Sindbis	6859	255	51M	*	0	0	ACCCGGTACTGGAGACGGATATCGCATCATTCGACAAAAGCCAAGACGACG	*
		M01529	0	Sindbis	3399	255	41M	*	0	0	ATTGCCGCCGAACTCTCCCGTAGATTTCCGGTGTTCCAGCT	*
		M01529	0	Sindbis	5191	255	109M	*	0	0	TCTCACTGGATATGGATGACAGTAGCGAAGGCTCACTCTTTTCGAGCTTTAGCGGATCGGACAACTCTATTACTAGTATGGACAGTTGGTCGTCAGGACCTAGTTCACT	*
		M01529	0	Sindbis	3023	255	62M	*	0	0	TACTATAGAGGACTGGGAAGCTGAACACAAGGGAATAATTGCTGCAATAAACAGCCCCACTC	*
		M01529	0	Sindbis	11244	255	53M	*	0	0	AATGACCAAGAATTTCAAGCCGCCATCTCAAAAACATCATGGAGTTGGCTGTT	*
		M01529	0	Sindbis	7987	255	44M	*	0	0	GATTGTTCGACGTCAAGAACGAAGACGGAGATGTCATCGGGCAC	*
		M01529	0	Sindbis	10588	255	49M	*	0	0	ATAAGGTCGTTATCCATCGCGGCCTGGTGTACAACTATGACTTCCCGGA	*
		M01529	0	Sindbis	7181	255	64M	*	0	0	AGTAGTATCTGACAAAGAAATGGCTGAGAGGTGCGCCACCTGGCTCAACATGGAGGTTAAGATC	*
		M01529	0	Sindbis	4109	255	46M	*	0	0	ATACCGCACCAAAAGGGAGAATATTGCTGACTGTCAAGAGGAAGCA	*
		M01529	0	Sindbis	5257	255	43M	*	0	0	CTATTACTAGTATGGACAGTTGGTCGTCAGGACCTAGTTCACT	*
		M01529	0	Sindbis	6988	255	41M1H	*	0	0	TTGGAGAAATATCATCCACCCATCTACCTACGGGTACTCGT	*
		M01529	0	Sindbis	3397	255	42M1H	*	0	0	CCATTGCCGCCGAACTCTCCCGTAGATTTCCGGTGTTCCAGC	*
		M01529	0	Sindbis	2357	255	40M	*	0	0	TATGCAGATTACGTCGAAGACAGTAGATTCGGTTATGCTC	*
		M01529	0	Sindbis	6206	255	46M	*	0	0	TTACTTGGATATGGTAGACGGGACAGTCGCCTGCCTGGATACTGCA	*
		M01529	0	Sindbis	2265	255	42M	*	0	0	ATCAAGTCAACTGTCACGGCACGAGATCTTGTTACCAGCGGA	*
		M01529	0	Sindbis	10348	255	37M	*	0	0	TTTGCGACAGTGAGAACAACCAGATGAGTGAGGCGTA	*
		M01529	0	Sindbis	1220	255	37M1H	*	0	0	CATAGCACAAGGGTTCAGCAAATGGGCTAAGGAGCGC	*
		M01529	0	Sindbis	7173	255	47M1H	*	0	0	ATACATGGAGTAGTATCTGACAAAGAAATGGCTGAGAGGTGCGCCAC	*
		M01529	0	Sindbis	9857	255	37M	*	0	0	AACTTCGCTGGCACTCTTGTGCTGCGTTAGGTCGGCC	*
		M01529	0	Sindbis	7816	255	45M	*	0	0	CAACTAGACCTCAACCCCCACGTCCACGCCCGCCACCGCGCCAGA	*
		M01529	0	Sindbis	9472	255	73M	*	0	0	AACACATCAGCCTCCAATTAGATACAGACCACTTGACATTGCTCACCACCAGGAGACTAGGGGCAAACCCGGA	*
		M01529	0	Sindbis	5246	255	47M	*	0	0	ATCGGACAACTCTATTACTAGTATGGACAGTTGGTCGTCAGGACCTA	*
		M01529	0	Sindbis	3572	255	35M	*	0	0	CCCGGTCGAAAAATTCTTGAACCAGTTCAAACACC	*
		M01529	0	Sindbis	5997	255	91M	*	0	0	ACTGAGCGACTACTGTCAGGACTACGACTGTATAACTCTGCCACAGATCAGCCAGAATGCTATAAGATCACCTATCCGAAACCATTGTACT	*
		M01529	0	Sindbis	5255	255	45M	*	0	0	CTCTATTACTAGTATGGACAGTTGGTCGTCAGACCCTAGTTCACT	*
		M01529	0	Sindbis	3021	255	67M	*	0	0	GCTACTATAGAGGACTGGGAAGCTGAACACAAGGGAATAATTGCTGCAATAAACAGCCCCACTCCCC	*
		M01529	0	Sindbis	6385	255	46M1H	*	0	0	GCAACGTCACGCAGATGCGTGAACTGCCAACACTGGACTCAGCGAC	*
		M01529	0	Sindbis	7171	255	51M	*	0	0	TCATACATGGAGTAGTATCTGACAAAGAAATGGCTGAGAGGTGCGCCACCT	*
		M01529	0	Sindbis	5238	255	62M	*	0	0	TTTAGCGGATCGGACAACTCTATTACTAGTATGGACAGTTGGTCGTCAGGACCTAGTTCACT	*
		M01529	0	Sindbis	2315	255	43M	*	0	0	AAATTGTCGCGAAATTGAGGCCGACGTGCTAAGACTGAGGGGT	*
		M01529	0	Sindbis	5254	255	46M	*	0	0	ACTCTATTACTAGTATGGACAGTTGGTTGTCAGGACCTAGTTCACT	*
		M01529	0	Sindbis	1723	255	100M	*	0	0	AAGCAAATGACCGTATGATCGGACAGTATATCGTTGTCTCGCCAAACTCTGTGCTGAAGAATGCCAAACTCGCACCAGCGCACCCGCTAGCAGATCAGGT	*
		M01529	0	Sindbis	2090	255	48M	*	0	0	CAAGAAGCGTTGCGTTAAGAAGGAAGAAGCCTCAGGTCTGGTCCTCTC	*
		M01529	0	Sindbis	5210	255	44M	*	0	0	CAGTAGCGAAGGCTCACTTTTTTCGAGCTTTAGCGGATCGGACA	*
		M01529	0	Sindbis	3395	255	44M1H	*	0	0	CGCCATTGCCGCCGAACTCTCCCGTAGATTTCCGGTGTTCCAGC	*
		M01529	0	Sindbis	2945	255	40M	*	0	0	CAGGCTAGTGTGGAAAACCTTGCAGGGCGACCCATGGATT	*
		M01529	0	Sindbis	1157	255	44M1H	*	0	0	AATTGTCATTAACGGTAGGACTAACAGGAACACCAACACCATGC	*
		M01529	0	Sindbis	9585	255	60M	*	0	0	TTCACCGTCGACCGAGATGGCCCGGAATACATATGGGGAAATCATGAGCCAGTGAGGGTC	*
		M01529	0	Sindbis	1	255	36M1H	*	0	0	ATTGACGGCGTAGTACACACTATTGAATCAAACAGC	*
		M01529	0	Sindbis	1740	255	49M	*	0	0	ATCGGACAGTATATCGTTGTCTCGCCAAACTCTGTGCTGAAGAATGCCA	*
		M01529	0	Sindbis	6401	255	36M1H	*	0	0	GCGTGAACTGCCAACACTGGACTCAGCGACACTCAA	*
		M01529	0	Sindbis	4573	255	39M	*	0	0	TTAAGGAGTCTGTAACAGAGCTGAAGGATGAAGATATGG	*
		M01529	0	Sindbis	106	255	42M1H	*	0	0	TTGTCGTGCAACTGCAAAAAAGCTTCCCGCAATTTGAGGTAG	*
		M01529	0	Sindbis	8860	255	44M	*	0	0	AAGGCACCATGGATGACATCAAGATTAGCACCTCAGGACCGTGT	*
		M01529	0	Sindbis	5991	255	37M	*	0	0	ATAACCACTGAGCGACTACTGTCGGGACTACGACTGT	*
		M01529	0	Sindbis	9721	255	43M	*	0	0	CTGTGTACACCATCTTGGCCGTCGCATCAGCTACCGTGGCGAT	*
		M01529	0	Sindbis	2265	255	39M1H	*	0	0	ATCAAGTCAACTGTCGCGGCACGAGATCTTGTTACCAGC	*
		M01529	0	Sindbis	7168	255	42M	*	0	0	ACATCATACATGGAGTAGTATCTGACAAAGAAATGGCTGAGA	*
		M01529	0	Sindbis	6540	255	36M	*	0	0	AGACTGAAAGGCCCTAAGGCCGCCGCACTATTTGCA	*
		M01529	0	Sindbis	5212	255	44M	*	0	0	GTAGCGAAGGCTCACTTTTTTCGAGCTTTAGCGGATCGGACAAC	*
		M01529	0	Sindbis	2364	255	37M	*	0	0	ATTACGTCGAAGACAGTAGATTCGGTTATGCTCAACG	*
		M01529	0	Sindbis	72	255	102M1H	*	0	0	GTAGTAAACGTAGACGTAGACCCCCAGAGTCCGTTTGTCGTGCAACTGCAAAAAAGCTTCCCGCAATTTGAGGTAGTAGCACAGCAGGTCACTCCAAATGAC	*
		M01529	0	Sindbis	473	255	38M2H	*	0	0	CAACGATGTTACCTGCAACATGCGTGCCGAATATTCCG	*
		M01529	0	Sindbis	688	255	38M	*	0	0	ACATCGGACTTTGCAGCACAAAGCTGAGTGAAGGTAGG	*
		M01529	0	Sindbis	5285	255	49M	*	0	0	AGGACCTAGTTCACTAGAGATAGTAGACCGAAGGCAGGTGGTGGTGGCT	*
		M01529	0	Sindbis	683	255	41M	*	0	0	GCGTAACATCGGACTTTGCAGCACAAAGCTGAGTGAAGGTA	*
		M01529	0	Sindbis	1735	255	41M	*	0	0	GTATGATCGGACAGTATATCGTTGTCTCGCCAAACTCTGTG	*
		M01529	0	Sindbis	1239	255	51M	*	0	0	AAATGGGCTAAGGAGCGCAAGGATGATCTTGATAACGAGAAAATGCTGGGT	*
		M01529	0	Sindbis	2695	255	114M1H	*	0	0	GCAAGAAGAACATTGAAATCGATATTACAGGGGCCACAAAGCCGAAGCCAGGGGATATCATCCTGACATGTTTCCGCGGGTGGGTTAAGCAATTGCAAATCGACTATCCCGGAC	*
		M01529	0	Sindbis	3391	255	49M	*	0	0	ATCACGCCATTGCCGCCGAACTCTCCCGTAGGTTTCCGGTGTTCCAGCT	*
		M01529	0	Sindbis	8595	255	78M	*	0	0	ATATTGCGGTGCGGATCGTCTGGCAGAAGCAAAAGAAGCGTCATTGACGACTTTACCCTGACCAGCCCCTACTTGGGC	*
		M01529	0	Sindbis	5240	255	45M	*	0	0	TAGCGGATCGGACAACTCTAATACTAGTATGGACAGTTGGTCGTC	*
		M01529	0	Sindbis	3631	255	82M	*	0	0	AAAAAATCGAAGCTCCCCGTAAGAGAATCGAATGGATCGCCCCGATTGGCATAGCCGGTGCAGATAAGAACTACAACCTGGC	*
		M01529	0	Sindbis	1738	255	48M	*	0	0	TGATCGGACAGTATATCGTTGTCTCGCCAAACTCTGTGCTGAAGAATG	*
		M01529	0	Sindbis	3120	255	46M	*	0	0	TGCTGGGCGAAAGCATTGGAACCGATACTAGCCACGGCCGGTATCG	*
		M01529	0	Sindbis	5246	255	54M	*	0	0	ATCGGACAACTCTATTACTAGTATGGACAGTTGGTCGTCAGGACCTAGTTCACT	*
		M01529	0	Sindbis	5249	255	50M1H	*	0	0	GGACAACTCTATTACTAGTATGGACAGTTGGCCGTCAGGACCTAGTTCAC	*
		M01529	0	Sindbis	3391	255	49M	*	0	0	ATCGCGCCATTGCCGCCGAACTCTCCCGTAGATTTCCGGTGTTCCAGCT	*
		M01529	0	Sindbis	688	255	55M	*	0	0	ACATCGGACTTTGCAGCACAAAGCTGAGTGAAGGTAGGACAGGAAAATTGTCGAT	*
		M01529	0	Sindbis	10341	255	46M	*	0	0	CAATGTTTTTGCGACAGTGAGAACAGCCAGATGAGTGAGGCGTACG	*
		M01529	0	Sindbis	5244	255	56M	*	0	0	GGATCGGACAACTCTATTACTAGTATGGACAGTTGGTCGTCAGGACCTAGTTCACT	*
		M01529	0	Sindbis	5239	255	38M	*	0	0	TTAGCGGATCGGACAACTCTATTACTAGTATGGACAGT	*
		M01529	0	Sindbis	3057	255	35M	*	0	0	ATAATTGCTGCAATAAACAGCCCCACTCCCCGTGC	*
		M01529	0	Sindbis	3203	255	44M	*	0	0	GTTTGCGGATGACAAACCACATTCGGCCATTTACGCCTTAGACG	*
		M01529	0	Sindbis	5209	255	91M	*	0	0	ACAGTAGCGAAGGCTCACTTTTTTCGAGCTTTAGCGGATCGGACAACTCTATTACTAGTATGGACAGTTGGTCGTCAGGGCCTAGTTCACT	*
		M01529	0	Sindbis	5736	255	35M	*	0	0	AGGACTGAATACTGACTAACCGGGGTAGGTGGGTA	*
		M01529	0	Sindbis	10361	255	38M	*	0	0	GAACAGCCAGATGAGTGAGGCGTACGTCGAATTGTCAG	*
		M01529	0	Sindbis	105	255	44M	*	0	0	TTTGTCGTGCAACTGCAAAAAAGCTTCCCGCGATTTGAGGTAGT	*
		M01529	0	Sindbis	5212	255	45M	*	0	0	GTAGCGAAGGCTCACTTTTTTCGAGCTTTAGCGGATCGGACAACT	*
		M01529	0	Sindbis	4583	255	38M	*	0	0	TGTAACAGAGCTGAAGGATGAAGATATGGAGATCGACG	*
		M01529	0	Sindbis	1195	255	58M2H	*	0	0	CCATGCAAAATTACCTTCTGCCGATCATAGCACAAGGGTTCAGCAAATGGGCTAAGGA	*
		M01529	0	Sindbis	7178	255	112M	*	0	0	TGGAGTAGTATCTGACAAAGAAATGGCTGAGAGGTGCGCCACCTGGCTCAACATGGAGGTTAAGATCATCGACGCAGTCATCGGTGAGAGACCACCTTACTTCTGCGGCGGA	*
		M01529	0	Sindbis	5214	255	42M1H	*	0	0	AGCGAAGGCTCACTTTTTTCGAGCTTTAGCGGATCGGACAAC	*
		M01529	0	Sindbis	5249	255	46M	*	0	0	GGACAACTCTATTACTAGTATGGACAGTTGGTCGTCAGGACCTAGT	*
		M01529	0	Sindbis	5733	255	37M	*	0	0	AGGAGGACTGAATACTGACTAACCGGGGTAGGTGGGT	*
		M01529	0	Sindbis	2160	255	50M	*	0	0	TATCATGAGCTAGCTCTGGAGGGACTGAAGACCCGACCTGCGGTCCCGTA	*
		M01529	0	Sindbis	3402	255	38M	*	0	0	GCCGCCGAACTCTCCCGTAGATTTCCGGTGTCCCAGCT	*
		M01529	0	Sindbis	5740	255	63M	*	0	0	CTGAATACTGACTAACCGGGGTAGGTGGGTACATATTTTCGACGGACACAGGCCCTGGGCACT	*
		M01529	0	Sindbis	485	255	75M1H	*	0	0	CTGCAACATGCGTGCCGAATATTCCGTCATGCAGGACGTGTATATCAACGCTCCCGGAACTATCTATCATCAGGC	*
		M01529	0	Sindbis	6008	255	37M	*	0	0	ACTGTCAGGACTACGACTGTATAACTCTGCCACAGAT	*
		M01529	0	Sindbis	6180	255	45M	*	0	0	TATCAGATTACTGACGAGTACGATGCTTACTTGGATATGGTAGAC	*
		M01529	0	Sindbis	3001	255	49M	*	0	0	TACCTAAAGGAAACTTTCAGGCTACTATAGAGGACTGGGAAGCTGAACA	*
		M01529	0	Sindbis	3389	255	51M	*	0	0	CGATCACGCCATTGCCGCCGAACTCTCCCGTAGATTTCCGGTGTTCCAGCT	*
		M01529	0	Sindbis	5210	255	44M	*	0	0	CAGTAGCGAAGGCTCACTTTTTTCGAGCTTTAGCGGATCGGACA	*
		M01529	0	Sindbis	10791	255	36M	*	0	0	TGGAAAAACAACTCAGGCCGCCCACTGCAGGAAACC	*
		M01529	0	Sindbis	3024	255	42M	*	0	0	ACTATAGAGGACTGGGAAGCTGAACACAAGGGAATAATTGCT	*
		M01529	0	Sindbis	3387	255	38M	*	0	0	TACGATCACGCCATTGCCGCCGAACTCTCCCGTAGATT	*
		M01529	0	Sindbis	5201	255	61M	*	0	0	TATGGATGACGGTAGCGAAGGCTCACCTTTTTCGAGCTTTAGCGGATCGGACAACTCTATT	*
		M01529	0	Sindbis	5254	255	46M	*	0	0	ACTCTATTACTAGTATGGACAGTTGGTCGTCAGGACCTAGTTCACT	*
		M01529	0	Sindbis	5249	255	51M	*	0	0	GGACAACTCTATTACTAGTATGGACAGTTGGTCGTCAGGACCTAGTTCACT	*
		M01529	0	Sindbis	2039	255	41M	*	0	0	CAAGGTTACAAAGGCAGAGCTTGCAGAAACAGAGTACGTGT	*
		M01529	0	Sindbis	5265	255	34M1H	*	0	0	AGTATGGACAGTTGGTCGTCAGGACCTAGTTCAC	*
		M01529	0	Sindbis	5885	255	35M	*	0	0	GCTCGACACGTCGAAAGAGGAACAACTCAAACTCA	*
		M01529	0	Sindbis	6007	255	42M	*	0	0	TACTGTCAGGACTACGACTGTATAACTCTGCCACAGATCAGC	*
		M01529	0	Sindbis	5191	255	109M	*	0	0	TCTCACTGGATATGGATGACAGTAGCGAAGGCTCACTTTTCTCGAGCTTTAGCGGATCGGACAACTCTATTACTAGTATGGACAGTTGGTCGTCAGGACCTAGTTCACT	*
		M01529	0	Sindbis	5246	255	45M	*	0	0	ATCGGACAACTCTATTACTAGTATGGACAGTTGGTCGTCAGGACC	*
		M01529	0	Sindbis	5214	255	40M	*	0	0	AGCGAAGGCTCACTTTTTTCGAGCTTTAGCGGATCGGACA	*
		M01529	0	Sindbis	3272	255	37M	*	0	0	GGACTTGACAAGCGGACTGTTTTCTAAACAGAGCATC	*
		M01529	0	Sindbis	3382	255	58M	*	0	0	ATGGGTACGATCACGCCATTGCCGCCGAACTCTCCCGTAGATTTCCGGTGTTCCAGCT	*
		M01529	0	Sindbis	688	255	52M	*	0	0	ACATCGGACTTTGCAGCACAAAGCTGAGTGAAGGTAGGACAGGAAAATTGTC	*
		M01529	0	Sindbis	7553	255	40M1H	*	0	0	CCAAGCCATCAGAGGGGAAATAAAGCATCTCTACGGTGGT	*
		M01529	0	Sindbis	5214	255	44M1H	*	0	0	AGCGAAGGCTCACTTTTTTCGAGCTTTAGCGGATCGGACAACTC	*
		M01529	0	Sindbis	2749	255	36M	*	0	0	ATATCATCCTGACATGTTTCCGCGGGTGGGTTAAGC	*
		M01529	0	Sindbis	617	255	37M	*	0	0	CTCGGCTATGGCAGGTTCGTACCCTGCGTACAACACC	*
		M01529	0	Sindbis	2989	255	59M2H	*	0	0	AGCTCACTAACATACCTAAAGGAAACTTTCAGGCTACTATAGAGGACTGGGAAGCTGAA	*
		M01529	0	Sindbis	11062	255	41M	*	0	0	ATTCGAGCACAGCAACTCTCCAAGAGTCGACAGTACATGTC	*
		M01529	0	Sindbis	3399	255	40M1H	*	0	0	ATTGCCGCCGAACTCTCCCGTAGATTTCCGGTGTTCCAGC	*
		M01529	0	Sindbis	5238	255	62M	*	0	0	TTTAGCGGATCGGACAACTCTATTACTAGTATGGACAGTTGGTCGTCAGGACCTAGTTCACT	*
		M01529	0	Sindbis	5734	255	41M	*	0	0	GGAGGACTGAATACTGACTAACCGGGGTAGGTGGGTACATA	*
		M01529	0	Sindbis	7171	255	35M	*	0	0	TCATACATGGAGTAGTATCTGACAAAGAAATAGCT	*
		M01529	0	Sindbis	5742	255	61M	*	0	0	GAATACTGACTAACCGGGGTAGGTGGGTACATATTTTCGACGGACACAGGCCCTGGGCACT	*
		M01529	0	Sindbis	3398	255	42M	*	0	0	CATTGCCGCCGAACTCTCCCGTAGATTTCCGGTGTTCCAGCT	*
		M01529	0	Sindbis	3018	255	47M1H	*	0	0	CAGGCTACTATAGAGGACTGGGAAGCTGAACACAAGGGAATAATTGC	*
		M01529	0	Sindbis	5199	255	44M1H	*	0	0	GATATGGATGACAGTAGCGAAGGCTCACTTTTTTCGAGCTTTAG	*
		M01529	0	Sindbis	5209	255	45M	*	0	0	ACAGTAGCGAAGGCTCACTTTTTTCGAGCTTTAGCGGAACGGACA	*
		M01529	0	Sindbis	9244	255	41M	*	0	0	ACTACAAGACCGGAACCGTTTCGACCCGCACCGAAATCACT	*
		M01529	0	Sindbis	3919	255	43M	*	0	0	CCGCTCTTGCCAGAAAGTTTGTCAGGGTGTCTGCAGCGAGACC	*
		M01529	0	Sindbis	6518	255	49M	*	0	0	GTTTGTCACCACATATGTAGCTAGACTGAAAGGCCCTAAGGCCGCCGCA	*
		M01529	0	Sindbis	1453	255	65M	*	0	0	TGAGGCAGAAATTGAAACTGGCATTGCAACCAAAGAAGGAGGAAAAACTGCTGCAGGTCTCGGAG	*
		M01529	0	Sindbis	3986	255	94M1H	*	0	0	AATGTACCTGATTTTCCGACAACTAGACAACAGCCGTACACGGCAATTCACCCCGCACCATCTGAATTGCGTGATTTCGTCCGTGTATGAGGGT	*
		M01529	0	Sindbis	5247	255	52M1H	*	0	0	TCGGACAACTCTATTACTAGTATGGACAGTTGGTCGTCAGGACCTAGTTCAC	*
		M01529	0	Sindbis	9934	255	34M1H	*	0	0	CGAACAGTCAGCCGTTCTTCTGGGTCCAGTTGTG	*
		M01529	0	Sindbis	8978	255	37M	*	0	0	GAGTAGCAACTCAGCAACGTCATGTACACTGGCCCGC	*
		M01529	0	Sindbis	3399	255	40M1H	*	0	0	ATTGCCGCCGAACTCTCCCGTAGATTTCCGGTGTTCCAGC	*
		M01529	0	Sindbis	7834	255	49M	*	0	0	CACGTCCACGCCCGCCACCGCGCCAGAAGAAGCAGGCGCCCAAGCAACC	*
		M01529	0	Sindbis	3388	255	52M	*	0	0	ACGATCACGCCATTGCCGCCGAACTCTCCCGTAGATTTCCGGTGTTCCAGCT	*
		M01529	0	Sindbis	1670	255	35M	*	0	0	CATCGGAGCAGCATTAGTTGAAACCCCGCGCGGTC	*
		M01529	0	Sindbis	2210	255	41M2H	*	0	0	CAAGGTCGAAACAATAGGAGTGATAGGCACACCGGGGCCGG	*
		M01529	0	Sindbis	5248	255	52M	*	0	0	CGGACAACTCTATTACTAGTATGGACAGTTGGTCGTCAGGACCTAGTTCACT	*
		M01529	0	Sindbis	7129	255	117M182H	*	0	0	TTAAAACGTCCAGATGTGCAGCGTTCATTGGCGACGACAACATCATACATGGAGTAGTATCTGACAAAGAAATGGCTGAGAGGTGCGCCACCTGGCTCAACATGGAGGTTAAGATCA	*
		M01529	0	Sindbis	5220	255	48M	*	0	0	GGCTCGCTTTTTTCGAGCTTTAGCGGATCGGACAACTCTATTACTAGT	*
		M01529	0	Sindbis	1747	255	36M	*	0	0	AGTATATCGTTGTCTCGCCAAACCCTGTGCTGAAGA	*
		M01529	0	Sindbis	2423	255	41M1H	*	0	0	GCTGTACGTTGACGAAGCGTTCGCGTGCCACGCAGGAGCAC	*
		M01529	0	Sindbis	2323	255	35M	*	0	0	GCGAAATTGAGGCCGACGTGCTAAGACTGAGGGGT	*
		M01529	0	Sindbis	10379	255	37M1H	*	0	0	GGCGTACGTCGAATTGTCAGCAGATTGCGCGTCTGAC	*
		M01529	0	Sindbis	8547	255	43M	*	0	0	CTTGAAGAGAACGTGAACCATGAGGCCTACGATACCCTGCTCA	*
		M01529	0	Sindbis	5484	255	38M	*	0	0	CTCGGATCAATTTTCGACGGAGAGACGGCCCGCCAGGC	*
		M01529	0	Sindbis	406	255	115M	*	0	0	AGAAGATTAAGGATCTCCGGACCGTACTTGATACGCCGGATGCTGAAACACCATCGCTCTGCTTTCACAACGATGTTACCTGCAACATGCGTGCCGAATATTCCGTCATGCAGGA	*
		M01529	0	Sindbis	5202	255	1H60M	*	0	0	ATGGATGACAGTAGCGAAGGCTCACTTTTTTCGAGCTTTAGCGGATCGGACAACTCTATT	*
		M01529	0	Sindbis	5212	255	42M	*	0	0	GTAGCGAAGGCTCACTTCTTTCGAGCTTTAGCGGATCGGACA	*
		M01529	0	Sindbis	5249	255	51M	*	0	0	GGACAACTCTATTACTAGTATGGACAGTTGGTCGTCAGGACCTAGTTCACT	*
		M01529	0	Sindbis	5668	255	57M	*	0	0	CAATTATATCGTCCCGATCAGCCGTATCTTCTCCTCTACGCAAGCAGAGACGTAGAC	*
		M01529	0	Sindbis	4731	255	65M2H	*	0	0	GCAAAAGACATGGCGGAGATAAAGGTCCTGTTCCCTAATGACCAGGAAAGTAATGAACAACTGTG	*
		M01529	0	Sindbis	3388	255	52M	*	0	0	ACGATCACGCCATTGCCGCCGAACTCTCCCGTAGATTTCCGGTGTTCCAGCT	*
		M01529	0	Sindbis	6835	255	13H44M	*	0	0	TAGCAGAACACTTCAAGCAAGGCGACCCGGTACTGGAGACGGAT	*
		M01529	0	Sindbis	10588	255	42M	*	0	0	ATAAGGTCGTTATCCATCGCGGCCTGGTGTACAACTATGACT	*
		M01529	0	Sindbis	5244	255	51M	*	0	0	GGATCGGACAACTCTATTACTAGTATGGACAGTTGGTCGTCAGGACCTAGT	*
		M01529	0	Sindbis	3752	255	35M	*	0	0	CATCAACATTGGAACTAAACACAGAAACCACCACT	*
		M01529	0	Sindbis	6228	255	39M	*	0	0	ACAGTCGCCTGCCTGGATACTGCAACCTTCTGCCCCGCT	*
		M01529	0	Sindbis	5659	255	35M	*	0	0	AAGTGAACTCAATTATATCGTCCCGATCAGCCGTA	*
		M01529	0	Sindbis	81	255	37M1H	*	0	0	GTAGACGTAGACCCCCAGAGTCCGTTTGTCGTGCAAC	*
		M01529	0	Sindbis	5247	255	52M1H	*	0	0	TCGGACAACTCTATTACTAGTATGGACAGTCGGTCGTCAGGACCTAGTTCAC	*
		M01529	0	Sindbis	10473	255	44M	*	0	0	TACGGGAACACTACCAGTTTCCTAGATGTGTACGTGAACGGAGT	*
		M01529	0	Sindbis	677	255	44M	*	0	0	TGAAGCGCGTAACATCGGACTTTGCAGCACAAAGCTGAGTGAAG	*
		M01529	0	Sindbis	10109	255	41M	*	0	0	TAAGGCACTTGTTGAAAGGGCAGGGTATGCCCCGCTCAATT	*
		M01529	0	Sindbis	5550	255	44M	*	0	0	ACGGATGTGCCTATGTCTTTCGGATCGTTTTCCGACGGAGAGAT	*
		M01529	0	Sindbis	7171	255	54M1H	*	0	0	TCATACATGGAGTAGTATCTGACAAAGAAATGGCTGAGAGGTGCGCCACCTGGC	*
		M01529	0	Sindbis	2164	255	48M	*	0	0	ATGAGCTAGCTCTGGAGGGACTGAAGACCCGACCTGCGGTCCCGTACA	*
		M01529	0	Sindbis	6179	255	52M	*	0	0	TTATCAGATTACTGACGAGTACGATGCTTACTTGGATATGGTAGACGGGACA	*
		M01529	0	Sindbis	82	255	51M1H	*	0	0	TAGACGTAGACCCCCAGAGTCCGTTTGTCGTGCAACTGCAAAAAAGCTTCC	*
		M01529	0	Sindbis	3399	255	40M1H	*	0	0	ATTGCCGCCGAACTCTCCCGTAGATTTCCGGTGTTCCAGC	*
		M01529	0	Sindbis	78	255	37M	*	0	0	AACGTAGACGTAGACCCCCAGAGTTCGTTTGTCGTGC	*
		M01529	0	Sindbis	688	255	55M	*	0	0	ACATCGGACTTTGCAGCACAAAGCTGAGTGAAGGTAGGACAGGAAAATTGTCGAT	*
		M01529	0	Sindbis	3657	255	46M	*	0	0	ATCGAATGGATCGCCCCGATTGGCATAGCCGGTGCAGATAAGAACT	*
		M01529	0	Sindbis	1709	255	73M1H	*	0	0	AAGGATAATACCTCAAGCAAATGACCGTATGATCGGACAGTATATCGTTGTCTCGCCAAACTCTGTGCTGAAG	*
		M01529	0	Sindbis	5208	255	91M1H	*	0	0	GACAGTAGCGAAGGCTCACTTTTTTCGAGCTTTAGCGGATCGGACAACTCTATTACTAGTATGGACAGTTGGTCGTCAGGACCTAGTTCAC	*
		M01529	0	Sindbis	2296	255	55M	*	0	0	TTACCAGCGGAAAGAAAGAAAATTGTCGCGAAATTGAGGCCGACGTGCTAAGACT	*
		M01529	0	Sindbis	2606	255	43M	*	0	0	CAAGTATATCTCCCGGCGTTGCACACAGCCAGTTACAGCTATT	*
		M01529	0	Sindbis	1760	255	36M	*	0	0	CTCGCCAAACTCTGTGCTGAAGAATGCCAAACTCGC	*
		M01529	0	Sindbis	2364	255	46M	*	0	0	ATTACGTCGAAGACAGTAGATTCGGTTATGCTCAACGGATGCCACA	*
		M01529	0	Sindbis	3973	255	42M	*	0	0	CAAGCAATACAGAAATGTACCTGATTTTCCGACAACTAGACA	*
		M01529	0	Sindbis	3024	255	39M	*	0	0	ACTATAGAGGTCTGGGAAGCTGAACACAAGGGAATAATT	*
		M01529	0	Sindbis	2645	255	42M1H	*	0	0	TATTGTATCGACACTGCATTACGATGGAAAGATGAAAACCAC	*
		M01529	0	Sindbis	10452	255	55M2H	*	0	0	AAAGTAGGACTGCGTATTGTGTACGGGAACACTACCAGTTTCCTAGATGTGTACG	*
		M01529	0	Sindbis	5247	255	53M	*	0	0	TCGGACAACTCTATTACTAGTATGGACAGTTGGTCGTCAGGACCTAGTTCACT	*
		M01529	0	Sindbis	3027	255	36M	*	0	0	ATAGAGGACTGGGAAGCTGAACACAAGGGAATAATT	*
		M01529	0	Sindbis	7180	255	47M	*	0	0	GAGTAGTATCTGACAAAGAAATGGCTGAGAGGTGCGCCACCTGGCTC	*
		M01529	0	Sindbis	5247	255	53M	*	0	0	TCGGACAACTCTATTACTAGTATGGACAGTTGGTCGTCAGGACCTAGTTCACT	*
		M01529	0	Sindbis	5212	255	50M	*	0	0	GTAGCGAAGGCTCACTTTTTTCGAGCTTTAGCGGATCGGACAACTCTATT	*
		M01529	0	Sindbis	7844	255	45M	*	0	0	CCCGCCACCGCGCCAGAAGAAGCAGGCGCCCAAGCAACCACCGAA	*
		M01529	0	Sindbis	2593	255	50M	*	0	0	CCAAGACATTCTACAAGTATATCTCCCGGCGTTGCACACAGCCAGTTACA	*
		M01529	0	Sindbis	2001	255	34M1H	*	0	0	ATGCATGGCCCCGCCAAGAATACAGAAGGGGAGC	*
		M01529	0	Sindbis	3703	255	53M	*	0	0	ACAACCTGGCTTTCGGGTTTCCGCCGCAGGCACGGTACGACCTGGTGTTCATC	*
		M01529	0	Sindbis	1398	255	35M1H	*	0	0	TCTTTTAGCGCTTTTCCCATGTCGTCCGTATGGAC	*
		M01529	0	Sindbis	5254	255	46M	*	0	0	ACTCTATTACTAGTATGGACAGTTGGTCGTCAGGACCTAGTTCACT	*
		M01529	0	Sindbis	5254	255	46M	*	0	0	ACTCTATCACTAGTATGGACAGTTGGTCGTCAGGACCTAGTTCACT	*
		M01529	0	Sindbis	9552	255	49M	*	0	0	ACTGAATGGATCGTCGGAAAGACGGTCAGAAACTTCACCGTCGACCGAG	*
		M01529	0	Sindbis	3399	255	40M1H	*	0	0	ATTGCCGCCGAACTCTCCCGTAGATTTCCGGTGTTCCAGC	*
		M01529	0	Sindbis	2863	255	46M	*	0	0	CCGTCCGGCAAAAAGTCAATGAAAACCCACTGTACGCGATCACATC	*
		M01529	0	Sindbis	9933	255	50M1H	*	0	0	TCGAACAGTCAGCCGTTCTTCTGGGTCCAGTTGTGCATACCTTTGGCCGC	*
		M01529	0	Sindbis	4594	255	88M	*	0	0	TGAAGGATGAAGATATGGAGATCGACGATGAGTTAGTATGGATCCATCCAGACAGTTGCTTGAAGGGAAGAAAGGGATTCAGTACTAC	*
		M01529	0	Sindbis	5212	255	42M	*	0	0	GTAGCGAAGGCTCACTTTTTTCGAGCTTTAGCGGATCGGACA	*
		M01529	0	Sindbis	5890	255	41M	*	0	0	ACACGTCGAAAGAGGAACAACTCAAACTCAGGTACCAGATG	*
		M01529	0	Sindbis	5212	255	42M	*	0	0	GTAGCGAAGGCTCACTTTTTTCGAGCTTTAGCGGATCGGACA	*
		M01529	0	Sindbis	4549	255	41M	*	0	0	AAAGAATCGACGCGGCACTCCAACTTAAGGAGTCTGTAACA	*
		M01529	0	Sindbis	3688	255	49M1H	*	0	0	GTGCAGATAAGAACTACAACCTGGCTTTCGGGTTTCCGCCGCAGGCACG	*
		M01529	0	Sindbis	3391	255	48M1H	*	0	0	ATCACGCCATTGCCGCCGAACTCTCCCGTAGATTTCCGGTGTTCCAGC	*
		M01529	0	Sindbis	50	255	38M	*	0	0	TACCATCACAATGGAGAAGCCAGTAGTAAACGTAGACG	*
		M01529	0	Sindbis	5212	255	44M1H	*	0	0	GTAGCGAAGGCTCACTTTTTTCGAGCTTTAGCGGATCGGACAAC	*
		M01529	0	Sindbis	8294	255	56M	*	0	0	TCGTCCGATCATGGATAACTCCGGTCGGGTTGTCGCGATAGTCCTCGGTGGCGCTG	*
		M01529	0	Sindbis	57	255	45M	*	0	0	ACAACGGAGAAGCCAGTAGTAAACGTAGACGTAGACCCCCAGAGT	*
		M01529	0	Sindbis	406	255	57M1H	*	0	0	AGAAGATTAAGGATCTCCGGACCGTACTTGATACGCCGGATGCTGAAACACCATCGC	*
		M01529	0	Sindbis	9244	255	40M1H	*	0	0	ACTACAAGACCGGAACCGTTTCGACCCGCACCGAAATCAC	*
		M01529	0	Sindbis	2998	255	52M	*	0	0	ACATACCTAAAGGAAACTTTCAGGCTACTATAGAGGACTGGGAAGCTGAACA	*
		M01529	0	Sindbis	5238	255	62M	*	0	0	TTTAGCGGATCGGACAACTCTATTACTAGTATGGACAGTTGGTCGTCAGGACCTAGTTCACT	*
		M01529	0	Sindbis	8898	255	85M	*	0	0	CCGTGTAGAAGGCTTAGCTACAAAGGATACTTTCTCCTCGCAAAATGCCCTCCAGGGGACAGCGTAACGGTTAGCATAGTGAGTA	*
		M01529	0	Sindbis	7171	255	42M	*	0	0	TCATACATGGAGTAGTATCTGACAAAGAAATGGCTGAGAGGT	*
		M01529	0	Sindbis	40	255	74M	*	0	0	CCAATTGCACTACCATCACAATGGAGAAGCCAGTAGTAAACGTAGACGTAGACCCCCAGAGTCCGTTTGTCGTG	*
		M01529	0	Sindbis	5788	255	46M	*	0	0	CAGGCCCTGGGCACTTGCAAAAGAAGTCCGTTCTGCAGAACCAGCT	*
		M01529	0	Sindbis	5214	255	40M	*	0	0	AGCGAAGGCTCACTTTTTTCGAGCTTTAGCGGATCGGACA	*
		M01529	0	Sindbis	10581	255	49M	*	0	0	TTCGATCATAAGGTCGTTATCCATCGCGGCCTGGTGTACAACTATGACT	*
		M01529	0	Sindbis	691	255	50M2H	*	0	0	TCGGACTTTGCAGCACAAAGCTGAGTGAAGGTAGGACAGGAAAATTGTCG	*
		M01529	0	Sindbis	5630	255	43M	*	0	0	CGTCCTGTTTGGATCATTTGAACCGGGCGAAGTGAACTCAATT	*
		M01529	0	Sindbis	4441	255	41M1H	*	0	0	ACGCAGCCGGAAAAGACCGCCTTGAAGTATCACTTAACTGC	*
		M01529	0	Sindbis	5733	255	37M	*	0	0	AGGAGGACTGAATACTGACTAACCGGGGTAGGTGGGT	*
		M01529	0	Sindbis	3387	255	52M1H	*	0	0	TACGATCACGCCATTGCCGCCGAACTCTCCCGTAGATTTCCGGTGTTCCAGC	*
		M01529	0	Sindbis	5214	255	45M	*	0	0	AGCGAAGGCTCACTTTTTTCGAGCTTTAGCGGATCGGACAACTCT	*
		M01529	0	Sindbis	1738	255	39M1H	*	0	0	TGATCGGACAGTATATCGTTGTCTCGCCAAACTCTGTGC	*
		M01529	0	Sindbis	5212	255	42M	*	0	0	GTAGCGAAGGCTCACTTTTTTCGAGCTTTAGCGGATCGGACA	*
		M01529	0	Sindbis	6716	255	35M1H	*	0	0	CCTGGCGACTGCTTACTTATGCGGGATTCACCGGG	*
		M01529	0	Sindbis	3399	255	41M	*	0	0	ATTGCCGCCGAACTCTCCCGTAGATTTCCGGTGTTCCAGCT	*
		M01529	0	Sindbis	106	255	40M	*	0	0	TTGTCGTGCAACTGCAAAAAAGCTTCCCGCAATTTGAGGT	*
		M01529	0	Sindbis	5244	255	61M1H	*	0	0	GGATCGGACAACTCTATTACTAGTATGGACAGTTGGTCGTCAGGACCTAGTTCACTAGAGA	*
		M01529	0	Sindbis	6008	255	45M	*	0	0	ACTGTCAGGGCTACGACTGTATAACTCTGCCACAGATCAGCCAGA	*
		M01529	0	Sindbis	5977	255	49M	*	0	0	AAAATCAGAAAGCCATAACCACTGAGCGACTACTGTCAGGACTACGACT	*
		M01529	0	Sindbis	3652	255	38M	*	0	0	AGAGAATCGAATGGATCGCCCCGATTGGCATAGCCGGT	*
		M01529	0	Sindbis	1156	255	39M	*	0	0	GAATTGTCATTAACGGTAGGACTAACAGGAACACCAACA	*
		M01529	0	Sindbis	8542	255	46M	*	0	0	ACATCCTTGAAGAGAACGTGAACCATGAGGCCTACGATACCCTGCT	*
		M01529	0	Sindbis	3016	255	49M	*	0	0	TTCAGGCTACTATAGAGGACTGGGAAGCTGAACACAAGGGAATAATTGC	*
		M01529	0	Sindbis	3022	255	40M	*	0	0	CTACTATAGAGGACTGGGAAGGTGAACACAAGGGAATAAT	*
		M01529	0	Sindbis	3399	255	40M1H	*	0	0	ATTGCCGCCGAACTCTCCCGTAGATTTCCGGTGTTCCAGC	*
		M01529	0	Sindbis	3234	255	67M	*	0	0	TACGCCTTAGACGTAATTTGCATTAAGTTTTTCGGCATGGACTTGACAAGCGGACTGTTTCCTAAAC	*
		M01529	0	Sindbis	7187	255	38M1H	*	0	0	ATCTGACAAAGAAATGGCTGAGAGGTGCGCCACCTGGC	*
		M01529	0	Sindbis	6137	255	57M	*	0	0	CTGTAACAACTATCTGCATGAGAACTATCCGACAGTAGCATCTTATCAGATTACTGA	*
		M01529	0	Sindbis	1132	255	65M	*	0	0	AACTTCTGGTTGGGCTCAACCAGCGAATTGTCATTAACGGTAGGACTAACAGGAACACCAACACC	*
		M01529	0	Sindbis	5219	255	43M	*	0	0	AGGCTCACTTTTTTCGAGCTTTAGCGGATCGGACAACTCTATT	*
		M01529	0	Sindbis	1748	255	37M	*	0	0	GTATATCGTTGTCTCGCCAAACTCTGTGCTGAAGAAT	*
		M01529	0	Sindbis	106	255	100M	*	0	0	TTGTCGTGCAACTGCAAAAAAGCTTCCCGCAATTTGAGGTAGTAGCACAGCAGGTCACTCCAAATGACCATGCTAATGCCAGAGCATTTTCGCATCTGGC	*
		M01529	0	Sindbis	1753	255	49M	*	0	0	TCGTTGTCTCGCCAAACTCTGTGCTGAAGAATGCCAAACTCGCACCAGC	*
		M01529	0	Sindbis	8304	255	42M	*	0	0	ATGGATAACTCCGGTCGGGTTGTCGCGATAGTCCTCGGTGGC	*
		M01529	0	Sindbis	2646	255	51M	*	0	0	ATTGTATCGACACTGCATTACGATGGAAAGATGTAAACCACGAACCCGTGC	*
		M01529	0	Sindbis	3735	255	52M	*	0	0	CGGTACGACCTGGTGTTCATCAACATTGGAACTAAATACAGAAACCACCACT	*
		M01529	0	Sindbis	8001	255	69M	*	0	0	AAGAACGAAGACGGAGATGTCATCGGGCACGCACTGGCCATGGAAGGAAAGGTAATGAAACCTCTGCAC	*
		M01529	0	Sindbis	5990	255	60M	*	0	0	CATAACCACTGAGCGACTACTGTCAGGACTACGACTGTATAACTCTGCCACAGATCAGCC	*
		M01529	0	Sindbis	3399	255	41M	*	0	0	ATTGCCGCCGAACTCTCCCGTAGATTTCCGGTGTTCCAGCT	*
		M01529	0	Sindbis	7616	255	45M	*	0	0	TTCATCTGACTAATACTACAACACCACCACCATGAATAGAGGATT	*
		M01529	0	Sindbis	5227	255	42M	*	0	0	TTTTTTTGAGCTTTAGCGGATCGGACAACTCTATTACTAGTA	*
		M01529	0	Sindbis	10425	255	38M	*	0	0	GCGATTAAGGTGCACACTGCCGCGATGAAAGTAGGACT	*
		M01529	0	Sindbis	7505	255	38M	*	0	0	ACCTGTCCTACTGGCATTGAGAACTTTTGCCCAGAGCA	*
		M01529	0	Sindbis	2997	255	69M	*	0	0	AACATACCTAAAGGAAACTTTCAGGCTACTATAGAGGACTGGGAAGCTGAACACAAGGGAATAATTACT	*
		M01529	0	Sindbis	9950	255	43M	*	0	0	CTTCTGGGTCCAGTTGTGCATACCTTTGGCCGCTTTCATCGTT	*
		M01529	0	Sindbis	5254	255	46M	*	0	0	ACTCTATTACTAGTATGGACAGTTGGTCGTCAGGACCTAGTTCACT	*
		M01529	0	Sindbis	3945	255	62M	*	0	0	GTGTCTGCAGCGCGACCAGATTGTGTCTCAAGCAATACAGAAATGTACCTGATTTTCCGACA	*
		M01529	0	Sindbis	5659	255	35M	*	0	0	AAGTGAACCCAATTATATCGTCCCGATCAGCCGTA	*
		M01529	0	Sindbis	8973	255	35M	*	0	0	ATAGTGAGTAGCAACTCAGCAACGTCATGTACGCT	*
		M01529	0	Sindbis	5431	255	85M	*	0	0	CAAGCAATAGCTCTGAGTCCCTCCACCTCTCTTTTGGTGGGGTATCCATGTCCCTCGGATCAATTTTCGACGGAGAGACGGCCCG	*
		M01529	0	Sindbis	139	255	52M	*	0	0	TTGAGGTAGTAGCACAGCAGGTCACTCCAAATGACCATGCTAATGCCAGAGC	*
		M01529	0	Sindbis	2650	255	42M	*	0	0	TATCGACACTGCATTACGATGGAAAGATGAAAACCACGAACC	*
		M01529	0	Sindbis	3399	255	41M	*	0	0	ATTGCCGCCGAACTCTCCCGTAGATTTCCGGTGTTCCAGCT	*
		M01529	0	Sindbis	6122	255	38M	*	0	0	GTTCGCTGTAGCCGTCTGTAACAACTATCTGCATGAGA	*
		M01529	0	Sindbis	9879	255	39M	*	0	0	TGCGTTAGGTCGGCCAATGCTGAAACGTTCACCGAGACC	*
		M01529	0	Sindbis	7173	255	52M1H	*	0	0	ATACATGGAGTAGTATCTGACAAAGAAATGGCTGAGAGGTGCGCCACCTGGC	*
		M01529	0	Sindbis	5489	255	42M	*	0	0	ATCAATTTTCGACGGAGAGACGGCCCGCCAGGCAGCGGTACA	*
		M01529	0	Sindbis	5659	255	46M	*	0	0	AAGTGAACTCAATTATATCGTCCCGATCAGCCGTATCTTTTCCTCT	*
		M01529	0	Sindbis	9328	255	40M	*	0	0	AAACGAAGTGGGTCTTCAACTCACCGGACTTGATCAGACA	*
		M01529	0	Sindbis	5260	255	40M	*	0	0	TTACTAGTATGGACAGTTGGTCGTCAGGACCTAGTTCACT	*
		M01529	0	Sindbis	3404	255	36M	*	0	0	CGCCGAACTCTCCCGTAGATTTCCGGTGTTCCAGCT	*
		M01529	0	Sindbis	57	255	37M	*	0	0	ACAATGGAGAAGCCAGTAGTAAACGTAGACGTAGACC	*
		M01529	0	Sindbis	5261	255	39M	*	0	0	TACTAGTATGGACAGTTGGTCGTCAGGACCTAGTTCACT	*
		M01529	0	Sindbis	5227	255	41M	*	0	0	TTTTTTCGAGCTTTAGCGGATCGGACAACTCTATTACTAGT	*
		M01529	0	Sindbis	5885	255	46M	*	0	0	GCTCGACACGTCGAAAGAGGAACAACTCAAACTCAGGTACCAGATG	*
		M01529	0	Sindbis	9555	255	89M	*	0	0	GAATGGATCGTCGGAAAGACGGTCAGAAACTTCACCGTCGACCGAGATGGCCTGGAATACATATGGGGAAATCATGAGCCAGTGAGGGT	*
		M01529	0	Sindbis	5254	255	46M	*	0	0	ACTCTATTACTAGTATGGACAGTTGGTCGTCAGGACCTAGTTCACT	*
		M01529	0	Sindbis	4848	255	39M	*	0	0	GACCATAACCCGTCGTCTAGCACGCCCAAAACGTTGCCG	*
		M01529	0	Sindbis	1743	255	48M249H	*	0	0	GGACAGTATATCGTTGTCTCGCCAAACTCTGTGCTGAAGAATGCCAGA	*
		M01529	0	Sindbis	10108	255	53M	*	0	0	ATAAGGCACTTGTTGAAAGGGCAGGGTATGCCCCGCTCAATTTGGAGATCACT	*
		M01529	0	Sindbis	5247	255	48M	*	0	0	TCGGACAACTCTATTACTAGTATGGACAGTTGGTCGTCAGGACCTAGT	*
		M01529	0	Sindbis	7993	255	38M4H	*	0	0	TCGACGTCAAGAACGAAGACGGAGATGTCATCGGGCAC	*
		M01529	0	Sindbis	1751	255	36M1H	*	0	0	TATCGTTGTCTCGCCAAACTCTGTGCTGAAGAATGC	*
		M01529	0	Sindbis	11462	255	107M	*	0	0	TACATTAGATCCCCGCTTACCGCGGGCAATATAGCAACACTAAAAACTCGATGTACTTCCGAGGAAGCGCAGTGCATAATGCTGCGCAGTGTTGCCACATAACCACT	*
		M01529	0	Sindbis	406	255	86M	*	0	0	AGAAGATTAAGGATCTCCGGACCGTACTTGATACGCCGGATGCTGAAACGCCATCGCTCTGCTTTCACAACGATGTTACCTGCAAC	*
		M01529	0	Sindbis	6002	255	47M	*	0	0	GCGACTACTGTCAGGACTACGACTGTATAACTCTGCCACAGATCAGC	*
		M01529	0	Sindbis	74	255	71M	*	0	0	AGTAAACGTAGACGTAGACCCCCAGAGTCCGTTTGTCGTGCAACTGCAAAAAAGCTTCCCGCAATTTGAGG	*
		M01529	0	Sindbis	1261	255	57M	*	0	0	ATGATCTTGATAACGAGAAAATGCTGGGTACTAGAGAACGCAAGCTTACGTATGGCT	*
		M01529	0	Sindbis	5212	255	47M	*	0	0	GTAGCGAAGGCTCACTTTTTTCGAGCTTTAGCGGATCGGACAACTCT	*
		M01529	0	Sindbis	5247	255	53M	*	0	0	TCGGACAACTCTATTACTAGTATGGACAGTTGGTCGTCAGGACCTAGTTCACT	*
		M01529	0	Sindbis	9206	255	38M	*	0	0	ATCTGGGAAGAACATTACATATGAGTGCAAGTGCGGCG	*
		M01529	0	Sindbis	8409	255	47M1H	*	0	0	AAGACGACCCCGGAAGGGACAGAAGAGTGGTCCGCAGCACCACTGGT	*
		M01529	0	Sindbis	3908	255	1H39M	*	0	0	GGACGTAGTCACCGCTCTTGCCAGAAAGTTTGTCAGGGT	*
		M01529	0	Sindbis	3393	255	47M	*	0	0	CACGCCATTGCCGCCGAACTCTCCCGTAGATTTCCGGTGTTCCAGCT	*
		M01529	0	Sindbis	3399	255	41M	*	0	0	ATTGCCGCCGAACTCTCCCGTAGATTTCCGGTGTTCCAGCT	*
		M01529	0	Sindbis	1084	255	39M	*	0	0	AGATGACTGGTATAATGGCCACGGATATATCACCTGACG	*
		M01529	0	Sindbis	3030	255	35M1H	*	0	0	GAGGACTGGGAAGCTGAACACAAGGGAATAATTGC	*
		M01529	0	Sindbis	248	255	44M	*	0	0	CTTGGACATAGGCAGCGCCCCGGCTCGTAGAATGTTTTCCGAGC	*
		M01529	0	Sindbis	7805	255	48M	*	0	0	CATTGGACAGGCAACTAGACCTCAACCCCCACGTCCACGCCCGCCACC	*
		M01529	0	Sindbis	5225	255	40M	*	0	0	ACTTTTTTCGAGCTTTAGCGGATCGGACAACTCTATTACT	*
		M01529	0	Sindbis	5212	255	50M	*	0	0	GTAGCGAAGGCTCACTTTTTTCGAGCTTTAGCGGATCGGACAACTCTATT	*
		M01529	0	Sindbis	2773	255	59M1H	*	0	0	GGTGGGTTAAGCAATTGCAAATCGACTATCCCGGACATGAAGTAATGGCAGCCGCGGCC	*
		M01529	0	Sindbis	2964	255	41M1H	*	0	0	TTGCAGGGCGACCCATGGATTAAGCAGCTCACTAACATACC	*
[truncated: 21,904 more rows]

## Sheet: Cytoplasmic Empty Set
**LastZ Output in SAM format for SINV Cytoplasmic Input Anti-Nonspecific IP (Nonspecific Control Library)
[truncated: 2,563 more rows]

## Sheet: Virion Capsid Set
**LastZ Output in SAM format for SINV Virion Derived Input Anti-Capsid IP
[truncated: 699,994+ more rows]

[truncated: 2 more sheets: Capsid Analysis, Capsid Length Bias Analysis]
